# Supplementary material for: Associations between lifestyle, physical and social environments and frailty among Chinese older people: a multilevel analysis
Source: BMC Geriatr. 2018 Dec 14;18:314. doi: 10.1186/s12877-018-0982-1 (PMC6295038; doi:10.1186/s12877-018-0982-1)
Supplement: Supplementary file 1 — The dataset of analysis. The dataset of analysis comes from a subsample of the Shanghai Healthy City Survey (Round 5). It includes the total complete data (2559 elders) in Sheet 1 and the processed data for multilevel analysis (2154 elders) in Sheet 2. (XLSX 1262 kb) [file 12877_2018_982_MOESM1_ESM.xlsx]

## Sheet: Sheet 1
number	community	gender	age	agegroup	education	work	marital	SRH_5	SRH_2	mental1	mental2	mental3	mental4	mental5	WHO_5	PsyDisorder	Fatigue	Resistance	Ambulantion	Illnesses	Lossofweight	FRAIL	smoking	drinking	MIPA	OP	ENV1_re	ENV2_re	ENV3	ENV4	ENV5	IndAQ	IndAQlevel	NeiAQ	NeiAQlevel	ENV6	ENV7	ENV8	ENV9	ENV10	ENV11	ENV12	IndWE	IndWElevel	NeiWE	NeiWElevel	ENV13	ENV14	ENV15
1011001	101	2	63	1	3	0	1	2	0	4	4	3	3	2	16	2	0	0	0	0	0	1	1	1	2	0	5	4	3	2	2	3.2	2	3.28	2	4	3	4	4	4	4	4	3.85714	3	3.36	1	4	4	4
1011006	101	2	63	1	3	0	1	2	0	3	3	3	4	3	16	2	0	0	0	0	0	1	1	1	3	1	4	4	3	4		3.75	3	3.28	2	4	4	4	4	4	4	4	4	3	3.36	1	4	4	4
1011007	101	1	67	2	5	0	1	4	1	4	4	4	4	4	20	2	0	0	0	1	0	2	1	1	2	0	5	5	5	5	5	5	4	3.28	2	5	5	5	5	5	5	5	5	4	3.36	1	3	3	3
1011011	101	1	62	1	4	0	1	2	0	1	1	1	1	1	5	1	1	1	0	0	0	2	3	2	2	0	4	5	2	2	2	3	2	3.28	2	4	4	3	2	3	3	3	3.14286	1	3.36	1	2	2	3
1011024	101	1	60	1	3	1	1	4	1	3	3	4	3	3	16	2	0	0	0	0	0	1	1	2	3	1	4	4	4	4	4	4	4	3.28	2	4	3	3	4	4	3	4	3.57143	2	3.36	1	4	4	4
1011025	101	1	61	1	5	1	1	4	1	3	3	3	3	3	15	2	0	0	0	0	0	1	1	1	3	1	5	5	5	5	5	5	4	3.28	2	5	5	3	3	3	3	4	3.71429	2	3.36	1	3	3	3
1011028	101	2	67	2	3	0	1	4	1	3	4	3	5	2	17	2	1	1	0	1	0	3	1	1	3	1	4	4	5	3	3	3.8	3	3.28	2	5	3	5	5	5	3	5	4.42857	4	3.36	1	3	3	3
1011035	101	1	62	1	4	0	1	3	1	3	3	3	3	3	15	2	0	0	0	0	0	1	1	1	1	0	3	3	3	3	3	3	2	3.28	2	4	3	2	2	4	4	4	3.28571	2	3.36	1	4	4	3
1011040	101	1	65	2	4	0	0	3	1	3	3	2	3	3	14	2	1	1	0	0	0	2	3	2	2	0	4	4	3	2	2	3	2	3.28	2	3	3	3	4	4	3	3	3.28571	2	3.36	1	4	3	3
1011042	101	2	62	1	4	0	0	3	1	4	4	4	4	5	21	2	0	0	0	0	0	1	1	1	1	1	2	2	3	3	3	2.6	1	3.28	2	3	3	2	4	2	2	2	2.57143	1	3.36	1	3	3	3
1011044	101	1	68	2	3	0	0	2	0	4	4	3	4	4	19	2	0	0	0	1	0	2	1	1	1	0	2	2	3	3	2	2.4	1	3.28	2	3	3	2	2	2	2	2	2.28571	1	3.36	1	4	4	3
1011046	101	2	66	2	3	0	0	2	0	3	3	3	3	3	15	2	1	0	0	1	0	2	1	1	1	1	3	2	2	3	3	2.6	1	3.28	2	2	3	2	2	2	2	2	2.14286	1	3.36	1	4	4	2
1011061	101	2	62	1	3	0	0	2	0	1	2		2	1		1	0	1	1	0	0	2	1	1	1	1	4	4	2	2	2	2.8	1	3.28	2	2	2	3	3	3	3	3	2.71429	1	3.36	1	4	4	4
1011075	101	2	63	1	3	0	1	1	0	1	1	0	0	0	2	1	1	1	1	0	0	3	2	1	1	0	4	4	2	2	2	2.8	1	3.28	2	3	3	3	3	4	4	4	3.42857	2	3.36	1	4	4	4
1011076	101	2	67	2	3	0	1	2	0	3	3	3	3	2	14	2	0	1	1	0	0	2	2	1	1	0	4	4	3	3	3	3.4	3	3.28	2	3	3	3	3	3	3	3	3	1	3.36	1	4	4	4
1011082	101	2	63	1	3	0	1	3	1	2	3	2	3	2	12	1	0	1	1	0	0	2	1	1	1	1	4	4	4	3	3	3.6	3	3.28	2	2	2	3	4	4	3	3	3	1	3.36	1	4	4	4
1011087	101	1	67	2	5	0	1	2	0	4	4	3	3	3	17	2	0	0	0	0	0	1	3	1	3	1	4	4	3	2	3	3.2	2	3.28	2	4	3	4	4	4	3	4	3.71429	2	3.36	1	4	4	4
1011088	101	2	84	4	1	0	1	2	0	3	3	1	2	1	10	1	1	1	1	0	0	3	1	1	1	0	4	4	2	2	2	2.8	1	3.28	2	4	3	3	4	4	4	4	3.71429	2	3.36	1	4	4	3
1011089	101	2	64	1	2	0	0	2	0	2	3	2	1	0	8	1	1	1	1	0	0	3	1	1	2	0	3	4	3	2	2	2.8	1	3.28	2	3	3	4	4	3	4	4	3.57143	2	3.36	1	3	3	3
1011097	101	1	68	2	4	0	1	2	0	5	4	4	4	4	21	2	1	0	0	1	0	2	1	1	2	0	2	3	3	3	3	2.8	1	3.28	2	2	3	3	4	3	2	2	2.71429	1	3.36	1	3	3	3
1021002	102	1	67	2	3	0	1	2	0	3	3	3	3	2	14	2	1	0	0	0	0	2	3	3	1	1	4	4	3	3	3	3.4	3	3.46	3	3	3	3	3	3	3	3	3	1	3.67	2	4	4	4
1021004	102	1	66	2	4	0	1	2	0	2	2	2	3	1	10	1	1	0	0	0	0	2	2	1	1	1	3	3	3	3	3	3	2	3.46	3	3	3	3	3	3	3	3	3	1	3.67	2	3	3	3
1021006	102	1	62	1	4	0	1	2	0	3	3	3	3	1	13	1	0	0	0	0	0	1	3	2	1	1	3	3	3	3	3	3	2	3.46	3	3	3	3	3	3	3	3	3	1	3.67	2	4	4	4
1021007	102	1	64	1	3	0	1	2	0	3	3	3	3	1	13	1	0	0	0	0	0	1	3	2	1	1	4	4	3	3	3	3.4	3	3.46	3	3	3	3	4	4	4	4	3.57143	2	3.67	2	4	4	4
1021008	102	1	69	2	3	0	1	2	0	3	3	3	3	0	12	1	1	0	0	0	0	2	3	2	1	1	4	4	3	3	3	3.4	3	3.46	3	4	4	4	4	4	4	4	4	3	3.67	2	4	4	4
1021009	102	2	63	1	4	0	1	2	0	2	2	2	2	1	9	1	1	0	0	0	0	2	1	1	1	1	4	4	4	4	4	4	4	3.46	3	4	4	4	4	4	4	4	4	3	3.67	2	4	4	4
1021010	102	2	60	1	3	0	1	2	0	3	3	3	3	2	14	2	1	0	0	0	0	2	1	1	1	1	4	4	3	3	3	3.4	3	3.46	3	4	4	4	4	4	4	4	4	3	3.67	2	4	4	4
1021011	102	2	71	3	3	0	1	3	1	3	3	3	2	1	12	1	1	0	0	0	0	2	1	1	1	1	4	4	3	3	3	3.4	3	3.46	3	4	4	4	4	4	4	4	4	3	3.67	2	4	4	4
1021013	102	2	70	3	3	0	1	2	0	3	3	3	2	1	12	1	1	0	0	0	0	2	1	1	1	1	4	4	3	3	3	3.4	3	3.46	3	3	3	3	3	3	3	3	3	1	3.67	2	4	4	4
1021014	102	2	68	2	4	0	1	2	0	3	3	2	2	1	11	1	1	0	0	0	0	2	1	1	1	1	4	4	3	3	3	3.4	3	3.46	3	3	3	4	4	4	4	3	3.57143	2	3.67	2	4	4	4
1021015	102	2	71	3	2	0	1	2	0	2	3	2	2	0	9	1	1	0	0	0	0	2	1	1	1	1	4	4	4	4	4	4	4	3.46	3	4	4	4	5	5	5	4	4.42857	4	3.67	2	4	5	4
1021017	102	2	71	3	3	0	1	1	0	2	2	2	1	0	7	1	1	0	0	0	0	2	1	1	1	1	4	4	4	4	4	4	4	3.46	3	4	4	4	4	4	4	4	4	3	3.67	2	4	4	4
1021018	102	2	60	1	3	0	1	2	0	1	1	1	1	0	4	1	1	0	0	0	0	2	1	1	1	1	4	4	4	4	4	4	4	3.46	3	4	4	4	5	4	4	4	4.14286	3	3.67	2	4	4	4
1021019	102	2	79	4	2	0	0	2	0	2	2	1	1	0	6	1	1	0	0	0	0	2	1	1	1	1	3	3	3	3	3	3	2	3.46	3	3	3	4	4	4	4	4	3.71429	2	3.67	2	4	4	4
1021023	102	2	65	2	3	0	1	2	0	2	3	2	3	0	10	1	1	0	0	0	0	2	1	1	1	1	4	4	4	4	4	4	4	3.46	3	4	4	5	5	5	4	4	4.42857	4	3.67	2	4	4	4
1021026	102	2	68	2	3	0	1	2	0	3	3	2	2	0	10	1	1	0	0	0	0	2	1	1	1	1	4	4	3	4	4	3.8	3	3.46	3	3	3	3	4	4	4	4	3.57143	2	3.67	2	4	4	4
1021030	102	2	65	2	3	0	1	2	0	2	2	2	1	1	8	1	1	0	0	0	1	2	1	1	1	1	4	4	4	4	4	4	4	3.46	3	3	3	4	4	4	4	4	3.71429	2	3.67	2	4	4	4
1021031	102	2	74	3	1	0	1	2	0	2	3	2	3	0	10	1	1	0	0	0	0	2	1	1	1	1		3	3	3	3	3	2	3.46	3	3	3	4	4	4	4	4	3.71429	2	3.67	2	4	4	4
1021032	102	1	65	2	4	0	1	2	0	3	3	3	3	1	13	1	1	0	0	0	0	2	3	2	1	1	4	4	3	3	3	3.4	3	3.46	3	3	3	3	3	3	4	4	3.28571	2	3.67	2	4	4	4
1021033	102	1	67	2	3	0	1	2	0	3	3	2	3	0	11	1	1	0	0	0	0	2	3	1	1	1	4	4	3	3	3	3.4	3	3.46	3	3	3	3	4	4	3	3	3.28571	2	3.67	2	3	3	3
1021039	102	1	71	3	3	0	1	2	0	2	2	2	3	0	9	1	1	0	0	0	0	2	3	2	1	1	3	3	3	3	3	3	2	3.46	3	3	3	4	4	3	3	3	3.28571	2	3.67	2	4	4	4
1021041	102	1	65	2	5	0	1	2	0	3	4	3	2	3	15	2	1	1	0	0	1	3	1	3	3	1	3	3	3	3	4	3.2	2	3.46	3	4	4	4	5	5	5	5	4.57143	4	3.67	2	3	4	3
1021042	102	2	62	1	5	0	1	2	0	4	4	4	4	4	20	2	1	0	0	0	0	2	1	1	2	1	2	3	2	4	4	3	2	3.46	3	3	3	4	4	3	4	4	3.57143	2	3.67	2	4	4	4
1021045	102	2	70	3	3	0	0	2	0	5	5	4	4	4	22	2	1	1	1	1	0	3	1	1	1	1	4	5	3	4	4	4	4	3.46	3	4	4	4	4	4	4	4	4	3	3.67	2	4	4	4
1021049	102	2	69	2	3	0	1	3	1	5	5	4	3	4	21	2	0	1	0	0	0	2	1	1	3	1	3	4	3	3	4	3.4	3	3.46	3	5	5	4	5	5	2	2	4	3	3.67	2	4	4	4
1021054	102	2	63	1	4	0	1	2	0	4	4	4	4	3	19	2	1	1	0	0	0	2	1	1	1	0	4	4	1	3	3	3	2	3.46	3	2	2	2	3	3	4	4	2.85714	1	3.67	2	4	4	4
1021055	102	2	61	1	4	0	1	2	0	4	4	4	4	4	20	2	1	1	0	0	0	2	1	1	2	1	4	3	3		2	3	2	3.46	3	4	3	3	4	4	4	3	3.57143	2	3.67	2	4	3	3
1021057	102	2	65	2	5	0	1	3	1	4	4	4	4	4	20	2	1	1	0	0	0	2	1	1	2	1		4	3	4	4	3.75	3	3.46	3	4	4	4	4	4	4	4	4	3	3.67	2	4	4	3
1021068	102	1	73	3	4	0	1	2	0	5	5	5	4	4	23	2	1	0	0	0	0	2	1	1	1	0	4	4	4	4	4	4	4	3.46	3	4	4	4	4	4	4	4	4	3	3.67	2	4	4	4
1021071	102	2	63	1	3	0	1	2	0	5	5	5	5	5	25	2	1	0	0	0	0	2	1	1	3	1	4	4	5	3	3	3.8	3	3.46	3	3	4	4	4	5	5	5	4.28571	4	3.67	2	5	5	5
1021073	102	2	66	2	4	0	1	2	0	3	4	3	3	3	16	2	1	1	0	0	0	2	1	1	2	1	4	3	3	2	3	3	2	3.46	3	3	3	4	5	4	4	3	3.71429	2	3.67	2	5	5	5
1021074	102	1	64	1	3	0	1	4	1	5	5	5	5	5	25	2	0	1	0	0	1	2	1	1	3	1	4	4	5	5	5	4.6	4	3.46	3	4	5	5	5	5	2	2	4	3	3.67	2	5	5	5
1021076	102	2	63	1	3	0	1	3	1	3	2	3	4	3	15	2	1	1	0	0	0	2	1	1	2	1	4	4	3	3	4	3.6	3	3.46	3	3	3	4	5	5	4	4	4	3	3.67	2	5	4	4
1021077	102	1	62	1	3	0	1	3	1	3	2	3	4	3	15	2	0	0	0	0	0	1	1	1	2	0	4	4	3	3	4	3.6	3	3.46	3	3	3	5	5	4	4	4	4	3	3.67	2	5	4	4
1021078	102	1	74	3	4	0	0	3	1	4	4	4	3	4	19	2	0	1	0	0	0	2	3	1	2	1	4	4	3	4	3	3.6	3	3.46	3	3	3	4	4	5	4	4	3.85714	3	3.67	2	4	4	4
1021080	102	2	68	2	4	0	1	2	0	4	4	3	3	4	18	2	0	1	0	1	0	2	1	1	2	1	5	5	5	5	5	5	4	3.46	3	4	4	5	5	5	5	3	4.42857	4	3.67	2	5	5	5
1021081	102	1	66	2	5	0	1	2	0	4	4	4	4	4	20	2	1	0	0	0	0	2	3	1	1	1	4	3	1	2	2	2.4	1	3.46	3	4	4	4	4	4	4	4	4	3	3.67	2	3	2	3
1021082	102	2	67	2	3	0	0	2	0	4	3	3	3	3	16	2	1	1	0	1	0	3	1	1	1	1	3	3	4	4	3	3.4	3	3.46	3	3	3	4	3	3	3	2	3	1	3.67	2	4	4	4
1021083	102	1	71	3	5	0	1	3	1	4	4	4	4	4	20	2	0	0	0	0	0	1	1	1	3	1	4	4	1	3	3	3	2	3.46	3	4	3	4	4	4	2	2	3.28571	2	3.67	2	4	4	3
1021087	102	1	70	3	3	0	1	3	1	3	3	3	3	2	14	2	0	0	0	0	0	1	1	2	2	1	4	4	3	3	4	3.6	3	3.46	3	3	3	4	4	4	3	3	3.42857	2	3.67	2	4	4	4
1021088	102	2	80	4	2	0	1	3	1	3	3	3	3	2	14	2	0	0	0	0	0	1	1	1	1	1	4	4	3	4	3	3.6	3	3.46	3	4	4	4	4	3	3	3	3.57143	2	3.67	2	3	3	4
1021091	102	1	74	3	3	0	1	3	1	2	2	2	2	0	8	1	1	0	0	0	0	2	3	2	1	1	3	3	3	3	3	3	2	3.46	3	3	3	3	3	3	3	3	3	1	3.67	2	3	3	3
1021092	102	1	70	3	3	0	0	2	0	3	3	2	2	0	10	1	1	0	0	0	0	2	1	2	2	1	3	3	3	3	3	3	2	3.46	3	3	3	4	4	4	3	3	3.42857	2	3.67	2	3	3	3
1021096	102	1	64	1	4	0	1	2	0	2	2	1	3	0	8	1	1	0	0	0	0	2	3	2	1	0	3	3	3	3	3	3	2	3.46	3	3	3	3	3	3	3	3	3	1	3.67	2	3	3	3
1021098	102	2	75	4	3	0	1	3	1	3	3	2	2	1	11	1	0	0	0	0	0	1	1	1	2	1	4	4	3	3	3	3.4	3	3.46	3	4	4	4	4	4	4	4	4	3	3.67	2	4	4	4
1021100	102	1	75	4	3	0	1	2	0	3	3	3	2	2	13	2	0	0	0	0	0	1	3	2	1	0	3	3	3	3	3	3	2	3.46	3	3	3	3	3	3	3	3	3	1	3.67	2	3	3	3
1021101	102	1	76	4	2	0	0	2	0	3	3	2	3	1	12	1	0	0	0	0	0	1	3	2	2	1	3	4	3	3	3	3.2	2	3.46	3	3	3	4	4	4	3	3	3.42857	2	3.67	2	3	3	3
1041009	104	2	72	3	2	0	0	2	0	1	1	1	1	1	5	1	0	1	0	0	0	2	1	1	1	0	4	4	2	2	2	2.8	1	3.34	2	4	4	3	3	4	4	4	3.71429	2	3.84	3	3	3	3
1041012	104	2	62	1	3	0	1	3	1	4	4	4	4	4	20	2	0	0	0	0	0	1	1	1	3	1	4	4	3	3	3	3.4	3	3.34	2	4	4	4	4	4	4	4	4	3	3.84	3	4	4	4
1041014	104	2	68	2	2	0	0	4	1	4	4	4	4	4	20	2	0	0	0	0	0	1	1	1	3	1	5	3	4	2	3	3.4	3	3.34	2	4	4	4	3	4	4	4	3.85714	3	3.84	3	4	4	4
1041015	104	1	66	2	3	0	1	2	0	4	4	4	5	5	22	2	0	0	0	0	0	1	3	1	3	0	5	5	3	3	3	3.8	3	3.34	2	4	2	5	4	4	4	3	3.71429	2	3.84	3	4	5	4
1041019	104	2	61	1	3	0	1	4	1	5	5	5	5	5	25	2	0	0	0	0	0	1	1	1	3	1	5	4	3	3	3	3.6	3	3.34	2	4	4	4	4	4	4	4	4	3	3.84	3	5	5	5
1041020	104	2	71	3	2	0	0	3	1	3	4	3	4	3	17	2	1	0	0	0	0	2	1	1	2	1	4	4	3	2	2	3	2	3.34	2	4	4	4	4	4	4	4	4	3	3.84	3	3	4	3
1041022	104	2	69	2	2	0	1	3	1	4	4	4	4	4	20	2	0	0	0	0	0	1	1	1	3	0	4	4	4	3	2	3.4	3	3.34	2	4	4	4	4	4	4	4	4	3	3.84	3	4	4	4
1041023	104	2	74	3	3	0	1	3	1	4	4	4	4	4	20	2	0	0	0	0	0	1	1	1	3	1	4	4	4	3	3	3.6	3	3.34	2	4	4	4	4	4	4	4	4	3	3.84	3	4	4	4
1041024	104	1	60	1	3	0	1	3	1	4	4	4	4	4	20	2	0	0	0	0	0	1	3	2	1	0	3	3	3	3	3	3	2	3.34	2	3	3	3	3	3	3	3	3	1	3.84	3	3	3	3
1041034	104	1	66	2	2	0	1	2	0	3	3	3	3	3	15	2	0	0	0	0	0	1	1	2	2	0	3	3	3	3	3	3	2	3.34	2	3	3	3	3	3	3	3	3	1	3.84	3	3	3	3
1041040	104	1	65	2	2	0	1	4	1	5	5	5	5	5	25	2	0	0	0	0	0	1	3	2	3	1	5	4	3	3	3	3.6	3	3.34	2	4	4	4	4	4	4	4	4	3	3.84	3	5	5	5
1041043	104	2	67	2	3	0	1	3	1	4	4	4	4	4	20	2	0	0	0	0	0	1	1	1	3	1	3	3	2	3	3	2.8	1	3.34	2	4	3	4	4	4	4	3	3.71429	2	3.84	3	4	4	4
1041057	104	1	60	1	4	0	1	2	0	3	3	3	3	3	15	2	1	0	0	0	0	2	1	1	1	0	3	3	3	3	3	3	2	3.34	2	3	3	3	3	3	3	3	3	1	3.84	3	3	3	3
1041063	104	2	67	2	2	0	1	2	0	4	4	4	4	4	20	2	0	0	0	0	0	1	1	1	3	0	5	3	4	2	3	3.4	3	3.34	2	4	4	4	3	4	4	4	3.85714	3	3.84	3	4	4	4
1041067	104	1	74	3	4	0	1	4	1	5	5	5	5	5	25	2	0	0	0	0	0	1	2	1	1	1	5	3	4	2	4	3.6	3	3.34	2	4	4	4	4	4	4	4	4	3	3.84	3	4	4	4
1041070	104	2	68	2	4	0	1	2	0	4	4	3	5	3	19	2	1	0	0	0	0	2	1	1	2	1	5	4	3	3	4	3.8	3	3.34	2	4	4	4	5	4	5	4	4.28571	4	3.84	3	4	4	4
1041084	104	1	67	2	3	0	1	3	1	4	4	4	3	3	18	2	1	0	0	0	0	2	1	1	2	0	4	4	3	3	3	3.4	3	3.34	2	4	4	4	4	4	4	4	4	3	3.84	3	4	4	4
1041091	104	1	62	1	4	0	0	3	1	4	4	4	4	4	20	2	0	0	0	0	0	1	1	1	1	0	5	4	3	2	2	3.2	2	3.34	2	5	5	5	5	4	4	4	4.57143	4	3.84	3	5	5	5
1041092	104	1	64	1	2	0	1	3	1	5	5	5	5	5	25	2	0	0	0	0	0	1	3	2	1	0	5	4	3	2	3	3.4	3	3.34	2	4	4	4	4	4	4	4	4	3	3.84	3	4	4	4
1041095	104	2	68	2	2	0	1	3	1	4	4	4	4	4	20	2	0	0	0	0	0	1	1	1	3	1	4	4	3	3	3	3.4	3	3.34	2	4	4	4	4	4	4	4	4	3	3.84	3	4	4	4
1041099	104	1	60	1	4	0	1	3	1	4	4	3	3	3	17	2	1	0	0	0	0	2	3	1	2	0	4	4	4	3	3	3.6	3	3.34	2	4	4	4	4	3	4	4	3.85714	3	3.84	3	3	4	3
1051003	105	2	66	2	3	0	1	2	0	3	3	3	3	3	15	2	1	1	1	0	0	3	1	1	1	0	4	4	3	2	3	3.2	2	3.23	2	4	4	4	4	5	4	4	4.14286	3	3.87	3	3	3	3
1051006	105	2	66	2	3	0	1	3	1	4	4	3	4	3	18	2	1	0	0	0	0	2	1	1	1	0	4	4	3	3	3	3.4	3	3.23	2	3	2	2	3	3	2	2	2.42857	1	3.87	3	4	3	3
1051008	105	1	70	3	3	0	1	2	0	4	4	4	3	3	18	2	0	1	0	0	0	2	3	1	1	1	3	5	3	2	4	3.4	3	3.23	2	4	4	2	4	4	3	3	3.42857	2	3.87	3	5	4	3
1051010	105	1	63	1	4	0	1	3	1	3	3	3	3	3	15	2	1	1	0	0	0	2	1	1	1	0	5	5	1	2	3	3.2	2	3.23	2	3	4	4	4	4	4	4	3.85714	3	3.87	3	4	4	4
1051011	105	2	61	1	4	0	1	3	1	3	4	4	3	4	18	2	0	0	0	0	0	1	1	1	2	1	3	2	3	3	4	3	2	3.23	2	3	4	4	3	4	5	5	4	3	3.87	3	3	4	3
1051012	105	1	62	1	3	0	1	2	0	3	4	3	3	3	16	2	0	1	0	0	0	2	3	2	1	0	4	4	3	4	4	3.8	3	3.23	2	4	4	3	4	3	4	4	3.71429	2	3.87	3	4	3	3
1051013	105	2	67	2	3	0	0	2	0	4	3	3	4	3	17	2	1	1	0	0	0	2	1	1	2	0	3	1	4	3	4	3	2	3.23	2	4	3	4	3	4	4	4	3.71429	2	3.87	3	3	3	4
1051024	105	1	61	1	2	0	1	3	1	3	3	4	4	3	17	2	0	1	0	0	0	2	1	1	2	0	3	2	3	3	2	2.6	1	3.23	2	4	3	3	4	3	3	4	3.42857	2	3.87	3	4	4	4
1051032	105	2	61	1	3	0	1	2	0	4	3	3	4	3	17	2	1	1	0	0	0	2	1	1	2	0	4	4	2	3	3	3.2	2	3.23	2	4	4	4	4	4	4	4	4	3	3.87	3	3	4	4
1051035	105	2	64	1	3	0	1	2	0	3	3	3	3	2	14	2	1	1	1	0	0	3	1	1	1	0	4	4	2	2	3	3	2	3.23	2	4	4	4	4	4	4	4	4	3	3.87	3	3	4	4
1051036	105	2	72	3	3	0	1	2	0	3	3	2	2	2	12	1	1	1	1	1	0	3	1	1	1	1	5	5	1	1	2	2.8	1	3.23	2	4	4	4	4	4	5	5	4.28571	4	3.87	3	4	4	4
1051037	105	2	61	1	3	0	1	3	1	3	3	3	3	3	15	2	0	0	0	0	0	1	1	1	1	0	3	3	3	3	3	3	2	3.23	2	3	3	3	3	3	3	3	3	1	3.87	3	3	3	3
1051038	105	1	63	1	3	0	1	3	1	3	3	3	3	3	15	2	0	0	0	0	0	1	1	2	1	0	3	3	3	3	3	3	2	3.23	2	3	3	3	3	3	3	3	3	1	3.87	3	3	3	3
1051039	105	2	69	2	2	0	1	3	1	3	3	3	3	3	15	2	0	0	0	0	0	1	1	1	1	0	3	3	3	3	3	3	2	3.23	2	3	3	3	3	3	3	3	3	1	3.87	3	3	3	3
1051040	105	1	65	2	4	0	1	2	0	4	3	3	4	3	17	2	1	1	1	1	1	3	3	2	1	0	3	3	3	3	3	3	2	3.23	2	4	3	4	3	3	4	3	3.42857	2	3.87	3	3	4	3
1051043	105	2	63	1	3	0	1	2	0	3	3	3	4	2	15	2	1	1	1	1	0	3	1	1	1	0	5	4	2	3	3	3.4	3	3.23	2	4	3	4	5	5	5	5	4.42857	4	3.87	3	4	4	4
1051044	105	1	64	1	5	0	1	4	1	3	4	4	4	3	18	2	0	0	0	0	0	1	1	1	2	0	2	3	3	3	4	3	2	3.23	2	3	3	4	3	4	4	4	3.57143	2	3.87	3	4	3	4
1051045	105	1	62	1	4	0	1	2	0	4	4	4	3	2	17	2	1	1	0	0	0	2	3	1	2	1	5	5	3	2	2	3.4	3	3.23	2	4	4	4	4	4	4	4	4	3	3.87	3	4	4	4
1051051	105	1	68	2	4	0	1	3	1	4	3	3	4	3	17	2	0	0	0	0	0	1	3	1	3	0	3	2	3	4	3	3	2	3.23	2	3	4	4	3	4	4	4	3.71429	2	3.87	3	3	3	4
1051054	105	2	62	1	4	0	1	3	1	3	4	3	3	4	17	2	0	0	0	0	0	1	1	1	1	0	4	3	3	4	4	3.6	3	3.23	2	3	4	4	4	3	3	4	3.57143	2	3.87	3	3	4	3
1051055	105	1	65	2	1	0	0	2	0	5	5	4	4	3	21	2	1	0	0	0	0	2	3	1	2	0	3	5	3	3	3	3.4	3	3.23	2	5	5	4	4	5	4	4	4.42857	4	3.87	3	4	4	4
1051056	105	1	65	2	3	0	1	3	1	3	3	3	3	3	15	2	0	0	0	0	0	1	1	1	1	0	3	3	3	3	3	3	2	3.23	2	3	3	3	3	3	3	3	3	1	3.87	3	3	3	3
1051057	105	2	66	2	2	0	1	2	0	2	2	2	2	2	10	1	1	1	1	0	0	3	1	1	2	0	3	3	3	3	3	3	2	3.23	2	4	4	4	4	4	4	4	4	3	3.87	3	3	3	3
1051062	105	1	63	1	4	0	1	3	1	3	3	3	3	3	15	2	1	1	1	0	0	3	3	1	2	0	4	4	3	3	3	3.4	3	3.23	2	4	4	5	5	5	5	5	4.71429	4	3.87	3	4	4	4
1051063	105	1	66	2	4	0	1	4	1	4	3	3	4	3	17	2	0	0	0	0	0	1	3	2	3	1	3	3	3	3	3	3	2	3.23	2	4	3	4	4	3	4	4	3.71429	2	3.87	3	3	4	3
1051066	105	1	64	1	4	0	1	4	1	4	4	4	4	4	20	2	0	0	0	0	0	1	1	2	3	1	4	4	3	3	3	3.4	3	3.23	2	4	3	4	4	4	4	4	3.85714	3	3.87	3	3	4	4
1051073	105	2	65	2	3	0	1	1	0	4	4	4	4	4	20	2	0	0	0	0	0	1	1	1	2	0	3	3	3	3	3	3	2	3.23	2	5	5	5	5	5	5	5	5	4	3.87	3	3	3	3
1051074	105	1	65	2	3	0	1	2	0	5	5	5	5	5	25	2	0	0	0	0	0	1	1	2	2	0	3	3	3	3	3	3	2	3.23	2	5	5	5	5	5	5	5	5	4	3.87	3	3	3	3
1051078	105	1	66	2	3	0	1	3	1	4	4	4	4	4	20	2	0	0	0	0	0	1	1	1	2	0	4	4	3	4	4	3.8	3	3.23	2	5	4	4		4	3	4	4	3	3.87	3	4	4	4
1051079	105	2	63	1	4	0	1	2	0	4	3	2	2	2	13	2	1	1	0	0	0	2	1	1	1	1	4	3	4	4	4	3.8	3	3.23	2	4	4	4	4	3	4	5	4	3	3.87	3	3	4	3
1051082	105	1	68	2	4	0	1	4	1	3	4	3	4	4	18	2	0	1	0	0	0	2	3	2	2	0	4	2	4	4	3	3.4	3	3.23	2	3	4	3	4	3	4	4	3.57143	2	3.87	3	3	4	4
1051087	105	2	61	1	4	0	1	1	0	5	5	2	5	5	22	2	1	1	1	1	1	3	1	1	1	1	4	4	3	3	4	3.6	3	3.23	2	5	5	5	3	4	4	5	4.42857	4	3.87	3	5	5	5
1051089	105	2	66	2	4	0	1	4	1	4	4	3	4	3	18	2	0	1	0	0	0	2	1	1	2	1	3	4	4	3	2	3.2	2	3.23	2	4	4	4	4	4	4	4	4	3	3.87	3	3	3	3
1051091	105	1	61	1	3	0	1	3	1	5	5	5	5	5	25	2	0	0	0	0	0	1	2	1	3	1	3	3	3	3	4	3.2	2	3.23	2	4	3	4	4	4	4	4	3.85714	3	3.87	3	4	4	4
1051094	105	1	64	1	2	0	1	4	1	5	3	5	4	4	21	2	1	1	0	0	0	2	3	1	3	1	5	5	1	1	4	3.2	2	3.23	2	5	5	5	5	5	5	5	5	4	3.87	3	3	3	3
1051098	105	2	71	3	4	0	1	4	1	4	4	4	3	3	18	2	0	0	0	0	0	1	1	1	1	1	4	4	3	4	4	3.8	3	3.23	2	4	4	4	3	4	4	4	3.85714	3	3.87	3	3	3	3
1061001	106	2	64	1	4	0	1	4	1	3	3	3	4	4	17	2	0	0	0	0	0	1	1	1	2	1	2	2	4	4	5	3.4	3	2.97	1	4	4	4	5	5	4	5	4.42857	4	3.39	1	4	4	3
1061004	106	2	62	1	3	0	1	2	0	4	4	4	4	4	20	2	0	0	0	1	0	2	1	1	2	1	4	4	2	3	3	3.2	2	2.97	1	4	4	4	4	3	4	4	3.85714	3	3.39	1	4	5	4
1061006	106	1	63	1	3	0	0	3	1	4	4	4	4	4	20	2	0	0	0	1	0	2	3	3	2	1	4	4	2	3	3	3.2	2	2.97	1	4	4	4	4	4	4	3	3.85714	3	3.39	1	5	5	4
1061007	106	2	63	1	4	0	1	3	1	3	3	3	3	4	16	2	0	0	1	0	0	2	1	1	1	0	2	3	3	3	2	2.6	1	2.97	1	2	3	3	3	4	4	4	3.28571	2	3.39	1	3	2	2
1061008	106	2	61	1	3	0	1	3	1	4	4	4	4	4	20	2	0	0	0	0	0	1	1	1	2	1	4	5	3	4	5	4.2	4	2.97	1	4	4	4	4	4	4	3	3.85714	3	3.39	1	4	4	4
1061014	106	2	71	3	2	0	0	2	0	2	3	3	3	2	13	2	0	0	1	1	0	2	1	1	2	1	2	3	3	2	2	2.4	1	2.97	1	4	4	3	3	3	3	2	3.14286	1	3.39	1	3	3	2
1061015	106	2	63	1	3	0	1	3	1	3	2	3	2	3	13	2	0	0	0	0	0	1	1	1	1	1	3	3	3	2	2	2.6	1	2.97	1	4	3	3	3	4	2	2	3	1	3.39	1	3	4	4
1061017	106	1	65	2	4	0	1	3	1	4	4	4	4	4	20	2	0	0	0	0	0	1	1	2	3	1	4	4	4	3	4	3.8	3	2.97	1	4	4	4	4	2	4	4	3.71429	2	3.39	1	4	4	4
1061022	106	2	63	1	3	0	1	4	1	4	4	4	4	4	20	2	0	0	0	0	0	1	1	1	2	0	5	5	2	3	3	3.6	3	2.97	1	4	4	4	4	4	4	3	3.85714	3	3.39	1	4	4	4
1061023	106	1	70	3	4	0	1	3	1	3	3	3	2	2	13	2	0	0	0	0	1	2	1	1	1	1	3	3	3	3	2	2.8	1	2.97	1	3	4	4	4	4	2	2	3.28571	2	3.39	1	2	3	3
1061025	106	1	71	3	5	0	1	4	1	3	3	2	2	3	13	2	1	1	0	0	1	3	1	1	1	1	2	2	3	2	2	2.2	1	2.97	1	3	3	4	4	2	3	5	3.42857	2	3.39	1	3	4	4
1061027	106	2	63	1	2	0	1	2	0	4	3	3	3	3	16	2	1	1	0	1	1	3	1	1	2	1	5	4	3	3	3	3.6	3	2.97	1	4	4	4	4	4	4	3	3.85714	3	3.39	1	5	4	4
1061031	106	1	64	1	2	0	1	2	0	3	4	5	5	5	22	2	0	1	0	0	0	2	1	3	1	0	2	4	1	1	1	1.8	1	2.97	1	3	1	1	4	4	3	3	2.71429	1	3.39	1	4	4	3
1061039	106	2	60	1	3	0	1	4	1	4	4	3	4	3	18	2	0	0	0	0	0	1	1	1	2	1	4	4	3	3	3	3.4	3	2.97	1	4	4	4	4	4	3	3	3.71429	2	3.39	1	4	4	4
1061040	106	2	69	2	3	0	1	3	1	4	3	4	4	3	18	2	1	1	0	1	0	3	1	1	2	1	3	3	3	3	3	3	2	2.97	1	4	4	4	4	3	4	3	3.71429	2	3.39	1	4	4	4
1061042	106	2	68	2	3	0	0	3	1	3	3	3	4	4	17	2	0	0	0	0	0	1	1	1	2	0	2	2	4	4	3	3	2	2.97	1	4	4	4	3	4	4	4	3.85714	3	3.39	1	4	4	4
1061046	106	2	62	1	3	0	1	3	1	3	3	4	4	4	18	2	0	0	0	0	0	1	1	1	1	0	3	2	4	4	4	3.4	3	2.97	1	3	3	3	4	4	4	3	3.42857	2	3.39	1	3	3	3
1061047	106	2	66	2	3	0	1	2	0	3	4	4	4	3	18	2	0	0	0	1	0	2	1	1	2	1	2	2	4	4	3	3	2	2.97	1	4	4	3	4	4	3	4	3.71429	2	3.39	1	4	4	3
1061049	106	2	69	2	4	0	1	3	1	4	4	4	4	4	20	2	0	0	0	1	0	2	1	1	2	1	2	2	4	4	4	3.2	2	2.97	1	3	3	3	4	4	3	3	3.28571	2	3.39	1	3	3	4
1061050	106	1	65	2	2	0	0	2	0	3	3	3	4	4	17	2	0	0	0	0	0	1	1	1	1	0	2	2	4	3	4	3	2	2.97	1	3	4	4	4	4	3	4	3.71429	2	3.39	1	4	4	4
1061052	106	2	65	2	4	0	1	4	1	3	3	4	4	4	18	2	0	0	0	0	0	1	3	3	2	1	2	2	3	3	4	2.8	1	2.97	1	3	3	4	4	4	3	3	3.42857	2	3.39	1	3	3	4
1061056	106	2	63	1	4	0	1	3	1	4	4	4	4	4	20	2	0	0	0	0	0	1	1	1	1	0	2	2	4	4	4	3.2	2	2.97	1	4	4	4	3	4	4	4	3.85714	3	3.39	1	3	4	4
1061057	106	1	63	1	4	0	0	3	1	4	5	5	5	5	24	2	0	0	0	0	0	1	1	3	2	1	4	3	2	3	4	3.2	2	2.97	1	3	2	2	3	4	4	4	3.14286	1	3.39	1	4	4	3
1061061	106	2	64	1	3	0	1	3	1	4	3	3	2	3	15	2	0	1	0	1	1	3	1	1	1	1	2	3	3	3	3	2.8	1	2.97	1	2	3	2	3	2	2	2	2.28571	1	3.39	1	4	4	3
1061062	106	1	65	2	4	0	1	3	1	5	5	5	5	5	25	2	0	0	0	0	0	1	1	1	1	0	1	1	1	1	1	1	1	2.97	1	1	1	1	1	1	1	1	1	1	3.39	1	1	1	1
1061063	106	1	70	3	3	0	1	3	1	3	2	2	2	2	11	1	1	1	0	0	0	2	1	1	1	1	2	2	3	2	2	2.2	1	2.97	1	3	3	2	2	1	1	1	1.85714	1	3.39	1	3	3	3
1061067	106	1	71	3	2	0	0	3	1	3	3	3	3	3	15	2	0	0	0	0	0	1	1	1	1	1	3	3	3	3	3	3	2	2.97	1	3	3	3	3	3	3	3	3	1	3.39	1	4	4	4
1061068	106	2	68	2	4	0	1	4	1	4	4	4	4	4	20	2	0	0	0	1	0	2	1	1	2	1	4	4	3	2	3	3.2	2	2.97	1	4	4	4	4	3	4	3	3.71429	2	3.39	1	4	4	4
1061069	106	2	72	3	2	0	1	2	0	3	3	3	3	3	15	2	0	0	0	0	0	1	1	1	1	0	3	3	4	3	3	3.2	2	2.97	1	3	4	4	4	3	4	3	3.57143	2	3.39	1	4	4	4
1061079	106	2	62	1	3	0	1	3	1	5	4	5	4	5	23	2	0	0	0	0	0	1	1	3	2	1	4	4	2	2	3	3	2	2.97	1	4	4	3	4	4	3	4	3.71429	2	3.39	1	4	5	4
1061090	106	2	69	2	4	0	1	4	1	4	4	4	4	3	19	2	0	0	0	0	0	1	1	1	2	0	3	3	3	3	3	3	2	2.97	1	4	4	3	3	4	4	3	3.57143	2	3.39	1	4	4	4
1061091	106	2	74	3	4	0	1	3	1	4	4	4	4	4	20	2	0	0	0	0	0	1	1	1	1	1	3	3	3	3	3	3	2	2.97	1	3	3	3	3	3	3	3	3	1	3.39	1	3	3	3
1061094	106	1	61	1	3	0	1	3	1	4	4	4	4	4	20	2	0	0	0	0	0	1	3	2	2	0	2	2	4	3	4	3	2	2.97	1	4	4	4	4	3	4	4	3.85714	3	3.39	1	4	3	4
1061095	106	1	64	1	3	0	1	2	0	4	4	4	4	4	20	2	0	0	0	1	0	2	3	3	2	1	4	4	2	3	3	3.2	2	2.97	1	4	4	4	4	3	3	3	3.57143	2	3.39	1	4	4	4
1061098	106	2	71	3	2	0	0	2	0	2	2	2	3	3	12	1	0	1	1	0	1	3	1	1	1	1	3	3	3	3	2	2.8	1	2.97	1	3	4	4	4	5	3	1	3.42857	2	3.39	1	4	3	2
1071013	107	1	61	1	4	1	1	4	1	4	4	4	4	3	19	2	0	0	0	0	0	1	1	1	1	1	4	4	2	2	2	2.8	1	3.36	2	2	2	3	3	2	2	4	2.57143	1	3.51	2	2	4	4
1071047	107	2	61	1	5	1	1	2	0	4	4	3	3	3	17	2	0	0	0	0	0	1	1	1	2	0	4	4	2	2	2	2.8	1	3.36	2	2	2	2	2	2	4	3	2.42857	1	3.51	2	4	4	4
1071072	107	1	70	3	2	0	1	5	1	4	4	4	4	3	19	2	0	0	0	0	0	1	3	3	2	0	2	2	4	4	4	3.2	2	3.36	2	4	4	4	4	4	4	4	4	3	3.51	2	4	4	4
1071084	107	1	62	1	2	1	1	4	1	3	3	3	3	3	15	2	1	1	0	0	0	2	1	2	2	0	3	3	4	4	4	3.6	3	3.36	2	4	4	4	4	4	4	4	4	3	3.51	2	4	4	4
1072023	107	2	60	1	4	1	1	2	0	4	5	4	5	4	22	2	0	0	0	0	0	1	1	1	2	1	4	4	5	4	5	4.4	4	3.36	2	5	4	5	5	4	5	4	4.57143	4	3.51	2	5	4	5
2011005	201	2	70	3	4	0	1	1	0	5	5	4	5	5	24	2	0	1	0	0	0	2	1	1	3	1	5	5	1	3	5	3.8	3	3.9	4	3	3	3	3	4	3	1	2.85714	1	4.43	4	4	5	4
2011010	201	2	65	2	4	0	1	3	1	5	5	5	5	5	25	2	0	1	0	1	0	2	1	1	1	1	4	3	3	2	2	2.8	1	3.9	4	2	3	4	4	3	4	5	3.57143	2	4.43	4	4	3	4
2011012	201	1	65	2	4	0	1	2	0	4	4	4	3	4	19	2	1	1	0	0	0	2	1	1	3	1	5	5	5	4	4	4.6	4	3.9	4	4	4	4	4	4	4	1	3.57143	2	4.43	4	4	4	4
2011014	201	2	62	1	3	0	1	4	1	5	5	4	5	5	24	2	0	0	0	1	0	2	1	1	1	1	5	5	5	4	5	4.8	4	3.9	4	1	1	5	5	5	5	5	3.85714	3	4.43	4	5	5	5
2011016	201	2	61	1	2	0	1	4	1	5	5	4	5	5	24	2	0	0	0	0	0	1	1	1	1	1	5	5	5	4	5	4.8	4	3.9	4	1	1	5	5	5	5	5	3.85714	3	4.43	4	5	5	5
2011018	201	2	61	1	2	0	1	4	1	5	5	5	5	5	25	2	0	0	0	0	0	1	1	1	1	1	4	2	5	4	4	3.8	3	3.9	4	5	5	5	4	4	5	5	4.71429	4	4.43	4	4	4	4
2011020	201	2	66	2	2	0	1	4	1	5	4	5	4	5	23	2	0	1	0	0	0	2	1	2	3	1	3	4	3	3	3	3.2	2	3.9	4	5	5	5	5	5	5	5	5	4	4.43	4	5	5	5
2011022	201	2	64	1	1	0	0	2	0	3	2	2	1	3	11	1	1	1	1	0	1	3	1	1	2	1	4	4	5	4	4	4.2	4	3.9	4	4	4	5	5	4	4	4	4.28571	4	4.43	4	4	5	4
2011023	201	2	64	1	2	0	1	2	0	3	2	2	4	4	15	2	0	1	1	0	0	2	1	1	1	1	5	4	5	4	5	4.6	4	3.9	4	5	4	5	5	5	5	5	4.85714	4	4.43	4	5	5	5
2011024	201	2	63	1	3	0	1	2	0	5	5	4	5	5	24	2	0	0	0	1	0	2	1	1	2	1	5	4	5	4	5	4.6	4	3.9	4	5	5	4	4	5	5	5	4.71429	4	4.43	4	5	5	5
2011031	201	1	73	3	4	0	1	3	1	5	5	5	5	5	25	2	0	0	0	0	0	1	3	3	2	1	5	5	5	5	5	5	4	3.9	4	5	5	5	5	5	5	5	5	4	4.43	4	5	5	5
2011046	201	1	70	3	4	0	1	4	1	5	5	5	4	5	24	2	0	0	0	0	0	1	1	1	3	1	5	5	5	4	5	4.8	4	3.9	4	5	5	5	5	5	5	5	5	4	4.43	4	5	5	5
2011049	201	2	89	4	4	1	1	4	1	4	5	5	5	5	24	2	0	1	1	0	0	2	1	1	1	1	4	4	4	3	4	3.8	3	3.9	4	5	5	5	5	5	5	5	5	4	4.43	4	5	5	5
2011059	201	2	66	2	3	0	1	3	1	5	5	5	5	5	25	2	0	0	0	0	0	1	1	1	3	1	2	4	5	5	5	4.2	4	3.9	4	5	5	5	5	5	5	2	4.57143	4	4.43	4	5	5	5
2011064	201	2	67	2	5	0	1	3	1	4	4	4	4	4	20	2	0	0	0	1	0	2	1	1	2	1	1	1	5	3	3	2.6	1	3.9	4	4	4	5	5	5	4	5	4.57143	4	4.43	4	5	5	5
2011066	201	2	64	1	3	0	1	5	1	5	5	5	5	5	25	2	0	0	0	0	0	1	1	1	3	1	5	5	5	5	5	5	4	3.9	4	5	5	5	5	5	5	5	5	4	4.43	4	5	5	5
2011070	201	2	73	3	3	0	1	3	1	5	5	5	5	5	25	2	0	0	0	0	1	2	1	2	3	1	4	4	2	3	3	3.2	2	3.9	4	4	4	4	5	5	5	5	4.57143	4	4.43	4	5	5	5
2011072	201	1	63	1	3	1	1	4	1	5	5	5	5	5	25	2	0	0	0	0	0	1	1	1	2	1	4	4	2	2	2	2.8	1	3.9	4	3	3	3	3	3	3	3	3	1	4.43	4	3	3	3
2011074	201	2	69	2	4	0	1	2	0	4	4	3	4	5	20	2	1	1	0	1	0	3	1	2	3	1	1	1	5	3	3	2.6	1	3.9	4	5	5	5	5	5	5	5	5	4	4.43	4	5	5	5
2011075	201	1	71	3	2	1	1	4	1	5	5	5	5	5	25	2	0	1	0	1	0	2	3	2	2	1	1	1	5	3	3	2.6	1	3.9	4	5	5	4	4	4	4	4	4.28571	4	4.43	4	4	4	4
2011076	201	1	65	2	4	0	1	5	1	5	5	5	5	5	25	2	1	1	1	1	1	3	1	1	3	1	5	5	5	5	5	5	4	3.9	4	5	5	5	5	5	5	5	5	4	4.43	4	5	5	5
2011077	201	1	71	3	3	0	1	2	0	4	3	3	2	3	15	2	1	1	1	1	0	3	3	2	3	1	1	1	5	3	3	2.6	1	3.9	4	5	5	4	4	4	4	4	4.28571	4	4.43	4	4	4	4
2011079	201	1	73	3	2	1	1	5	1	5	5	4	4	5	23	2	1	1	1	1	0	3	1	1	2	1	4	4	4	4	4	4	4	3.9	4	4	4	5	5	5	5	5	4.71429	4	4.43	4	5	5	5
2011098	201	2	60	1	5	1	1	4	1	4	4	4	4	4	20	2	1	1	1	0	0	3	1	1	3	1	4	4	4	4	4	4	4	3.9	4	4	4	5	5	5	5	5	4.71429	4	4.43	4	5	5	5
2011099	201	1	71	3	5	0	1	3	1	5	5	4	4	5	23	2	0	0	0	0	0	1	1	1	3	1	4	4	4	4	4	4	4	3.9	4	4	4	5	5	5	5	5	4.71429	4	4.43	4	5	5	5
2021005	202	2	65	2	2	0	1	4	1	5	5	4	5	5	24	2	0	0	0	0	0	1	1	1	2	0	5	5	5	5	5	5	4	4.02	4	4	5	4	4	4	5	5	4.42857	4	4.41	4	4	4	5
2021044	202	1	79	4	1	0	1	2	0	4	4	4	4	4	20	2	1	1	1	1	0	3	1	1	2	0	4	4	4	4	4	4	4	4.02	4	4	4	4	4	4	4	4	4	3	4.41	4	4	5	4
2021053	202	1	60	1	2	1	1	5	1	5	5	4	4	5	23	2	0	0	0	0	0	1	1	1	2	1	1	2	5	4	3	3	2	4.02	4	5	4	5	5	4	5	5	4.71429	4	4.41	4	5	4	5
2021077	202	1	71	3	1	0	1	2	0	4	4	4	3	3	18	2	1	1	0	0	0	2	1	1	2	1	5	5	4	4	4	4.4	4	4.02	4	5	5	5	4	4	4	4	4.42857	4	4.41	4	5	5	5
2021083	202	2	68	2	1	1	1	5	1	4	3	4	4	4	19	2	1	0	0	0	0	2	1	1	3	1	2	3	3	4	3	3	2	4.02	4	4	4	5	5	5	5	5	4.71429	4	4.41	4	5	5	5
2021089	202	1	68	2	2	1	1	3	1	3	4	3	3	4	17	2	1	0	0	0	0	2	3	3	2	1	4	4	3	4	3	3.6	3	4.02	4	4	4	2	3	3	4	4	3.42857	2	4.41	4	4	4	4
2021093	202	1	71	3	2	0	1	4	1	5	5	5	5	5	25	2	0	0	0	0	0	1	1	1	3	1	4	4	2	5	5	4	4	4.02	4	5	5	5	5	5	5	5	5	4	4.41	4	5	5	5
2021095	202	1	65	2	2	0	1	3	1	5	5	5	4	4	23	2	0	0	0	0	0	1	3	3	3	1	5	5	5	5	4	4.8	4	4.02	4	5	5	4	4	5	5	5	4.71429	4	4.41	4	5	5	5
2021100	202	1	82	4	1	0	1	2	0	5	5	5	5	5	25	2	1	1	1	1	0	3	1	1	1	1	5	5	4	4	4	4.4	4	4.02	4	5	5	4	4	4	4	4	4.28571	4	4.41	4	5	5	5
3011012	301	2	60	1	3	1	1	2	0	4	4	3	3	4	18	2	1	1	0	0	1	3	1	1	2	0	3	3	3	3	3	3	2	2.96	1	3	3	3	3	3	3	3	3	1	3.33	1	3	3	3
3011014	301	2	60	1	3	1	1	2	0	4	4	3	3	4	18	2	1	0	0	0	1	2	1	1	2	0	3	3	3	3	3	3	2	2.96	1	3	3	3	3	3	3	3	3	1	3.33	1	3	3	3
3011015	301	2	60	1	3	1	1	2	0	4	4	3	3	4	18	2	1	0	0	0	1	2	1	1	2	0	3	3	3	3	3	3	2	2.96	1	3	3	3	3	3	3	3	3	1	3.33	1	3	3	3
3011040	301	2	60	1	3	1	1	2	0	4	4	3	3	4	18	2	1	1	0	0	1	3	1	1	2	0	3	3	3	3	3	3	2	2.96	1	3	3	3	3	3	3	3	3	1	3.33	1	3	3	3
3011044	301	1	66	2	3	1	1	4	1	3	4	4	4	3	18	2	0	0	0	0	0	1	3	3	2	0	3	3	3	3	3	3	2	2.96	1	3	3	3	3	5	5	5	3.85714	3	3.33	1	3	3	4
3011046	301	1	68	2	3	1	1	4	1	3	4	4	4	3	18	2	0	0	0	0	0	1	3	3	2	0	3	3	3	3	3	3	2	2.96	1	3	3	3	5	5	5	4	4	3	3.33	1	3	4	4
3011063	301	1	60	1	3	1	1	4	1	3	4	4	4	3	18	2	0	0	0	0	0	1	3	3	2	0	3	3	3	3	3	3	2	2.96	1	3	3	3	3	5	5	5	3.85714	3	3.33	1	3	3	4
3011070	301	2	64	1	3	1	1	3	1	3	3	3	3	3	15	2	0	0	0	0	0	1	1	1	2	0	2	3	3	3	3	2.8	1	2.96	1	3	4	4	4	4	4	4	3.85714	3	3.33	1	3	3	3
3011073	301	1	60	1	3	1	1	3	1	3	3	3	3	3	15	2	0	0	0	0	0	1	1	1	2	0	2	3	3	3	3	2.8	1	2.96	1	3	4	4	4	4	4	4	3.85714	3	3.33	1	3	3	3
3011074	301	2	61	1	3	1	1	3	1	3	3	3	3	3	15	2	0	0	0	0	0	1	1	1	2	0	3	2	3	3	3	2.8	1	2.96	1	4	4	4	4	3	3	3	3.57143	2	3.33	1	3	3	3
3011076	301	1	74	3	3	1	1	3	1	3	3	3	3	3	15	2	0	0	0	0	0	1	1	1	2	0	3	3	3	3	3	3	2	2.96	1	3	4	4	4	4	4	4	3.85714	3	3.33	1	3	3	3
3011077	301	1	60	1	3	1	0	3	1	3	3	3	3	3	15	2	0	0	0	0	0	1	1	1	2	0	2	3	3	3	3	2.8	1	2.96	1	3	4	3	3	3	3	3	3.14286	1	3.33	1	3	3	3
3011087	301	1	62	1	1	0	1	2	0	3	2	3	2	2	12	1	1	0	0	1	0	2	1	2	2	1	3	3	3	3	3	3	2	2.96	1	3	3	3	3	3	3	3	3	1	3.33	1	3	3	3
3011092	301	2	60	1	3	1	1	3	1	3	3	3	3	3	15	2	0	0	0	0	0	1	1	1	2	0	3	3	3	3	3	3	2	2.96	1	3	3	3	3	3	3	3	3	1	3.33	1	3	3	3
3011093	301	2	63	1	3	1	1	3	1	3	3	3	3	3	15	2	0	0	0	0	0	1	1	1	2	0	3	3	3	3	3	3	2	2.96	1	3	3	3	3	3	3	3	3	1	3.33	1	3	3	3
3011094	301	2	60	1	3	1	1	3	1	3	3	3	3	3	15	2	0	0	0	0	0	1	1	1	2	0	3	3	3	3	3	3	2	2.96	1	3	3	3	3	3	3	3	3	1	3.33	1	3	3	3
3011098	301	2	60	1	3	1	1	3	1	3	3	3	3	3	15	2	0	0	0	0	0	1	1	1	2	0	3	3	3	3	3	3	2	2.96	1	3	3	3	3	3	3	3	3	1	3.33	1	3	3	3
3011100	301	2	64	1	3	1	1	3	1	3	3	3	3	3	15	2	0	0	0	0	0	1	1	1	2	0	3	3	3	3	3	3	2	2.96	1	3	3	3	3	3	3	3	3	1	3.33	1	3	3	3
3011109	301	2	60	1	3	1	1	3	1	3	3	3	3	3	15	2	0	0	0	0	0	1	1	1	2	0	3	3	3	3	3	3	2	2.96	1	3	4	3	3	4	3	3	3.28571	2	3.33	1	3	3	3
3021009	302	1	63	1	5	0	1	2	0	5	2	4	4	5	20	2	0	0	1	1	0	2	1	1	2	1	5	5	5	4	5	4.8	4	3.65	4	5	5	5	5	5	5	5	5	4	3.9	3	4	5	5
3021033	302	1	64	1	4	0	1	2	0	3	3	3	3	3	15	2	0	1	0	0	0	2	1	2	2	1	5	5	4	3	3	4	4	3.65	4	4	3	4	4	4	4	4	3.85714	3	3.9	3	4	4	4
3021051	302	2	61	1	3	0	1	3	1	5	5	4	4	5	23	2	0	1	1	0	0	2	1	1	3	1	5	5	5	4	5	4.8	4	3.65	4	5	5	5	5	5	5	5	5	4	3.9	3	4	5	5
3021065	302	2	64	1	2	1	1	4	1	5	5	5	5	5	25	2	0	0	0	0	0	1	1	1	2	1	5	5	5	5	5	5	4	3.65	4	5	5	5	5	5	5	5	5	4	3.9	3	5	5	5
3021084	302	2	60	1	3	0	1	4	1	5	5	5	5	5	25	2	0	1	0	0	0	2	1	1	3	0	5	5	5	5	5	5	4	3.65	4	5	5	5	4	5	5	4	4.71429	4	3.9	3	4	5	5
3021111	302	1	60	1	3	1	1	3	1	3	3	3	3	3	15	2	0	0	0	0	0	1	1	1	1	1	3	3	3	3	3	3	2	3.65	4	3	3	3	3	3	3	3	3	1	3.9	3	3	3	3
3022004	302	1	74	3	3	0	0	2	0	4	4	4	4	4	20	2	1	1	0	1	0	3	3	3	2	1	4	4	3	3	3	3.4	3	3.65	4	4	4	3	4	4	3	4	3.71429	2	3.9	3	4	4	3
3022006	302	2	68	2	2	0	1	3	1	5	5	5	4	4	23	2	1	0	0	0	0	2	1	1	2	1	4	4	4	4	4	4	4	3.65	4	4	4	4	4	4	4	4	4	3	3.9	3	4	4	4
3022007	302	2	68	2	2	0	1	2	0	4	4	4	5	4	21	2	1	1	1	0	1	3	1	1	2	1	4	4	4	4	4	4	4	3.65	4	4	4	4	4	4	4	4	4	3	3.9	3	4	4	4
3022008	302	1	71	3	2	0	1	3	1	5	5	5	5	5	25	2	0	0	0	0	0	1	3	2	2	1	3	3	4	4	3	3.4	3	3.65	4	4	4	4	4	2	3	3	3.42857	2	3.9	3	4	4	4
3022037	302	1	68	2	2	0	1	2	0	4	4	4	4	4	20	2	1	1	0	1	0	3	3	3	2	1	4	4	3	3	3	3.4	3	3.65	4	4	4	3	4	4	3	4	3.71429	2	3.9	3	4	4	3
3022039	302	1	60	1	2	1	1	3	1	4	4	4	3	4	19	2	1	1	0	1	0	3	1	3	2	0	4	4	3	3	3	3.4	3	3.65	4	4	4	3	4	4	3	4	3.71429	2	3.9	3	4	4	3
3022040	302	2	67	2	2	0	1	2	0	2	1	2	2	3	10	1	0	1	0	1	0	2	1	3	2	1	4	4	3	3	3	3.4	3	3.65	4	4	4	4	4	3	4	4	3.85714	3	3.9	3	4	4	4
3022042	302	1	71	3	4	0	1	3	1	4	4	4	4	4	20	2	1	1	0	1	0	3	1	3	2	1	4	4	3	3	3	3.4	3	3.65	4	4	4	3	4	4	3	4	3.71429	2	3.9	3	4	4	3
3022044	302	1	68	2	2	0	1	3	1	4	4	4	4	4	20	2	1	1	1	1	1	3	1	3	2	0	4	4	3	3	3	3.4	3	3.65	4	4	4	4	5	3	4	4	4	3	3.9	3	4	4	4
3022045	302	1	70	3	2	0	1	2	0	4	4	4	4	4	20	2	1	1	0	1	0	3	3	3	2	1	4	4	3	3	3	3.4	3	3.65	4	4	4	3	4	4	3		3.66667	2	3.9	3	4	4	4
3022053	302	1	65	2	2	0	1	3	1	4	4	4	4	4	20	2	1	1	0	1	0	3	3	3	2	1	4	4	3	3	3	3.4	3	3.65	4	4	4	3	4	4		4	3.83333	2	3.9	3	4	4	3
3022054	302	1	63	1	2	0	1	3	1	4	4	4	4	4	20	2	1	1	0	1	0	3	3	3	2	0	4	4	3	3	3	3.4	3	3.65	4	4	4	3	4	4	3	4	3.71429	2	3.9	3	4	4	3
3022055	302	2	85	4	1	0	0	3	1	4	4	4	4	4	20	2	1	1	0	1	0	3	1	3	2	0	4	4	3	3	3	3.4	3	3.65	4	4	4	3	4	4	3	4	3.71429	2	3.9	3	4	4	3
3022063	302	1	72	3	3	0	1	4	1	3	3	3	2	1	12	1	0	1	0	0	0	2	3	2	3	0	3	4	3	3	3	3.2	2	3.65	4	3	2	3	5	5	3	3	3.42857	2	3.9	3	4	4	4
3022068	302	1	66	2	3	0	1	2	0	4	4	4	4	4	20	2	0	1	1	1	0	3	2	1	1	1	4	4	3	3	3	3.4	3	3.65	4	4	4	4	4	4	4	4	4	3	3.9	3	3	3	3
3022078	302	1	62	1	2	0	1	3	1	3	4	3	3	4	17	2	1	1	0	0	0	2	3	2	3	1	1	1	5	5	5	3.4	3	3.65	4	5	5	5	5	5	5	5	5	4	3.9	3	5	5	5
3022085	302	1	61	1	3	0	1	2	0	3	3	3	3	3	15	2	0	1	1	1	0	3	1	3	3	0	5	5	3	3	4	4	4	3.65	4	5	3	3	3	2	3	4	3.28571	2	3.9	3	4	4	4
3022089	302	1	66	2	2	1	1	3	1	4	4	4	3	4	19	2	1	1	0	1	0	3	3	3	2	1	4	4	3	3	3	3.4	3	3.65	4	4	4	3	4	4	3	4	3.71429	2	3.9	3	4	4	3
3022090	302	1	65	2	2	1	1	3	1	4	4	4	3	4	19	2	1	1	0	1	0	3	3	3	2	1	4	4	3	3	3	3.4	3	3.65	4	4	4	3	4	4	3	4	3.71429	2	3.9	3	4	4	3
3022091	302	1	78	4	2	0	0	3	1	2	2	3	3	3	13	2	1	1	0	1	1	3	3	3	2	1	4	4	3	3	3	3.4	3	3.65	4	4	4	3	4	4	3	4	3.71429	2	3.9	3	4	4	3
3022092	302	1	81	4	2	0	1	3	1	4	4	4	3	4	19	2	1	1	0	1	0	3	3	3	2	1	4	4	3	3	3	3.4	3	3.65	4	4	4	3	4	4	3	4	3.71429	2	3.9	3	4	4	3
3022094	302	1	71	3	3	0	1	4	1	4	4	4	4	4	20	2	1	1	0	1	0	3	3	3	2	1	4	4	3	3	3	3.4	3	3.65	4	4	4	3	4	4	3	4	3.71429	2	3.9	3	4	4	3
3022096	302	1	62	1	4	1	1	4	1	4	4	3	4	4	19	2	1	1	0	1	0	3	3	3	1	1	4	4	4	4	4	4	4	3.65	4	4	4	3	4	4	3	4	3.71429	2	3.9	3	4	4	3
3022097	302	1	70	3	3	1	1	3	1	4	4	4	3	4	19	2	1	1	0	1	0	3	3	3	2	1	4	4	3	3	3	3.4	3	3.65	4	4	4	3	4	4	3	4	3.71429	2	3.9	3	4	4	3
3022100	302	1	67	2	2	1	1	3	1	4	4	4	3	4	19	2	1	1	0	1	0	3	3	3	2	1	4	4	3	3	3	3.4	3	3.65	4	4	4	3	4	4	3	4	3.71429	2	3.9	3	4	4	3
3022105	302	1	65	2	4	0	0	3	1	4	4	4	3	4	19	2	1	1	0	1	0	3	3	3	2	1	3	4	2	3	3	3	2	3.65	4	3	4	4	3	4	4	3	3.57143	2	3.9	3	4	4	3
4011001	401	2	82	4	1	0	1	3	1	5	5	5	5	5	25	2	0	1	0	1	0	2	1	1	1	1	5	5	5	5	5	5	4	3.63	4	5	5	5	5	5	5	5	5	4	3.71	2	5	5	5
4011002	401	2	82	4	2	0	1	2	0	5	5	5	3	5	23	2	0	1	0	1	1	3	1	1	3	1	4	4	4	4	4	4	4	3.63	4	5	5	5	5	5	5	5	5	4	3.71	2	4	4	4
4011003	401	2	71	3	4	0	1	2	0	4	4	3	3	3	17	2	0	0	0	0	0	1	1	1	2	0	4	4	3	3	3	3.4	3	3.63	4	3	3	3	3	3	4	3	3.14286	1	3.71	2	4	4	3
4011013	401	1	74	3	4	0	0	2	0	4	4	5	5	5	23	2	0	0	0	0	0	1	1	1	3	0	4	4	4	4	4	4	4	3.63	4	4	5	4	5	4	4	4	4.28571	4	3.71	2	4	4	4
4011014	401	2	67	2	4	0	1	2	0	5	5	5	5	5	25	2	0	1	0	0	0	2	1	1	3	0	5	5	3	5	5	4.6	4	3.63	4	5	4	4	4	4	1	1	3.28571	2	3.71	2	5	5	5
4011015	401	1	65	2	4	0	1	3	1	4	4	4	3	3	18	2	0	0	0	0	0	1	1	2	3	1	5	4	2	3	4	3.6	3	3.63	4	4	4	4	3	4	4	4	3.85714	3	3.71	2	4	4	4
4011016	401	1	67	2	4	0	1	2	0	4	4	3	3	4	18	2	1	0	0	1	0	2	1	1	3	1	5	5	1	1	3	3	2	3.63	4	5	5	5	5	5	5	5	5	4	3.71	2	4	4	4
4011017	401	1	69	2	5	0	1	3	1	4	4	4	4	4	20	2	0	1	0	0	0	2	1	1	2	1	3	3	3	5	5	3.8	3	3.63	4	5	5	5	5	5	5	5	5	4	3.71	2	5	5	5
4011018	401	1	60	1	5	0	1	4	1	4	5	3	5	4	21	2	0	0	0	0	0	1	1	2	3	0	5	4	2	1	1	2.6	1	3.63	4	2	2	5	3	5	5	1	3.28571	2	3.71	2	3	5	3
4011019	401	1	73	3	5	1	1	2	0	3	3	2	2	3	13	2	1	1	0	1	1	3	1	1	2	1	5	5	5	3	3	4.2	4	3.63	4	2	2	2	2	2	2	2	2	1	3.71	2	2	2	2
4011020	401	1	72	3	5	0	1	2	0	5	5	5	5	5	25	2	0	1	0	0	0	2	1	2	3	1	5	5	4	4	3	4.2	4	3.63	4	4	4	4	5	3	1	1	3.14286	1	3.71	2	4	4	3
4011021	401	2	67	2	4	1	1	4	1	3	3	2	2	3	13	2	1	0	1	1	1	3	1	1	1	1	5	5	5	3	3	4.2	4	3.63	4	5	4	3	4	4	4	3	3.85714	3	3.71	2	3	3	2
4011022	401	2	67	2	4	0	1	4	1	4	4	4	4	4	20	2	0	1	0	0	0	2	1	1	2	1	5	5	4	5	5	4.8	4	3.63	4	5	5	5	5	5	5	5	5	4	3.71	2	5	5	5
4011023	401	2	66	2	4	1	1	4	1	5	4	4	4	5	22	2	0	1	0	0	0	2	1	1	2	1	5	5	5	4	5	4.8	4	3.63	4	5	5	5	5	5	5	5	5	4	3.71	2	5	5	1
4011024	401	2	64	1	2	0	1	2	0	4	4	4	3	3	18	2	0	1	0	1	1	3	1	1	3	1	5	5	5	4	5	4.8	4	3.63	4	5	5	5	5	5	5	5	5	4	3.71	2	5	5	5
4011025	401	2	65	2	4	1	0	2	0	5	5	5	5	5	25	2	0	0	0	1	0	2	1	1	2	1	5	5	5	3	3	4.2	4	3.63	4	5	5	5	5	5	5	5	5	4	3.71	2	5	5	5
4011026	401	2	60	1	4	0	1	5	1	4	4	4	3	3	18	2	0	0	0	0	0	1	1	1	3	1	1	1	4	3	4	2.6	1	3.63	4	4	4	4	4	4	4	3	3.85714	3	3.71	2	4	4	4
4011027	401	2	82	4	5	1	1	2	0	3	3	1	1	1	9	1	1	1	0	1	0	3	1	1	2	1	5	3	1	3	2	2.8	1	3.63	4	3	3	4	4	5	4	4	3.85714	3	3.71	2	3	2	2
4011029	401	2	72	3	5	1	1	2	0	4	3	2	2	1	12	1	1	1	0	1	0	3	1	1	3	1	5	5	3	3	3	3.8	3	3.63	4	4	4	5	5	3	1	1	3.28571	2	3.71	2	4	4	4
4011030	401	2	70	3	5	1	1	3	1	5	5	5	5	5	25	2	1	1	1	0	0	3	1	1	2	1	5	3	1	5	5	3.8	3	3.63	4	1	1	5	3	4	5	5	3.42857	2	3.71	2	4	4	4
4011031	401	2	70	3	4	0	1	2	0	3	3	3	3	3	15	2	1	1	0	0	0	2	1	1	2	0	4	4	1	2	2	2.6	1	3.63	4	2	2	2	2	2	4	4	2.57143	1	3.71	2	4	4	2
4011032	401	2	76	4	5	0	1	2	0	4	4	3	3	4	18	2	0	1	0	1	0	2	1	1	2	1	5	5	2	3	2	3.4	3	3.63	4	2	2	2	2	2	2	2	2	1	3.71	2	4	4	3
4011037	401	1	61	1	3	0	1	3	1	4	3	2	1	2	12	1	1	0	1	0	1	3	1	1	1	0	3	2	3	4	3	3	2	3.63	4	5	5	4	4	5	3	2	4	3	3.71	2	3	2	3
4011038	401	1	63	1	3	0	1	3	1	1	2	1	2	1	7	1	1	0	1	0	1	3	1	1	2	0	2	3	4	3	3	3	2	3.63	4	2	3	3	2	3	4	3	2.85714	1	3.71	2	3	2	4
4011040	401	2	64	1	3	0	1	3	1	3	2	2	1	0	8	1	0	1	1	0	1	3	1	1	1	1	3	2	3	2	3	2.6	1	3.63	4	4	3	4	3	4	4	4	3.71429	2	3.71	2	4	4	4
4011041	401	1	69	2	3	0	1	4	1	2	1	1	1	1	6	1	1	1	0	1	0	3	1	1	1	1	3	3	3	4	3	3.2	2	3.63	4	4	4	3	4	5	3	3	3.71429	2	3.71	2	3	3	3
4011043	401	2	65	2	2	1	1	2	0	4	4	3	3	3	17	2	0	1	1	1	0	3	1	1	1	1	4	4	3	3	3	3.4	3	3.63	4	3	3	4	4	2	3	3	3.14286	1	3.71	2	3	3	3
4011044	401	2	64	1	3	0	1	3	1	4	4	5	5	5	23	2	0	0	0	0	0	1	1	1	2	0	4	4	4	4	4	4	4	3.63	4	4	4	5	5	5	5	4	4.57143	4	3.71	2	4	4	4
4011048	401	2	66	2	5	0	1	3	1	4	4	4	5	4	21	2	1	0	0	0	0	2	1	1	2	0	4	4	3	5	5	4.2	4	3.63	4	5	5	5	5	5	5	5	5	4	3.71	2	4	5	4
4011055	401	2	73	3	3	0	1	3	1	4	3	3	3	3	16	2	1	1	1	1	0	3	1	1	1	0	3	3	3	3	3	3	2	3.63	4	3	3	3	3	3	3	3	3	1	3.71	2	3	3	3
4011059	401	2	73	3	5	0	0	2	0	4	4	3	4	3	18	2	0	1	0	0	0	2	1	1	3	1	5	3	3	3	3	3.4	3	3.63	4	4	3	4	4	4	1	1	3	1	3.71	2	4	4	4
4011061	401	1	67	2	5	1	1	4	1	5	5	5	5	5	25	2	1	0	0	0	0	2	1	1	3	1	5	5	3	1	3	3.4	3	3.63	4	3	3	4	4	4	2	2	3.14286	1	3.71	2	4	4	4
4011062	401	2	62	1	4	1	0	2	0	3	3	1	1	1	9	1	1	1	0	0	0	2	1	1	2	0	5	5	3	3	3	3.8	3	3.63	4	4	4	5	5	3	3	3	3.85714	3	3.71	2	5	4	3
4011063	401	2	71	3	3	0	0	3	1	5	5	5	5	0	20	1	0	0	0	0	0	1	1	1	3	0	5	5	2	2	2	3.2	2	3.63	4	1	1	2	3	2	3	3	2.14286	1	3.71	2	3	4	3
4011068	401	2	66	2	4	0	1	4	1	4	4	4	4	4	20	2	0	0	0	0	0	1	1	1	2	1	4	4	4	4	4	4	4	3.63	4	4	4	4	4	4	4	4	4	3	3.71	2	4	4	4
4011071	401	2	67	2	4	0	1	4	1	4	4	4	4	4	20	2	0	0	0	0	0	1	1	1	2	0	4	4	4	4	4	4	4	3.63	4	4	4	4	4	4	4	4	4	3	3.71	2	4	4	4
4011073	401	2	67	2	4	0	1	3	1	4	5	4	5	4	22	2	0	0	0	0	0	1	1	1	1	0	4	4	4	4	4	4	4	3.63	4	4	3	4	4	5	3	4	3.85714	3	3.71	2	3	4	4
4011075	401	2	60	1	5	0	1	4	1	4	4	4	4	4	20	2	0	0	0	0	0	1	1	1	3	0	4	5	3	3	3	3.6	3	3.63	4	3	3	3	2	4	3	2	2.85714	1	3.71	2	4	3	3
4011076	401	2	61	1	4	0	1	2	0	5	5	5	5	5	25	2	0	1	0	1	0	2	1	1	3	1	5	5	3	3	5	4.2	4	3.63	4	3	3	5	5	3	3	3	3.57143	2	3.71	2	3	3	4
4011077	401	1	81	4	4	1	1	3	1	4	4	4	4	4	20	2	1	1	0	0	0	2	1	2	2	1	5	5	4	4	4	4.4	4	3.63	4	4	4	5	4	4	4	5	4.28571	4	3.71	2	5	5	5
4011078	401	2	70	3	4	1	1	2	0	5	5	5	4	5	24	2	1	1	1	1	0	3	1	1	3	0	5	5	5	1	5	4.2	4	3.63	4	1	1	5	1	1	3	3	2.14286	1	3.71	2	3	3	5
4011079	401	1	71	3	3	1	1	2	0	3	3	3	3	3	15	2	1	1	1	1	0	3	1	1	3	0	5	3	3	3	4	3.6	3	3.63	4	3	1	3	3	3	5	5	3.28571	2	3.71	2	3	3	3
4011081	401	2	63	1	3	0	1	1	0	5	4	4	4	4	21	2	1	1	1	1	0	3	3	3	2	1	4	4	4	4	2	3.6	3	3.63	4	2	2	1	2	2	1	2	1.71429	1	3.71	2	2	2	2
4011082	401	1	60	1	4	1	1	4	1	3	3	4	4	4	18	2	0	0	0	0	0	1	1	1	3	0	2	4	3	3	3	3	2	3.63	4	4	3	4	4	3	4	4	3.71429	2	3.71	2	3	3	4
4011083	401	1	69	2	4	0	1	2	0	4	3	4	3	2	16	2	0	0	0	1	0	2	1	2	1	1	5	5	1	1	1	2.6	1	3.63	4	3	1	4	4	3	4	4	3.28571	2	3.71	2	4	3	4
4011086	401	2	68	2	3	0	1	2	0	4	4	4	4	4	20	2	0	1	1	0	0	2	1	1	3	0	3	3	4	3	3	3.2	2	3.63	4	2	2	2	3	3	2	2	2.28571	1	3.71	2	2	2	2
4011088	401	1	72	3	5	0	1	3	1	5	5	5	5	4	24	2	0	0	0	0	0	1	1	1	3	1	5	5	3	3	4	4	4	3.63	4	4	2	5	5	4	4	3	3.85714	3	3.71	2	4	4	4
4011089	401	2	74	3	5	0	1	2	0	4	4	4	3	4	19	2	0	0	0	1	0	2	1	1	2	1	5	5	5	3	5	4.6	4	3.63	4	5	4	4	4	4	4	4	4.14286	3	3.71	2	5	5	5
4011092	401	2	60	1	5	0	1	3	1	4	5	4	4	5	22	2	0	0	0	1	1	2	1	1	2	0	3	4	4	4	3	3.6	3	3.63	4	4	3	3	2	5	4	5	3.71429	2	3.71	2	4	5	5
4011094	401	2	60	1	4	0	1	4	1	5	4	5	4	5	23	2	0	0	0	0	0	1	1	1	2	0	4	4	3	4	3	3.6	3	3.63	4	3	4	5	4	4	3	3	3.71429	2	3.71	2	3	4	4
4011095	401	2	66	2	4	0	1	2	0	4	4	5	4	2	19	2	1	1	1	1	0	3	1	1	1	0	3	2	3	4	3	3	2	3.63	4	3	4	3	4	3	3	4	3.42857	2	3.71	2	3	3	4
4011097	401	2	62	1	3	0	1	3	1	4	5	4	5	4	22	2	0	0	0	0	0	1	1	1	1	0	3	2	3	2	2	2.4	1	3.63	4	5	4	5	4	5	4	5	4.57143	4	3.71	2	4	5	4
4011098	401	1	68	2	4	0	1	3	1	2	4	3	2	4	15	2	0	0	1	0	0	2	3	2	2	0	3	3	3	3	3	3	2	3.63	4	2	4	2	3	3	4	2	2.85714	1	3.71	2	3	2	4
4011099	401	2	65	2	3	1	1	3	1	3	3	3	3	3	15	2	0	0	0	0	0	1	1	1	1	1	3	3	3	3	3	3	2	3.63	4	4	4	4	4	4	4	3	3.85714	3	3.71	2	4	3	2
4011100	401	1	62	1	2	0	1	4	1	1	2	2	2	1	8	1	1	0	1	0	1	3	1	1	1	0	2	2	4	4	3	3	2	3.63	4	4	3	3	3	3	3	3	3.14286	1	3.71	2	4	4	4
4011105	401	1	68	2	4	1	1	3	1	5	5	4	4	4	22	2	0	0	0	0	0	1	1	1	2	0	5	5	5	5	5	5	4	3.63	4	5	5	3	5	4	4	4	4.28571	4	3.71	2	2	4	2
4011106	401	1	69	2	4	0	1	3	1	4	4	4	4	4	20	2	0	0	0	0	0	1	1	1	3	0	5	5	1	1	1	2.6	1	3.63	4	5	5	5	4	4	1	3	3.85714	3	3.71	2	4	4	3
4011107	401	1	66	2	5	0	1	3	1	4	4	4	4	4	20	2	0	0	0	0	0	1	3	2	3	1	1	1	5	5	5	3.4	3	3.63	4	5	5	4	4	5	4	4	4.42857	4	3.71	2	4	5	4
4011109	401	1	67	2	5	1	1	4	1	5	5	5	5	5	25	2	0	0	0	0	0	1	1	3	2	1	5	5	5	3	5	4.6	4	3.63	4	4	4	4	4	4	4	3	3.85714	3	3.71	2	4	4	4
4011117	401	1	61	1	4	0	1	4	1	5	0	4	5	5	19	1	0	0	0	0	0	1	3	3	2	1	5	5	1	1	1	2.6	1	3.63	4	4	4	4	4	4	4	4	4	3	3.71	2	4	4	4
4011118	401	1	69	2	5	1	1	1	0	5	5	3	3	4	20	2	1	0	1	1	0	3	1	2	3	1	1	1	5	5	4	3.2	2	3.63	4	5	5	5	4	5	4	4	4.57143	4	3.71	2	4	4	4
4011119	401	2	66	2	3	0	1	1	0	4	3	1	0	4	12	1	1	0	1	1	0	3	1	1	1	1	4	4	5	5	4	4.4	4	3.63	4	5	5	4	4	5	4	4	4.42857	4	3.71	2	4	4	4
4011121	401	2	64	1	4	0	1	3	1	5	5	5	4	4	23	2	0	0	0	0	0	1	1	1	1	0	4	4	3	4	4	3.8	3	3.63	4	4	4	4	3	5	3	4	3.85714	3	3.71	2	4	4	3
4031001	403	2	64	1	3	0	1	3	1	5	5	4	4	5	23	2	0	1	0	1	0	2	1	1	3	0	3	3	3	3	3	3	2	3.07	1	3	3	3	5	3	3	3	3.28571	2	3.23	1	3	3	3
4031002	403	1	61	1	4	0	1	4	1	5	5	5	5	5	25	2	0	0	0	0	0	1	1	2	2	1	5	5	1	1	1	2.6	1	3.07	1	5	4	5	5	4	5	5	4.71429	4	3.23	1	5	5	5
4031003	403	2	64	1	3	0	1	2	0	4	4	5	5	4	22	2	0	1	0	0	0	2	1	1	3	1	2	3	3	4	4	3.2	2	3.07	1	4	4	5	4	4	3	3	3.85714	3	3.23	1	4	2	2
4031004	403	1	68	2	4	0	1	3	1	3	3	3	3	3	15	2	0	0	0	0	0	1	1	3	1	1	3	3	3	4	3	3.2	2	3.07	1	2	2	3	3	3	1	3	2.42857	1	3.23	1	3	3	3
4031005	403	2	61	1	3	1	0	3	1	3	4	5	5	4	21	2	0	0	0	0	0	1	1	1	2	0	2	3	4	2	3	2.8	1	3.07	1	5	2	4	4	4	5	5	4.14286	3	3.23	1	5	5	3
4031007	403	2	61	1	4	0	1	4	1	5	5	5	5	4	24	2	0	0	0	0	0	1	1	2	3	1	4	5	3	2	2	3.2	2	3.07	1	4	4	3	3	2	2	3	3	1	3.23	1	4	4	4
4031009	403	2	65	2	4	1	1	2	0	3	4	2	2	4	15	2	1	1	1	0	0	3	1	1	1	1	4	4	4	3	4	3.8	3	3.07	1	3	3	3	4	3	4	4	3.42857	2	3.23	1	4	4	4
4031011	403	2	64	1	3	0	0	2	0	3	3	3	1	1	11	1	1	1	0	0	0	2	1	1	3	0	3	3	3	3	3	3	2	3.07	1	3	4	5	4	3	3	3	3.57143	2	3.23	1	4	5	5
4031015	403	1	65	2	3	0	1	2	0	4	4	2	2	0	12	1	1	0	0	0	0	2	3	1	1	0	5	5	4	1	3	3.6	3	3.07	1	3	1	1	2	1	1	1	1.42857	1	3.23	1	3	3	3
4031016	403	1	68	2	3	0	1	2	0	4	4	4	2	2	16	2	1	1	0	0	0	2	3	1	1	1	4	5	3	1	3	3.2	2	3.07	1	3	1	1	2	1	1	1	1.42857	1	3.23	1	3	3	3
4031017	403	1	70	3	5	1	1	2	0	1	3	3	1	1	9	1	1	0	0	1	0	2	2	2	2	1	3	3	2	3	3	2.8	1	3.07	1	1	1	3	3	3	1	3	2.14286	1	3.23	1	4	3	4
4031018	403	2	60	1	4	0	1	2	0	5	5	5	5	5	25	2	0	1	0	1	0	2	1	1	2	0	2	2	3	3	3	2.6	1	3.07	1	1	1	1	1	1	1	1	1	1	3.23	1	3	3	3
4031020	403	1	67	2	3	0	1	3	1	4	4	3	3	4	18	2	0	1	0	1	0	2	3	2	3	1	3	3	3	3	3	3	2	3.07	1	4	3	5	5	5	5	5	4.57143	4	3.23	1	4	4	4
4031021	403	2	71	3	3	0	0	4	1	4	4	4	4	4	20	2	0	0	0	0	0	1	1	1	3	1	3	3	3	3	3	3	2	3.07	1	3	3	3	3	3	3	3	3	1	3.23	1	5	5	4
4031022	403	2	70	3	4	0	1	2	0	1	1	1	1	1	5	1	1	1	1	1	0	3	1	1	2	1	4	4	2	2	1	2.6	1	3.07	1	2	2	2	2	2	2	2	2	1	3.23	1	2	2	2
4031026	403	2	69	2	4	0	0	2	0	4	4	4	4	4	20	2	0	0	0	0	0	1	1	1	2	0	5	3	1	4	3	3.2	2	3.07	1	1	1	1	1	1	1	1	1	1	3.23	1	3	3	2
4031031	403	1	62	1	3	0	1	2	0	3	3	3	3	3	15	2	1	1	0	1	1	3	1	3	3	1	3	5	3	2	4	3.4	3	3.07	1	4	5	3	5	4	5	4	4.28571	4	3.23	1	4	4	4
4031032	403	2	64	1	4	0	1	3	1	3	3	3	3	3	15	2	1	1	0	0	0	2	1	3	3	1	3	4	3	3	2	3	2	3.07	1	1	5	3	5	5	5	5	4.14286	3	3.23	1	4	4	4
4031033	403	1	73	3	2	1	1	3	1	5	5	5	5	5	25	2	0	0	0	0	0	1	1	1	2	1	2	2	4	4	4	3.2	2	3.07	1	3	3	4	4	4	4	4	3.71429	2	3.23	1	4	4	3
4031035	403	2	66	2	3	0	1	2	0	5	1	1	1	1	9	1	1	0	1	0	0	2	1	1	2	1	5	5	2	3	3	3.6	3	3.07	1	4	4	4	3	4	4	4	3.85714	3	3.23	1	4	4	3
4031038	403	1	63	1	3	0	1	2	0	0	0	0	0	0	0	1	1	0	1	1	0	3	1	1	2	0	1	1	5	1	1	1.8	1	3.07	1	1	1	5	5	5	5	5	3.85714	3	3.23	1	5	5	5
4031039	403	2	69	2	4	0	1	2	0	5	5	5	5	5	25	2	1	1	0	1	0	3	1	2	2	0	2	2	3	3	3	2.6	1	3.07	1	1	1	1	1	1	1	1	1	1	3.23	1	3	3	3
4031042	403	2	61	1	4	0	1	2	0	5	5	4	5	4	23	2	0	1	1	0	0	2	1	1	2	1	5	5	1	3	2	3.2	2	3.07	1	3	3	3	4	4	4	5	3.71429	2	3.23	1	5	5	5
4031044	403	2	67	2	4	0	0	2	0	3	3	3	3	2	14	2	0	0	0	0	0	1	1	1	3	0	4	4	4	1	1	2.8	1	3.07	1	1	1	1	1	3	1	1	1.28571	1	3.23	1	2	2	2
4031046	403	1	63	1	3	1	1	4	1	4	4	4	4	4	20	2	0	0	0	0	0	1	3	2	2	1	3	3	3	3	3	3	2	3.07	1	3	3	3	3	3	3	3	3	1	3.23	1	3	3	3
4031047	403	1	62	1	5	0	1	2	0	4	4	3	3	3	17	2	1	1	0	0	0	2	3	1	2	0	3	3	3	1	1	2.2	1	3.07	1	4	4	4	4	4	4	4	4	3	3.23	1	4	4	4
4031048	403	1	62	1	4	0	1	3	1	4	3	4	4	2	17	2	0	0	0	0	0	1	1	1	3	0	3	3	3	3	3	3	2	3.07	1	3	3	4	4	5	4	1	3.42857	2	3.23	1	4	4	4
4031049	403	2	60	1	3	0	1	1	0	4	4	1	1	3	13	1	1	0	0	0	0	2	1	1	1	1	5	5	2	1	1	2.8	1	3.07	1	1	1	5	3	5	5	5	3.57143	2	3.23	1	4	4	4
4031050	403	1	67	2	3	0	1	3	1	5	4	3	3	4	19	2	0	1	1	0	1	3	1	3	2	1	3	3	4	5	3	3.6	3	3.07	1	4	3	2	4	5	4	3	3.57143	2	3.23	1	4	4	4
4031051	403	1	68	2	5	0	1	2	0	4	4	4	4	4	20	2	0	0	0	0	0	1	1	2	3	1	5	3	1	3	5	3.4	3	3.07	1	1	1	3	3	3	3	3	2.42857	1	3.23	1	3	3	3
4031052	403	2	62	1	4	0	1	2	0	5	5	4	3	4	21	2	1	1	1	1	0	3	1	3	2	1	3	3	3	1	1	2.2	1	3.07	1	1	1	2	1	1	1	1	1.14286	1	3.23	1	4	4	4
4031054	403	1	71	3	3	0	1	2	0	5	5	5	1	5	21	1	0	0	0	0	0	1	1	1	3	1	3	4	4	4	4	3.8	3	3.07	1	5	5	5	5	5	5	5	5	4	3.23	1	4	4	4
4031055	403	1	73	3	5	0	1	3	1	5	4	4	4	3	20	2	0	0	0	0	0	1	1	1	2	1	5	5	4	2	4	4	4	3.07	1	4	2	2	4	5	5	5	3.85714	3	3.23	1	5	5	4
4031056	403	2	73	3	4	1	0	2	0	5	5	3	3	4	20	2	1	1	0	1	0	3	1	1	1	1	5	5	3	3	2	3.6	3	3.07	1	4	4	4	4	4	3	3	3.71429	2	3.23	1	4	4	4
4031057	403	2	64	1	3	0	1	2	0	1	1	4	4	4	14	1	1	1	0	1	0	3	1	1	3	1	4	3	3	3	1	2.8	1	3.07	1	1	1	1	3	1	1	3	1.57143	1	3.23	1	4	4	4
4031058	403	2	67	2	3	0	1	1	0	5	5	3	3	4	20	2	1	1	0	1	0	3	1	3	2	1	3	3	3	1	1	2.2	1	3.07	1	1	3	3	3	3	5	5	3.28571	2	3.23	1	5	5	5
4031059	403	2	69	2	1	0	1	2	0	5	4	4	4	4	21	2	1	0	0	0	0	2	1	1	3	1	5	5	5	5	5	5	4	3.07	1	5	5	5	5	5	5	5	5	4	3.23	1	5	5	5
4031060	403	2	60	1	3	0	1	5	1	5	3	4	3	5	20	2	0	0	0	0	0	1	1	2	3	1	5	5	5	5	5	5	4	3.07	1	3	3	3	3	4	4	4	3.42857	2	3.23	1	4	4	5
4031062	403	1	71	3	3	0	1	2	0	3	4	3	4	3	17	2	0	0	0	0	0	1	3	1	1	1	4	4	2	2	4	3.2	2	3.07	1	5	5	5	5	5	5	5	5	4	3.23	1	5	5	5
4031063	403	2	66	2	3	0	1	2	0	5	5	1	2	1	14	1	0	1	1	0	0	2	1	1	2	1	3	3	3	3	3	3	2	3.07	1	4	3	5	5	3	4	5	4.14286	3	3.23	1	4	5	4
4031065	403	2	68	2	4	0	1	2	0	4	4	3	4	0	15	1	1	1	0	1	0	3	1	1	2	0	5	5	1	3	3	3.4	3	3.07	1	3	3	3	3	3	3	3	3	1	3.23	1	4	3	3
4031066	403	1	73	3	5	0	1	3	1	4	4	4	4	4	20	2	0	0	0	0	0	1	1	1	2	1	5	3	2	2	2	2.8	1	3.07	1	2	3	2	2	2	2	2	2.14286	1	3.23	1	2	2	2
4031068	403	2	64	1	3	0	1	2	0	4	4	4	5	4	21	2	0	0	0	0	0	1	1	1	3	0	1	5	3	3	4	3.2	2	3.07	1	5	5	5	5	1	5	5	4.42857	4	3.23	1	5	5	5
4031069	403	1	65	2	3	1	1	1	0	3	3	3	4	4	17	2	1	1	0	1	0	3	1	1	1	1	5	3	3	1	1	2.6	1	3.07	1	2	1	4	4	1	2	2	2.28571	1	3.23	1	3	3	1
4031070	403	1	68	2	3	0	1	3	1	5	5	5	5	5	25	2	0	0	0	0	0	1	1	2	2	1	3	4	2	2	3	2.8	1	3.07	1	4	1	4	3	3	2	2	2.71429	1	3.23	1	3	3	3
4031071	403	2	67	2	4	0	1	2	0	5	5	5	5	5	25	2	0	0	0	1	0	2	1	1	2	1	3	3	3	3	3	3	2	3.07	1	3	3	3	3	3	3	3	3	1	3.23	1	5	5	5
4031072	403	1	70	3	4	1	1	3	1	4	4	4	4	4	20	2	0	0	0	0	0	1	1	3	2	1	2	2	4	4	3	3	2	3.07	1	1	1	1	2	1	1	1	1.14286	1	3.23	1	4	4	4
4031075	403	1	63	1	1	1	1	3	1	5	5	4	5	3	22	2	0	1	0	1	0	2	2	1	2	1	1	1	5	5	5	3.4	3	3.07	1	5	5	5	5	5	5	5	5	4	3.23	1	5	5	5
4031079	403	2	66	2	3	1	1	3	1	5	5	5	5	3	23	2	0	0	0	0	0	1	1	3	1	0	2	2	4	4	4	3.2	2	3.07	1	5	5	5	5	5	5	5	5	4	3.23	1	5	5	5
4031081	403	1	64	1	4	0	1	4	1	5	5	5	5	5	25	2	0	0	0	0	0	1	1	2	1	1	4	4	3	3	3	3.4	3	3.07	1	2	1	1	1	1	1	1	1.14286	1	3.23	1	4	4	4
4031082	403	1	68	2	3	0	1	2	0	5	3	2	2	4	16	2	1	1	1	1	1	3	1	2	2	1	1	4	3	2	4	2.8	1	3.07	1	5	5	5	5	5	5	5	5	4	3.23	1	5	5	5
4031083	403	2	63	1	3	0	1	2	0	4	4	3	3	2	16	2	1	1	1	1	1	3	1	1	2	1	4	4	5	3	4	4	4	3.07	1	5	5	5	5	5	5	5	5	4	3.23	1	5	5	5
4031084	403	1	68	2	4	0	0	2	0	3	2	2	2	3	12	1	0	1	0	1	0	2	1	1	2	0	2	2	4	3	3	2.8	1	3.07	1	3	3	3	4	4	3	3	3.28571	2	3.23	1	5	5	4
4031085	403	2	62	1	4	0	1	3	1	5	4	4	4	3	20	2	0	0	0	0	0	1	1	1	3	1	5	1	1	5	1	2.6	1	3.07	1	1	1	1	3	1	4	4	2.14286	1	3.23	1	5	5	5
4031086	403	2	65	2	3	1	1	2	0	4	4	5	5	5	23	2	0	0	0	0	0	1	1	1	3	1	2	3	2	4	3	2.8	1	3.07	1	1	1	4	5	4	2	1	2.57143	1	3.23	1	4	4	4
4031087	403	1	62	1	4	0	1	3	1	3	3	3	3	3	15	2	1	1	0	0	0	2	1	1	2	0	5	3	4	1	1	2.8	1	3.07	1	5	5	2	5	2	1	2	3.14286	1	3.23	1	4	5	4
4031088	403	1	63	1	3	0	1	4	1	5	5	5	5	5	25	2	0	0	0	0	0	1	3	2	3	1	5	1	3	1	1	2.2	1	3.07	1	4	1	3	3	2	3	2	2.57143	1	3.23	1	5	5	3
4031089	403	2	60	1	3	0	1	2	0	5	5	5	1	5	21	1	0	0	0	1	0	2	1	2	1	0	5	5	2	1	1	2.8	1	3.07	1	1	1	1	1	1	1	1	1	1	3.23	1	1	3	3
4031096	403	1	62	1	3	1	1	3	1	4	4	3	3	4	18	2	1	0	0	0	0	2	3	2	1	0	3	3	3	3	3	3	2	3.07	1	3	3	3	3	3	3	3	3	1	3.23	1	3	3	3
4031098	403	1	64	1	4	1	1	2	0	3	3	3	3	3	15	2	1	0	0	0	0	2	3	3	2	1	3	3	3	3	3	3	2	3.07	1	3	3	5	5	5	4	4	4.14286	3	3.23	1	3	3	3
4031099	403	2	61	1	3	0	1	2	0	2	2	2	2	1	9	1	1	1	0	1	0	3	1	1	3	1	3	3	3	2	2	2.6	1	3.07	1	3	3	3	3	4	3	3	3.14286	1	3.23	1	3	3	3
4031100	403	2	61	1	4	0	1	1	0	4	4	2	2	3	15	2	1	0	0	1	0	2	1	1	2	1	3	3	3	2	2	2.6	1	3.07	1	3	3	3	3	4	3	3	3.14286	1	3.23	1	4	4	3
4031102	403	2	73	3	4	1	1	2	0	5	5	5	5	5	25	2	0	1	0	0	0	2	1	1	3	1	3	3	4	3	3	3.2	2	3.07	1	5	5	4	4	4	4	5	4.42857	4	3.23	1	4	4	4
4031105	403	1	60	1	4	0	1	2	0	5	4	4	5	4	22	2	0	0	0	0	0	1	3	2	1	0	3	5	4	5	3	4	4	3.07	1	5	5	5	5	5	5	5	5	4	3.23	1	4	4	3
4031106	403	2	62	1	3	0	1	3	1	4	4	3	5	4	20	2	0	0	0	0	0	1	3	2	1	0	5	3	5	5	3	4.2	4	3.07	1	5	5	5	5	5	5	5	5	4	3.23	1	4	4	3
4031108	403	2	73	3	3	0	1	2	0	3	4	2	3	1	13	1	0	1	1	0	0	2	1	1	2	0	3	3	5	3	4	3.6	3	3.07	1	5	4	4	4	5	4	4	4.28571	4	3.23	1	5	4	5
4031109	403	2	65	2	4	0	1	3	1	4	3	5	4	5	21	2	0	1	0	1	0	2	1	1	2	1	1	3	1	1	1	1.4	1	3.07	1	1	1	1	4	1	4	2	2	1	3.23	1	4	4	4
4031111	403	2	72	3	2	0	1	2	0	5	5	4	4	4	22	2	1	1	1	1	1	3	1	1	3	0	5	2	2	3	3	3	2	3.07	1	3	3	4	4	4	4	4	3.71429	2	3.23	1	3	4	4
4031113	403	2	65	2	4	0	1	2	0	3	4	2	2	1	12	1	1	1	0	1	1	3	1	1	1	1	1	3	3	1	1	1.8	1	3.07	1	3	3	1	1	2	3	3	2.28571	1	3.23	1	3	3	3
4031114	403	2	69	2	5	0	0	2	0	3	3	3	3	3	15	2	1	1	0	0	0	2	1	1	2	1	5	5	1	1	1	2.6	1	3.07	1	5	5	5	5	5	5	5	5	4	3.23	1	5	5	5
4031115	403	2	60	1	3	0	0	2	0	5	5	4	1	4	19	1	0	0	0	0	1	2	1	1	3	0	5	3	4	2	4	3.6	3	3.07	1	2	1	1	2	2	1	1	1.42857	1	3.23	1	2	4	4
4031120	403	2	73	3	3	0	1	2	0	5	4	4	5	5	23	2	1	1	1	1	1	3	1	2	3	1	5	5	1	1	2	2.8	1	3.07	1	5	5	5	5	5	5	4	4.85714	4	3.23	1	4	4	4
4031121	403	2	68	2	2	0	0	1	0	5	5	1	1	3	15	1	1	0	0	1	0	2	1	1	2	1	1	1	5	5	4	3.2	2	3.07	1	5	4	3	5	3	2	4	3.71429	2	3.23	1	5	5	5
4031122	403	2	67	2	4	0	1	2	0	5	4	5	5	5	24	2	0	1	0	0	0	2	1	1	1	0	4	4	4	3	4	3.8	3	3.07	1	1	1	2	5	5	2	2	2.57143	1	3.23	1	4	4	4
5011005	501	2	69	2	3	0	1	3	1	3	3	3	3	3	15	2	0	0	0	0	0	1	1	1	2	0	3	3	3	3	3	3	2	2.87	1	2	2	2	2	2	2	2	2	1	2.74	1	3	3	3
5011006	501	2	63	1	4	0	1	3	1	4	4	4	4	4	20	2	0	0	0	0	0	1	1	1	2	0	3	3	3	3	3	3	2	2.87	1	3	3	3	3	3	3	3	3	1	2.74	1	3	3	3
5011018	501	1	64	1	4	0	1	4	1	4	4	4	4	4	20	2	0	0	0	0	0	1	3	1	2	0	2	3	2	2	2	2.2	1	2.87	1	2	2	2	3	3	3	3	2.57143	1	2.74	1	4	4	4
5011020	501	1	69	2	3	0	0	4	1	4	4	4	4	4	20	2	0	0	0	0	0	1	1	1	2	1	3	3	3	3	3	3	2	2.87	1	3	3	3	3	3	3	3	3	1	2.74	1	3	3	3
5011021	501	2	69	2	3	0	1	4	1	4	4	4	4	4	20	2	0	0	0	0	0	1	1	1	2	1	3	3	3	3	3	3	2	2.87	1	3	3	3	3	3	3	3	3	1	2.74	1	3	3	3
5011064	501	2	60	1	4	0	1	4	1	3	4	3	3	3	16	2	0	0	0	0	0	1	1	1	3	0	3	3	3	3	3	3	2	2.87	1	3	3	3	3	3	3	3	3	1	2.74	1	3	3	3
5011072	501	2	60	1	4	0	0	3	1	3	3	3	3	3	15	2	0	0	0	0	0	1	1	1	2	1	3	3	3	3	3	3	2	2.87	1	2	2	2	2	2	2	2	2	1	2.74	1	3	3	3
5011074	501	2	63	1	4	0	1	4	1	3	3	3	3	3	15	2	0	0	0	0	0	1	1	1	2	1	4	4	3	3	2	3.2	2	2.87	1	2	2	3	3	3	3	3	2.71429	1	2.74	1	4	4	4
5011075	501	2	67	2	3	0	1	3	1	3	3	3	3	3	15	2	0	0	0	0	0	1	1	1	2	1	2	3	2	3	3	2.6	1	2.87	1	2	2	3	3	3	3	3	2.71429	1	2.74	1	4	4	4
5011091	501	2	65	2	3	0	1	4	1	3	4	4	4	4	19	2	0	0	0	0	0	1	1	1	2	1	3	3	3	2	4	3	2	2.87	1	4	4	4	3	3	3	2	3.28571	2	2.74	1	4	4	4
5011094	501	1	79	4	3	0	1	3	1	3	3	3	3	3	15	2	0	0	0	0	0	1	3	2	2	1	2	2	3	3	3	2.6	1	2.87	1	3	3	3	3	3	3	2	2.85714	1	2.74	1	2	3	3
5021001	502	1	69	2	4	0	1	3	1	5	5	5	5	5	25	2	1	0	0	0	0	2	1	1	2	1	1	4	3	1	1	2	1	3.14	1	5	4	5	3	3	4	4	4	3	3.78	3	2	4	3
5021003	502	2	76	4	2	0	0	3	1	4	4	4	3	2	17	2	0	1	0	0	0	2	1	1	2	1	5	4	4	3	3	3.8	3	3.14	1	4	5	4	4	4	3	3	3.85714	3	3.78	3	5	5	5
5021006	502	2	66	2	5	0	1	2	0	4	4	4	4	4	20	2	1	0	0	0	0	2	1	1	2	1	2		4	4	5	3.75	3	3.14	1	5	5	4	4	4	4	4	4.28571	4	3.78	3	4	4	4
5021007	502	2	62	1	3	0	0	2	0	5	5	5	5	5	25	2	0	0	0	0	0	1	1	1	3	1	3	3	4	3	3	3.2	2	3.14	1	5	5	4	4	4	4	5	4.42857	4	3.78	3	4	4
5021009	502	1	64	1	3	0	1	3	1	4	4	4	3	2	17	2	0	1	0	0	0	2	1	1	1	1	5	4	4	3	3	3.8	3	3.14	1	4	5	4	4	4	3	3	3.85714	3	3.78	3	5	5	5
5021011	502	2	66	2	5	0	0	2	0	1	1	1	1	1	5	1	1	0	0	0	0	2	1	1	1	1	3	3	3	3	3	3	2	3.14	1	3	3	4	3	3	4	3	3.28571	2	3.78	3	4	4	4
5021014	502	1	74	3	5	0	1	3	1	5	5	4	3	4	21	2	0	0	0	0	0	1	3	2	2	1	3	3	2	4	3	3	2	3.14	1	3	2	3	2	4	2	2	2.57143	1	3.78	3	3	3	3
5021015	502	2	73	3	5	0	1	2	0	5	5	4	3	3	20	2	0	0	0	0	0	1	1	1	2	0	3	4	3	2	3	3	2	3.14	1	2	2	2	2	4	2		2.33333	1	3.78	3	4	4	3
5021017	502	2	81	4	2	0	1	2	0	5	5	5	5	5	25	2	1	0	0	1	0	2	1	1	2	1	5	5	5	5	5	5	4	3.14	1	5	5	5	5	4	4	5	4.71429	4	3.78	3	5	5	5
5021018	502	2	72	3	5	0	1	2	0	4	4	4	4	4	20	2	1	1	1	1	0	3	1	1	2	1	5	5	1	1	1	2.6	1	3.14	1	4	4	4	4	4	4	4	4	3	3.78	3	4	4	4
5021019	502	2	66	2	5	0	1	3	1	5	4	4	4	4	21	2	0	1	0	1	0	2	1	1	3	1	5	5	4		4	4.5	4	3.14	1		4	4	4	4	4	4	4	3	3.78	3	4	4	4
5021022	502	2	62	1	4	0	1	3	1	4	4	4	4	4	20	2	0	0	0	0	0	1	1	1	2	1	4	4	3	3	3	3.4	3	3.14	1	4	4	4	4	4	2	2	3.42857	2	3.78	3	4	4	4
5021023	502	1	69	2	4	0	1	3	1	3	3	3	3	3	15	2	0	0	0	0	0	1	3	1	2	1	4	4	3	3	3	3.4	3	3.14	1	4	4	4	4	4	2	2	3.42857	2	3.78	3	4	4	4
5021024	502	1	67	2	5	0	1	3	1	4	4	4	4	4	20	2	0	0	0	0	0	1	1	1	3	1	4	4	3	3	3	3.4	3	3.14	1	4	4	4	4	4	2	2	3.42857	2	3.78	3	4	4	4
5021025	502	2	69	2	5	0	0	2	0	4	4	4	4	4	20	2	0	0	0	0	0	1	1	1	3	1	4	4	3	1	3	3	2	3.14	1	4	4	4	4	4	2	2	3.42857	2	3.78	3	4	4	4
5021026	502	1	72	3	5	0	1	2	0	4	4	4	4	4	20	2	0	1	0	0	0	2	1	1	2	1	4	4	3	1	3	3	2	3.14	1	4	4	4	4	4	2	2	3.42857	2	3.78	3	4	4	4
5021027	502	1	60	1	5	0	1	2	0	3	3	3	3	3	15	2	0	0	0	0	0	1	1	1	2	1	4	4	3	3	3	3.4	3	3.14	1	4	4	4	4	4	2	2	3.42857	2	3.78	3	4	4	4
5021028	502	2	60	1	4	0	1	3	1	3	3	3	3	3	15	2	0	0	0	0	0	1	1	1	2	1	4	4	3	3	3	3.4	3	3.14	1	4	4	4	4	4	2	2	3.42857	2	3.78	3	4	4	4
5021030	502	1	68	2	4	1	1	1	0	3	3	3	3	3	15	2	1	1	0	1	1	3	3	2	2	1	4	5	5	3	3	4	4	3.14	1	5	5	5	5	5	5	5	5	4	3.78	3	3		4
5021031	502	2	65	2	5	0	1	2	0	4	4	3	3	4	18	2	0	1	0	1	0	2	1	1	2	1	2	5	4	3	3	3.4	3	3.14	1	3	3	4	4	4	4	4	3.71429	2	3.78	3	4	4	4
5021032	502	2	66	2	4	0	1	3	1	4	4	4	4	4	20	2	0	0	0	0	0	1	1	1	2	1	4	4	3	1	3	3	2	3.14	1	4	4	4	4	4	2	2	3.42857	2	3.78	3	3	3	3
5021033	502	1	89	4	4	0	1	2	0	4	4	4	3	2	17	2	1	1	1	0	0	3	1	1	1	1	5	4	4	3	3	3.8	3	3.14	1	4	5	4	4	4	3	3	3.85714	3	3.78	3	5	5	5
5021034	502	2	71	3	3	0	1	3	1	4	4	4	4	4	20	2	0	0	0	0	0	1	1	1	2	1	4	4	3	1	3	3	2	3.14	1	4	4	4	4	4	2	2	3.42857	2	3.78	3	3	3	3
5021036	502	1	72	3	5	1	1	2	0	3	3	2	2	2	12	1	1	1	1	0	0	3	1	1	1	1	5	5	4	1	4	3.8	3	3.14	1	2	1	5	5	5	4	4	3.71429	2	3.78	3	4	4	4
5021037	502	1	67	2	3	0	1	3	1	3	3	3	3	3	15	2	0	0	0	0	0	1	1	1	2	1	4	4	3	4	4	3.8	3	3.14	1	4	4	4	4	4	4	4	4	3	3.78	3	4	4	4
5021038	502	1	74	3	3	0	1	3	1	3	3	3	3	3	15	2	0	0	0	0	0	1	1	1	2	1	4	4	3	4	4	3.8	3	3.14	1	4	4	4	3	4	4	3	3.71429	2	3.78	3	4	4	4
5021039	502	2	69	2	2	0	1	2	0	3	3	3	3	3	15	2	0	0	0	0	0	1	1	1	2	1	4	4	3	4	4	3.8	3	3.14	1	4	4	4	4	4	4	4	4	3	3.78	3	4	4	4
5021040	502	1	68	2	4	0	1	3	1	3	3	3	3	3	15	2	0	0	0	0	0	1	1	1	2	1	4	4	3	3	3	3.4	3	3.14	1	4	4	4	4	4	2	2	3.42857	2	3.78	3	4	4	4
5021041	502	1	64	1	5	0	1	3	1	3	3	3	3	3	15	2	0	0	0	0	0	1	1	1	2	1	4	4	3	3	3	3.4	3	3.14	1	4	4	4	4	4	2	2	3.42857	2	3.78	3	4	4	4
5021042	502	2	64	1	4	0	1	4	1	4	4	4	3	2	17	2	0	1	0	0	0	2	1	1	2	1	5	4	4	3	3	3.8	3	3.14	1	5	5	4	5	4	3	3	4.14286	3	3.78	3	5	5	5
5021043	502	2	65	2	4	0	1	3	1	4	4	4	3	2	17	2	0	1	0	0	0	2	1	1	2	1	5	4	4	4	3	4	4	3.14	1	4	5	4	4	4	4	3	4	3	3.78	3	5	4	5
5021044	502	2	76	4	3	0	1	2	0	3	4	4	3	2	16	2	0	1	0	0	0	2	1	1	2	1	5	4	3	3	3	3.6	3	3.14	1	4	4	4	3	4	3	3	3.57143	2	3.78	3	5	5	5
5021045	502	1	78	4	2	0	1	2	0	3	4	3	3	3	16	2	0	0	0	0	0	1	1	1	2	1	5	4	4	3	3	3.8	3	3.14	1	4	4	4	4	4	3	3	3.71429	2	3.78	3	4	4	4
5021046	502	2	63	1	3	0	1	2	0	4	4	3	3	2	16	2	0	1	0	0	0	2	1	1	2	1	5	4	4	3	3	3.8	3	3.14	1	4	5	4	4	4	3	3	3.85714	3	3.78	3	4	4	4
5021048	502	2	70	3	3	0	1	3	1	4	5	4	3	3	19	2	0	1	0	1	0	2	1	1	2	1	5	4	3	3	3	3.6	3	3.14	1	5	5	4	4	5	3	3	4.14286	3	3.78	3	4	5	5
5021049	502	1	72	3	2	0	1	2	0	4	4	4	4	3	19	2	0	1	0	0	0	2	1	1	2	1	5	4	3	3	3	3.6	3	3.14	1	4	5	4	4	4	3	4	4	3	3.78	3	5	5	5
5021050	502	2	65	2	3	0	1	3	1	4	4	4	3	2	17	2	0	1	0	0	0	2	1	1	2	1	5	4	4	3	3	3.8	3	3.14	1	4	5	4	4	4	4	3	4	3	3.78	3	5	5	5
5021051	502	2	60	1	4	0	1	3	1	4	4	4	3	2	17	2	0	1	0	0	0	2	1	1	2	1	5	4	4	3	3	3.8	3	3.14	1	4	5	4	4	4	3	3	3.85714	3	3.78	3	5	5	5
5021052	502	1	71	3	4	0	1	3	1	4	4	5	3	2	18	2	0	1	0	0	0	2	3	1	2	1	5	4	4	4	3	4	4	3.14	1	4	5	4	5	4	3	3	4	3	3.78	3	5	5	5
5021053	502	2	66	2	4	0	1	3	1	4	5	4	3	2	18	2	0	1	0	0	0	2	1	1	2	1	5	4	4	3	3	3.8	3	3.14	1	4	5	4	4	4	3	4	4	3	3.78	3	5	5	5
5021054	502	1	72	3	4	0	1	3	1	5	4	3	5	4	21	2	1	0	0	0	0	2	1	1	2	1	1	4	3	1	1	2	1	3.14	1	4	5	3	3	4	4	4	3.85714	3	3.78	3	2	4	3
5021055	502	2	61	1	4	0	1	2	0	5	4	3	5	4	21	2	1	0	0	0	0	2	1	1	2	1	1	4	3	1	1	2	1	3.14	1	5	4	5	3	3	4	4	4	3	3.78	3	2	4	3
5021056	502	1	70	3	4	0	1	3	1	5	4	4	5	5	23	2	1	0	0	0	0	2	1	1	2	1	1	4	3	1	1	2	1	3.14	1	5	4	5	3	3	4	4	4	3	3.78	3	2	4	3
5021057	502	1	69	2	4	0	1	3	1	5	4	3	5	4	21	2	1	0	0	0	0	2	1	1	3	1	1	4	3	1	1	2	1	3.14	1	5	4	5	3	3	4	4	4	3	3.78	3	2	4	3
5021058	502	1	70	3	5	0	1	3	1	5	4	3	4	3	19	2	1	0	0	0	0	2	1	1	3	1	1	4	3	1	1	2	1	3.14	1	5	4	5	3	3	4	4	4	3	3.78	3		4	3
5021059	502	2	67	2	4	0	1	3	1	5	4	3	5	4	21	2	1	0	0	0	0	2	1	1	2	1	1	4	3	1	1	2	1	3.14	1	5	4	5	3	3	4	4	4	3	3.78	3	2	4	3
5021060	502	1	69	2	4	0	1	3	1	5	4	3	4	3	19	2	1	0	0	0	0	2	1	1	2	1	1	4	3	1	1	2	1	3.14	1	5	4	5	3	3	4	4	4	3	3.78	3	2	4	3
5021061	502	1	70	3	4	0	1	3	1	5	4	3	5	4	21	2	1	0	0	0	0	2	1	1	2	1	1	4	3	1	1	2	1	3.14	1	5	4	5	3	3	4	4	4	3	3.78	3	2	4	3
5021062	502	1	70	3	4	0	1	3	1	4	4	4	4	2	18	2	0	1	0	0	0	2	3	1	2	1	5	4	4	3	3	3.8	3	3.14	1	5	5	4	5	4	3	3	4.14286	3	3.78	3	5	5	4
5021063	502	1	69	2	4	0	1	3	1	5	5	4	3	2	19	2	0	1	0	0	0	2	3	1	2	1	5	4	4	3	3	3.8	3	3.14	1	4	4	4	4	4	3	4	3.85714	3	3.78	3	5	4	5
5021064	502	1	67	2	4	0	1	4	1	4	4	5	3	3	19	2	0	1	0	0	0	2	3	3	3	1	5	4	3	3	4	3.8	3	3.14	1	5	5	4	4	4	3	3	4	3	3.78	3	5	5	5
5021065	502	2	66	2	4	0	1	4	1	5	5	4	3	2	19	2	0	1	0	0	0	2	1	1	2	1	5	4	4	3	3	3.8	3	3.14	1	4	5	4	4	4	3	3	3.85714	3	3.78	3	5	5	4
5021066	502	2	60	1	4	0	1	3	1	4	5	4	3	2	18	2	0	1	0	0	0	2	1	1	2	1	5	4	4	3	4	4	4	3.14	1	4	5	4	4	4	3	3	3.85714	3	3.78	3	5	4	5
5021067	502	1	70	3	4	0	1	3	1	4	4	4	3	2	17	2	0	1	0	0	0	2	3	1	2	1	5	4	4	4	3	4	4	3.14	1	4	5	4	4	3	3	3	3.71429	2	3.78	3	5	5	5
5021068	502	2	66	2	4	0	1	3	1	4	4	4	3	2	17	2	0	1	0	0	0	2	1	1	2	1	5	4	4	3	4	4	4	3.14	1	4	5	4	4	4	4	3	4	3	3.78	3	5	4	5
5021069	502	1	65	2	3	0	1	3	1	4	5	4	3	2	18	2	0	1	0	0	0	2	1	1	2	1	5	4	4	3	3	3.8	3	3.14	1	4	5	4	4	4	3	3	3.85714	3	3.78	3	4	5	5
5021070	502	2	70	3	2	0	1	2	0	4	4	3	3	2	16	2	0	1	0	0	0	2	1	1	2	1	5	4	4	3	4	4	4	3.14	1	4	5	4	4	5	4	4	4.28571	4	3.78	3	5	4	4
5021071	502	1	74	3	3	0	1	2	0	3	4	3	3	2	15	2	0	1	0	1	0	2	1	1	2	1	5	4	3	3	3	3.6	3	3.14	1	4	5	3	4	3	3	3	3.57143	2	3.78	3	4	5	4
5021072	502	1	70	3	4	0	1	3	1	5	4	4	5	5	23	2	1	0	0	0	0	2	1	1	2	1	1	4	3	1	1	2	1	3.14	1	5	4	5	3	3	4	4	4	3	3.78	3	4	4	3
5021073	502	2	71	3	5	0	1	3	1	5	4	5	5	5	24	2	1	0	0	0	0	2	1	1	2	1	1	4	3	1	1	2	1	3.14	1	5	4	5	3	3	4	4	4	3	3.78	3	2	4	3
5021074	502	2	63	1	3	0	0	3	1	4	4	4	4	4	20	2	0	0	0	0	0	1	1	1	3	1	4	4	3	1	3	3	2	3.14	1	4	4	4	4	4	2	2	3.42857	2	3.78	3	3	3	3
5021075	502	1	63	1	3	0	1	3	1	4	4	4	3	2	17	2	0	1	0	0	0	2	1	1	2	0	5	4	4	3	3	3.8	3	3.14	1	4	5	4	4	4	3	3	3.85714	3	3.78	3	5	5	5
5021077	502	2	66	2	4	0	1	3	1	5	4	3	5	4	21	2	1	0	0	0	0	2	1	1	2	1	1	4	3	1	1	2	1	3.14	1	5	4	5	3	3	4	4	4	3	3.78	3	5	4	3
5021078	502	1	60	1	4	0	1	3	1	5	4	3	5	4	21	2	1	0	0	0	0	2	1	1	2	1	1	4	3	1	1	2	1	3.14	1	5	4	5	3	3	4	4	4	3	3.78	3	2	4	3
5021079	502	2	68	2	5	0	1	3	1	5	4	3	5	4	21	2	1	0	0	0	0	2	1	1	2	1	1	4	3	1	1	2	1	3.14	1	5	4	5	3	3	4	4	4	3	3.78	3	2	4	3
5021080	502	2	67	2	3	0	1	3	1	4	4	4	3	2	17	2	0	1	0	0	0	2	1	1	2	1	5	4	4	3	3	3.8	3	3.14	1	4	5	4	4	4	3	3	3.85714	3	3.78	3	5	5	5
5021081	502	2	67	2	5	0	1	3	1	5	4	4	5	5	23	2	1	0	0	0	0	2	1	1	2	1	1	4	3	1	1	2	1	3.14	1	5	4	5	3	3	4	4	4	3	3.78	3	2	4	3
5021083	502	2	67	2	5	0	1	3	1	4	4	4	4	3	19	2	0	0	0	1	0	2	1	2	2	1	3	4	2	3	4	3.2	2	3.14	1	4	4	4	3	4	4	2	3.57143	2	3.78	3	3	3	3
5021085	502	2	65	2	5	0	1	2	0	4	3	4	4	3	18	2	1	1	0	1	0	3	1	1	2	1	3	3	2	2	3	2.6	1	3.14	1	3	3	4	3	4	4	3	3.42857	2	3.78	3	4	4	4
5021087	502	2	61	1	4	0	1	2	0	4	4	3	4	4	19	2	0	0	0	0	0	1	1	1	2	1	1	3	1	1	1	1.4	1	3.14	1	4	4	5	3	3	2	4	3.57143	2	3.78	3	4	4	4
5021088	502	2	74	3	3	0	1	2	0	5	5	3	4	4	21	2	0	1	0	0	0	2	1	1	3	1	3	4	2	3	3	3	2	3.14	1	2	4	2	2	1	2	4	2.42857	1	3.78	3	3	3	3
5021089	502	2	68	2	5	0	1	2	0	5	5	3	4	4	21	2	0	1	0	0	0	2	1	1	3	1	3	4	2	3	3	3	2	3.14	1	2	4	2	2	1	2	4	2.42857	1	3.78	3	3	3	3
5021091	502	2	61	1	4	0	1	3	1	4	4	4	3	2	17	2	0	1	0	0	0	2	1	1	1	1	3	3	3	3	3	3	2	3.14	1	4	4	4	4	4	4	4	4	3	3.78	3	4	4	4
5021092	502	2	61	1	4	0	1	3	1	4	4	4	3	2	17	2	0	1	0	0	0	2	1	1	1	1	4	4	3	3	3	3.4	3	3.14	1	4	4	4	4	4	4	4	4	3	3.78	3	4	4	4
5021093	502	1	60	1	4	0	1	2	0	5	4	3	5	5	22	2	1	0	0	0	0	2	1	1	2	1	1	4	3	1	1	2	1	3.14	1	5	4	5	3	3	4	4	4	3	3.78	3	2	4	3
5021094	502	1	72	3	4	0	1	2	0	5	4	3	5	5	22	2	1	0	0	0	0	2	1	1	2	1	1	4	3	1	1	2	1	3.14	1	5	4	5	3	3	4	4	4	3	3.78	3	2	4	3
5021095	502	2	62	1	5	0	1	4	1	5	5	5	5	5	25	2	0	0	0	0	0	1	1	1	2	1	4	4	3	1	3	3	2	3.14	1	4	4	4	4	4	2	2	3.42857	2	3.78	3	4	4	4
5021096	502	2	62	1	4	0	1	3	1	5	4	4	5	5	23	2	0	0	0	0	0	1	1	1	2	1	4	4	3	1	3	3	2	3.14	1	4	4	4	4	4	2	2	3.42857	2	3.78	3	3	3	3
5021097	502	2	69	2	5	0	1	3	1	5	5	5	5	5	25	2	1	0	0	0	0	2	1	1	2	1	1	4	3	1	1	2	1	3.14	1	5	4	5	3	3	4	4	4	3	3.78	3	2	4	3
5021098	502	2	69	2	4	0	1	3	1	5	4	4	5	5	23	2	1	0	0	0	0	2	1	1	2	1	1	4	3	1	1	2	1	3.14	1	5	4	5	3	3	4	4	4	3	3.78	3	2	4	3
5021099	502	2	71	3	5	0	1	3	1	5	4	4	5	5	23	2	1	0	0	0	0	2	1	1	2	1	1	4	3	1	1	2	1	3.14	1	5	4	5	3	3	4	4	4	3	3.78	3	2	4	3
5021100	502	1	68	2	4	0	1	3	1	4	4	4	4	4	20	2	0	0	0	0	0	1	1	1	2	1	4	4	3	1	3	3	2	3.14	1	4	4	4	4	4	2	2	3.42857	2	3.78	3	3	3	3
6011002	601	2	60	1	3	1	1	4	1	5	5	5	5	5	25	2	1	1	0	1	0	3	1	1	2	1	1	4	2	5	5	3.4	3	3.74	4	5	5	5	5	5	5	5	5	4	4.3	4	5	5	5
6011005	601	2	62	1	4	0	0	2	0	4	4	4	4	4	20	2	0	1	0	0	0	2	1	1	3	1	3	3	3	3	3	3	2	3.74	4	4	4	4	4	4	4	4	4	3	4.3	4	4	4	4
6011007	601	1	64	1	4	0	0	2	0	4	4	4	4	4	20	2	0	1	0	0	0	2	1	2	3	1	3	3	3	3	4	3.2	2	3.74	4	4	4	4	3	4	4	3	3.71429	2	4.3	4	4	4	4
6011008	601	2	60	1	3	0	1	3	1	5	5	4	4	4	22	2	0	1	0	0	0	2	3	1	1	1	4	4	2	3	3	3.2	2	3.74	4	3	3	3	3	3	3	3	3	1	4.3	4	3	3	3
6011009	601	2	60	1	3	0	1	2	0	5	5	5	5	5	25	2	0	0	0	0	0	1	1	1	1	1	5	5	1	1	1	2.6	1	3.74	4	5	5	5	5	5	5	5	5	4	4.3	4	5	5	5
6011010	601	2	61	1	2	0	1	5	1	3	3	3	4	3	16	2	1	1	0	0	0	2	1	1	2	1	5	5	4	3	5	4.4	4	3.74	4	5	5	4	5	4	5	5	4.71429	4	4.3	4	5	5	5
6011018	601	2	60	1	3	0	1	5	1	4	4	4	4	4	20	2	0	0	0	1	0	2	1	1	2	1	1	5	1	4	3	2.8	1	3.74	4	5	5	5	5	5	5	5	5	4	4.3	4	4	4	4
6011022	601	1	63	1	3	1	1	5	1	5	5	5	5	5	25	2	0	0	0	0	0	1	1	1	2	1	4	4	5	5	5	4.6	4	3.74	4	5	5	5	5	5	5	5	5	4	4.3	4	5	5	5
6011026	601	2	61	1	3	0	1	3	1	5	5	4	4	4	22	2	0	1	0	0	0	2	3	3	1	1	5	5	5	3	4	4.4	4	3.74	4	4	4	4	4	5	5	4	4.28571	4	4.3	4	4	4	4
6011035	601	2	61	1	3	0	1	4	1	5	5	5	5	5	25	2	0	0	0	0	0	1	1	1	2	1	5	5	5	5	5	5	4	3.74	4	5	5	5	5	5	5	5	5	4	4.3	4	5	5	5
6011037	601	1	62	1	3	0	1	2	0	3	3	3	3	3	15	2	1	1	0	0	0	2	1	2	3	1	5	5	3	2	4	3.8	3	3.74	4	3	3	5	5	5	5	3	4.14286	3	4.3	4	4	4	3
6011038	601	2	60	1	3	0	1	5	1	4	4	4	4	4	20	2	0	0	0	0	0	1	1	1	2	1	5	4	5	4	5	4.6	4	3.74	4	5	4	4	4	5	5	5	4.57143	4	4.3	4	3	4
6011044	601	1	63	1	3	1	1	4	1	5	5	5	5	5	25	2	0	0	0	0	0	1	3	1	3	1	3	3	3	3	3	3	2	3.74	4	3	3	3	3	3	3	3	3	1	4.3	4	3	3	3
6011047	601	2	60	1	4	0	1	3	1	4	4	4	3	3	18	2	1	1	0	0	0	2	1	1	2	1	3	3	2	3	4	3	2	3.74	4	4	4	4	4	4	4	4	4	3	4.3	4	4	4	4
6011053	601	2	62	1	2	1	1	3	1	5	5	5	5	5	25	2	0	0	0	0	0	1	1	1	2	1	5	5	1	1	1	2.6	1	3.74	4	5	5	5	5	5	5	5	5	4	4.3	4	4	4	4
6011054	601	1	64	1	3	0	1	2	0	5	5	5	3	4	22	2	1	0	1	1	1	3	1	1	3	1	4	4	4	4	4	4	4	3.74	4	4	4	4	4	4	4	4	4	3	4.3	4	4	4	4
6011055	601	2	61	1	3	0	1	3	1	4	4	4	4	4	20	2	1	0	0	0	0	2	1	1	3	1	4	4	5	5	5	4.6	4	3.74	4	5	5	5	5	5	5	5	5	4	4.3	4	4	3	3
6011058	601	1	62	1	3	0	1	5	1	4	4	4	4	4	20	2	0	0	0	0	0	1	1	1	2	1	5	5	4	3	5	4.4	4	3.74	4	5	5	5	5	5	5	5	5	4	4.3	4	4	4	4
6011059	601	2	64	1	3	0	1	2	0	3	3	3	3	3	15	2	1	0	0	0	0	2	1	1	2	1	4	4	4	4	4	4	4	3.74	4	4	4	4	4	4	4	4	4	3	4.3	4	4	4	4
6011061	601	1	64	1	4	0	1	2	0	3	3	3	3	3	15	2	1	1	0	0	0	2	1	1	3	1	5	5	3	2	4	3.8	3	3.74	4	3	3	4	4	4	4	4	3.71429	2	4.3	4	4	4	4
6011062	601	2	60	1	5	0	1	4	1	5	5	5	5	5	25	2	0	0	0	0	0	1	1	1	2	1	5	5	1	4	4	3.8	3	3.74	4	5	5	5	5	5	5	5	5	4	4.3	4	3	3	3
6011067	601	2	61	1	3	0	1	3	1	5	5	5	5	5	25	2	0	1	0	0	0	2	1	1	3	1	2	2	4	4	4	3.2	2	3.74	4	4	4	4	4	4	4	4	4	3	4.3	4	4	4	4
6011068	601	2	63	1	3	0	1	3	1	5	5	5	5	5	25	2	0	1	0	0	0	2	1	1	2	1	2	2	4	4	4	3.2	2	3.74	4	4	4	4	4	4	4	4	4	3	4.3	4	4	4	4
6011077	601	2	64	1	3	0	1	2	0	3	3	3	3	3	15	2	1	1	0	0	0	2	1	1	3	1	3	3	3	3	3	3	2	3.74	4	3	3	3	3	3	3	3	3	1	4.3	4	3	3	3
6011081	601	2	62	1	3	0	1	4	1	5	5	5	5	5	25	2	0	0	0	0	0	1	1	1	2	1	5	5	5	5	5	5	4	3.74	4	5	5	5	5	5	5	5	5	4	4.3	4	5	5	5
6011082	601	2	63	1	3	0	1	4	1	5	5	5	5	5	25	2	0	0	0	0	0	1	1	1	2	1	5	5	5	5	5	5	4	3.74	4	5	5	5	5	5	5	5	5	4	4.3	4	5	5	5
6011090	601	2	62	1	2	1	1	2	0	4	4	3	3	3	17	2	0	0	0	0	0	1	1	1	3	1	4	4	4	4	4	4	4	3.74	4	4	4	4	4	4	4	4	4	3	4.3	4	4	4	4
6011094	601	2	62	1	2	0	1	4	1	1	2	3	4	4	14	1	1	0	0	0	0	2	1	1	3	1	1	1	5	5	5	3.4	3	3.74	4	5	5	5	5	5	5	5	5	4	4.3	4	5	5	5
6011096	601	2	61	1	3	0	1	2	0	1	1	1	4	1	8	1	1	1	0	0	0	2	1	1	2	1	3	3	3	3	3	3	2	3.74	4	3	3	3	3	3	3	3	3	1	4.3	4	3	3	3
6011098	601	1	63	1	4	0	1	4	1	4	4	4	4	4	20	2	1	0	0	0	0	2	1	1	3	1	4	4	4	4	4	4	4	3.74	4	4	4	4	5	5	5	5	4.57143	4	4.3	4	4	3	3
6011099	601	1	62	1	4	0	1	4	1	5	5	5	5	5	25	2	1	0	0	0	0	2	1	1	3	1	4	4	4	4	4	4	4	3.74	4	4	4	4	4	4	4	4	4	3	4.3	4	3	3	3
6011100	601	1	60	1	4	0	1	4	1	5	5	5	5	5	25	2	1	0	0	0	0	2	1	1	3	1	4	4	4	4	3	3.8	3	3.74	4	4	4	4	4	4	4	4	4	3	4.3	4	3	3	3
6021011	602	2	65	2	3	0	1	2	0	5	5	5	5	5	25	2	0	1	1	1	0	3	1	1	1	0	5	5	5	5	5	5	4	4.36	4	5	5	5	5	5	5	5	5	4	4.65	4	5	5	5
6021012	602	2	63	1	3	0	1	4	1	5	5	5	5	5	25	2	0	1	0	0	0	2	1	1	1	0	5	5	5	5	5	5	4	4.36	4	5	5	5	5	5	5	5	5	4	4.65	4	5	5	5
6021013	602	2	63	1	1	0	1	4	1	5	5	5	5	5	25	2	0	1	0	0	0	2	1	1	1	1	5	5	5	5	5	5	4	4.36	4	5	5	5	5	5	5	5	5	4	4.65	4	5	5	5
6021021	602	2	63	1	2	1	1	4	1	5	5	5	5	5	25	2	0	1	0	0	0	2	1	1	1	0	5	5	5	5	5	5	4	4.36	4	5	5	5	5	5	5	5	5	4	4.65	4	5	5	5
6021025	602	2	65	2	3	0	1	4	1	5	5	5	5	5	25	2	0	0	0	0	0	1	1	1	2	1	5	5	5	5	5	5	4	4.36	4	5	5	5	5	5	5	5	5	4	4.65	4	5	5	5
6021026	602	2	65	2	3	0	1	2	0	5	5	5	5	5	25	2	0	0	0	0	0	1	1	1	2	1	5	5	5	5	5	5	4	4.36	4	5	5	5	5	5	5	5	5	4	4.65	4	5	5	5
6021032	602	2	61	1	3	1	1	5	1	5	5	5	5	5	25	2	0	0	0	0	0	1	1	1	2	1	5	5	5	5	5	5	4	4.36	4	5	5	5	5	5	5	1	4.42857	4	4.65	4	5	5	5
6021035	602	2	63	1	2	0	1	2	0	5	5	5	5	5	25	2	0	0	0	0	0	1	1	1	2	1	5	5	5	5	5	5	4	4.36	4	5	5	5	5	5	5	5	5	4	4.65	4	5	5	5
6021037	602	2	66	2	2	0	1	3	1	5	5	5	5	5	25	2	0	0	0	0	0	1	1	1	2	1	5	5	5	5	5	5	4	4.36	4	5	5	5	5	5	5	5	5	4	4.65	4	5	5	5
6021045	602	2	61	1	3	0	1	1	0	5	5	4	5	5	24	2	0	1	0	1	0	2	1	1	2	1	1	1	3	3	3	2.2	1	4.36	4	5	5	5	5	5	5	4	4.85714	4	4.65	4	5	4	4
6021046	602	1	78	4	4	0	1	3	1	5	5	5	5	5	25	2	0	0	0	0	0	1	1	1	2	1	5	5	5	5	5	5	4	4.36	4	5	5	5	5	5	5	5	5	4	4.65	4	5	5	5
6021050	602	2	72	3	3	1	1	4	1	4	4	4	4	4	20	2	1	1	0	1	0	3	1	1	1	1	5	5	5	5	5	5	4	4.36	4	5	5	5	5	5	5	5	5	4	4.65	4	5	5	5
6021051	602	1	72	3	2	0	1	2	0	5	5	5	5	5	25	2	0	0	0	0	0	1	1	1	2	1	5	5	5	5	5	5	4	4.36	4	5	5	5	5	5	5	5	5	4	4.65	4	5	5	5
6021053	602	2	70	3	4	0	1	2	0	4	4	3	3	3	17	2	1	1	1	1	0	3	1	3	1	1	5	5	5	5	5	5	4	4.36	4	5	5	5	5	5	5	5	5	4	4.65	4	5	5	5
6021054	602	1	64	1	3	0	1	4	1	5	5	5	5	5	25	2	0	0	0	0	0	1	1	1	2	1	5	5	5	5	5	5	4	4.36	4	5	5	5	5	5	5	5	5	4	4.65	4	5	5	5
6021064	602	1	63	1	4	0	1	4	1	5	5	5	5	5	25	2	0	0	0	0	0	1	3	2	2	1	5	5	5	5	5	5	4	4.36	4	5	5	5	5	5	5	5	5	4	4.65	4	5	5	5
6022004	602	2	66	2	3	0	1	3	1	4	4	3	3	3	17	2	0	0	0	0	0	1	1	1	1	1	4	4	3	3	3	3.4	3	4.36	4	3	3	3	3	3	3	3	3	1	4.65	4	4	4	4
6022006	602	1	68	2	5	0	1	2	0	3	3	3	3	3	15	2	0	0	0	0	0	1	3	1	1	1	4	4	2	2	2	2.8	1	4.36	4	4	4	4	4	4	4	4	4	3	4.65	4	4	4	4
6022015	602	1	65	2	4	0	1	2	0	4	4	4	4	4	20	2	1	0	0	0	0	2	2	2	2	0	2	2	4	4	4	3.2	2	4.36	4	4	4	4	4	4	4	4	4	3	4.65	4	4	4	4
6022016	602	1	64	1	4	0	1	3	1	4	4	4	4	4	20	2	0	0	0	0	0	1	3	2	2	0	2	2	4	4	4	3.2	2	4.36	4	4	4	4	4	4	4	4	4	3	4.65	4	4	4	4
6022020	602	2	68	2	3	0	1	3	1	3	3	3	3	3	15	2	1	1	1	1	1	3	3	2	1	1	3	3	3	3	3	3	2	4.36	4	4	4	4	4	4	4	4	4	3	4.65	4	3	3	3
6022021	602	2	68	2	3	0	1	3	1	3	4	3	3	3	16	2	1	1	1	1	1	3	1	1	1	1	2	2	4	4	4	3.2	2	4.36	4	4	4	4	4	4	4	4	4	3	4.65	4	4	4	4
6031001	603	1	66	2	3	0	1	3	1	3	4	3	3	3	16	2	0	0	0	0	0	1	2	1	1	0	5	4	3	3	3	3.6	3	4.12	4	4	4	4	4	4	4	4	4	3	4.03	3	4	4	4
6031002	603	1	65	2	3	0	1	3	1	4	4	3	3	3	17	2	1	1	0	0	0	2	3	1	1	0	5	5	4	3	4	4.2	4	4.12	4	4	4	4	5	3	3	4	3.85714	3	4.03	3	4	4	4
6031008	603	1	61	1	3	0	1	4	1	4	4	3	4	3	18	2	1	1	0	0	0	2	3	1	1	0	5	4	4	3	4	4	4	4.12	4	4	4	4	4	3	4	4	3.85714	3	4.03	3	4	4	4
6031009	603	1	68	2	3	0	1	4	1	4	4	3	3	3	17	2	1	1	0	0	0	2	3	1	1	0	5	4	4	3	4	4	4	4.12	4	4	5	3	4	3	4	4	3.85714	3	4.03	3	4	4	4
6031011	603	2	61	1	3	0	1	4	1	4	4	3	3	2	16	2	0	1	0	0	0	2	1	1	1	1	5	4	4	3	4	4	4	4.12	4	4	4	2	3	3	4	4	3.42857	2	4.03	3	4	4	4
6031012	603	1	66	2	3	0	1	4	1	4	4	3	3	3	17	2	1	1	0	0	0	2	3	2	1	0	5	4	4	3	4	4	4	4.12	4	4	4	2	3	4	4	3	3.42857	2	4.03	3	4	4	4
6031015	603	1	65	2	3	0	1	4	1	4	4	4	3	3	18	2	1	1	0	0	0	2	3	2	1	0	5	5	4	3	4	4.2	4	4.12	4	5	4	3	3	3	4	4	3.71429	2	4.03	3	4	4	5
6031024	603	1	62	1	3	1	1	3	1	4	4	4	4	4	20	2	0	0	0	0	0	1	3	2	1	0	4	4	3	3	3	3.4	3	4.12	4	4	4	4	4	4	4	4	4	3	4.03	3	4	4	4
6031027	603	1	65	2	3	0	1	4	1	4	4	4	4	4	20	2	0	0	0	0	0	1	2	2	1	0	5	4	4	3	3	3.8	3	4.12	4	4	3	4	5	4	4	4	4	3	4.03	3	4	4	4
6031035	603	1	77	4	4	0	1	3	1	4	4	3	3	4	18	2	0	1	0	0	0	2	1	1	1	0	5	4	3	3	3	3.6	3	4.12	4	4	4	4	5	4	4	4	4.14286	3	4.03	3	4	4	4
6031036	603	1	64	1	3	0	1	1	0	3	3	2	2	3	13	2	1	1	1	1	0	3	2	1	1	0	5	4	3	3	3	3.6	3	4.12	4	4	4	4	4	4	4	4	4	3	4.03	3	4	4	4
6031038	603	1	62	1	3	0	1	3	1	4	4	4	4	4	20	2	0	0	0	0	0	1	3	2	1	0	5	4	3	3	3	3.6	3	4.12	4	4	4	4	4	4	4	4	4	3	4.03	3	4	4	4
6031041	603	2	63	1	3	0	1	3	1	4	4	4	4	4	20	2	0	0	0	0	0	1	1	1	1	1	5	4	3	3	3	3.6	3	4.12	4	4	4	4	4	4	4	4	4	3	4.03	3	4	4	4
6031044	603	2	64	1	3	0	1	4	1	4	4	4	3	3	18	2	0	1	0	0	0	2	1	1	1	0	5	4	4	3	4	4	4	4.12	4	4	4	4	4	3	4	4	3.85714	3	4.03	3	4	4	4
6031048	603	2	61	1	3	0	1	3	1	4	4	4	4	4	20	2	0	0	0	0	0	1	1	1	2	1	5	5	5	5	5	5	4	4.12	4	5	5	5	5	5	5	5	5	4	4.03	3	5	5	5
6031058	603	1	64	1	3	0	1	4	1	4	4	4	4	3	19	2	1	1	1	1	1	3	1	1	1	0	5	5	4	4	4	4.4	4	4.12	4	4	5	4	4	4	4	4	4.14286	3	4.03	3	4	4	4
6031059	603	1	74	3	2	0	1	2	0	4	4	3	3	3	17	2	1	1	1	0	0	3	1	1	1	0	5	5	4	4	4	4.4	4	4.12	4	4	4	4	3	3	3	3	3.42857	2	4.03	3	4	4	4
6031062	603	2	68	2	2	0	1	3	1	4	4	4	3	0	15	1	0	0	0	0	0	1	1	1	1	0	5	5	4	4	4	4.4	4	4.12	4	5	4	4	4	4	4	4	4.14286	3	4.03	3	4	4	4
6031065	603	2	62	1	2	0	1	3	1	4	4	4	4	3	19	2	0	0	0	0	0	1	1	1	1	0	5	5	4	4	4	4.4	4	4.12	4	5	4	4	4	3	4	4	4	3	4.03	3	4	4	4
6031071	603	1	63	1	3	0	1	3	1	4	4	4	4	4	20	2	0	1	0	1	0	2	3	1	1	0	4	4	3	3	3	3.4	3	4.12	4	4	4	4	4	3	4	4	3.85714	3	4.03	3	4	4	4
6031083	603	1	60	1	3	1	1	3	1	4	4	3	3	3	17	2	0	0	0	0	0	1	1	1	1	0	5	5	3	3	4	4	4	4.12	4	4	3	5	4	4	4	5	4.14286	3	4.03	3	4	4	4
6031085	603	2	73	3	2	1	1	2	0	3	3	3	2	1	12	1	1	1	1	1	0	3	1	1	1	0	5	4	4	4	5	4.4	4	4.12	4	5	4	5	4	4	4	5	4.42857	4	4.03	3	4	4	4
6031086	603	1	71	3	3	0	1	2	0	4	4	3	3	3	17	2	1	1	1	1	0	3	1	1	1	1	5	5	4	4	5	4.6	4	4.12	4	5	4	5	4	4	4	4	4.28571	4	4.03	3	4	4	4
6031087	603	2	70	3	3	0	1	3	1	4	4	3	3	3	17	2	1	1	0	0	0	2	1	1	1	1	5	5	4	4	5	4.6	4	4.12	4	5	4	5	4	4	4	4	4.28571	4	4.03	3	4	4	4
6031088	603	1	68	2	2	0	1	1	0	4	4	3	3	3	17	2	1	1	1	1	1	3	1	1	1	1	5	5	4	4	5	4.6	4	4.12	4	5	4	5	4	4	4	4	4.28571	4	4.03	3	4	4	4
6031089	603	2	66	2	3	0	1	2	0	4	4	3	3	3	17	2	1	1	0	0	0	2	1	1	1	0	5	5	4	4	5	4.6	4	4.12	4	5	4	5	4	4	4	4	4.28571	4	4.03	3	4	4	4
6031092	603	1	61	1	3	0	1	4	1	4	4	3	3	3	17	2	0	0	0	0	0	1	1	1	1	0	5	5	4	4	4	4.4	4	4.12	4	5	4	4	4	4	5	4	4.28571	4	4.03	3	4	4	4
6031093	603	2	69	2	2	0	1	2	0	4	4	3	2	2	15	2	1	1	1	0	0	3	1	1	1	0	5	5	4	4	4	4.4	4	4.12	4	4	3	3	3	3	3	3	3.14286	1	4.03	3	4	4	4
6031094	603	2	70	3	3	0	1	2	0	4	4	3	3	3	17	2	1	1	1	1	0	3	1	1	1	0	5	5	4	4	5	4.6	4	4.12	4	5	4	5	4	4	4	5	4.42857	4	4.03	3	4	4	4
6031097	603	1	67	2	3	0	1	4	1	5	4	4	3	3	19	2	1	1	0	0	0	2	3	1	3	1	3	4	4	3	5	3.8	3	4.12	4	5	5	4	4	4	5	5	4.57143	4	4.03	3	4	4	4
6041019	604	2	62	1	4	0	1	2	0	3	3	4	3	3	16	2	1	1	0	1	0	3	1	1	1	0	4	4	3	3	2	3.2	2	3.69	4	2	2	2	2	2	2	2	2	1	3.82	3	3	3	3
6041040	604	1	64	1	2	1	1	2	0	5	5	5	5	5	25	2	0	0	0	0	0	1	2	1	2	1	5	3	1	2	5	3.2	2	3.69	4	5	5	5	5	5	5	5	5	4	3.82	3	5	5	5
6041043	604	1	63	1	4	0	1	3	1	5	5	5	5	5	25	2	0	0	0	0	0	1	3	1	2	1	5	5	3	1	4	3.6	3	3.69	4	4	4	4	4	5	4	4	4.14286	3	3.82	3	5	4	5
6041049	604	2	60	1	4	0	1	3	1	4	4	3	3	3	17	2	1	1	0	0	0	2	1	1	1	1	5	5	1	3	3	3.4	3	3.69	4	3	3	5	5	5	3	3	3.85714	3	3.82	3	5	5	5
6041082	604	1	61	1	2	0	1	3	1	3	3	3	3	2	14	2	1	1	0	1	0	3	3	1	1	0	5	5	5	5	5	5	4	3.69	4	4	5	5	5	4	5	5	4.71429	4	3.82	3	4	4	4
6041087	604	1	69	2	4	0	1	3	1	4	4	4	4	3	19	2	0	1	0	0	0	2	1	1	2	1	4	4	4	4	4	4	4	3.69	4	3	2	4	4	4	4	3	3.42857	2	3.82	3	3	4	3
6041090	604	2	60	1	3	0	1	4	1	5	5	5	5	5	25	2	0	1	0	0	0	2	1	1	2	0	4	3	4	3	3	3.4	3	3.69	4	3	3	3	4	4	4	4	3.57143	2	3.82	3	3	3	3
7011003	701	2	63	1	3	0	1	4	1	4	4	4	4	4	20	2	0	0	0	0	0	1	1	1	1	1	5	5	4	3	3	4	4	4.1	4	5	5	5	5	5	5	5	5	4	4.16	4	4	4	4
7011004	701	1	62	1	3	1	1	2	0	3	3	3	3	3	15	2	0	0	0	0	0	1	2	1	2	1	5	5	4	4	4	4.4	4	4.1	4	4	4	4	4	4	4	4	4	3	4.16	4	4	4	3
7011005	701	2	62	1	2	0	1	2	0	4	4	4	4	4	20	2	0	0	0	0	0	1	1	1	3	1	5	5	4	3	3	4	4	4.1	4	5	5	5	5	4	4	4	4.57143	4	4.16	4	4	4	4
7011007	701	1	71	3	3	0	1	3	1	4	4	4	4	4	20	2	0	0	0	0	0	1	2	1	2	1	5	5	4	4	4	4.4	4	4.1	4	4	4	4	4	4	4	4	4	3	4.16	4	4	4	4
7011008	701	1	62	1	4	0	1	3	1	4	4	4	4	4	20	2	0	0	0	0	0	1	2	1	2	1	5	5	4	3	3	4	4	4.1	4	4	4	4	4	4	4	4	4	3	4.16	4	4	4	4
7011011	701	1	61	1	2	0	1	4	1	4	4	4	4	4	20	2	0	0	0	0	0	1	1	1	2	1	5	5	4	3	3	4	4	4.1	4	4	4	4	4	4	4	4	4	3	4.16	4	4	4	3
7011012	701	2	69	2	1	0	1	3	1	3	3	2	2	3	13	2	0	1	0	1	0	2	1	1	1	0	5	5	4	3	3	4	4	4.1	4	4	4	4	4	4	4	4	4	3	4.16	4	4	4	4
7011013	701	2	70	3	3	0	1	2	0	3	3	3	3	3	15	2	0	1	1	1	0	3	1	1	1	0	5	5	4	4	3	4.2	4	4.1	4	4	4	4	4	4	4	4	4	3	4.16	4	4	4	3
7011017	701	2	64	1	2	0	1	2	0	4	4	3	3	3	17	2	0	1	1	1	0	3	1	1	1	1	5	5	4	4	4	4.4	4	4.1	4	4	4	4	4	4	4	4	4	3	4.16	4	4	4	4
7011018	701	1	61	1	2	1	1	2	0	4	3	4	4	4	19	2	0	0	0	0	0	1	2	1	2	1	5	5	4	4	3	4.2	4	4.1	4	4	4	4	4	4	4	4	4	3	4.16	4	4	4	3
7011020	701	1	61	1	2	1	1	1	0	4	4	3	2	1	14	1	1	1	1	1	0	3	1	1	1	0	5	5	4	3	3	4	4	4.1	4	4	4	4	4	4	4	4	4	3	4.16	4	4	4	3
7011026	701	1	72	3	2	0	1	1	0	3	2	3	2	3	13	2	1	1	1	1	0	3	1	1	1	0	5	4	4	4	4	4.2	4	4.1	4	4	4	4	4	4	4	4	4	3	4.16	4	4	4	3
7011029	701	1	65	2	2	0	1	4	1	4	3	4	3	4	18	2	0	0	0	1	0	2	3	2	3	1	5	5	3	3	3	3.8	3	4.1	4	4	4	4	4	4	4	4	4	3	4.16	4	4	4	3
7011030	701	1	61	1	2	0	0	1	0	3	2	2	2	2	11	1	1	1	1	1	0	3	1	1	1	0	5	5	3	3	3	3.8	3	4.1	4	4	4	4	4	4	4	4	4	3	4.16	4	4	4	4
7011042	701	2	60	1	2	0	1	4	1	4	4	4	4	4	20	2	0	0	0	0	0	1	1	1	3	1	5	5	4	3	3	4	4	4.1	4	4	4	4	4	4	4	4	4	3	4.16	4	4	4	3
7011046	701	2	63	1	1	0	1	3	1	4	4	4	4	4	20	2	0	1	0	1	0	2	1	2	2	1	5	5	4	4	3	4.2	4	4.1	4	5	5	5	5	5	5	5	5	4	4.16	4	5	5	4
7011051	701	2	67	2	2	0	1	2	0	4	4	3	4	3	18	2	0	1	0	1	0	2	1	1	1	1	5	5	5	3	3	4.2	4	4.1	4	5	5	4	4	4	3	3	4	3	4.16	4	5	5	5
7011055	701	2	69	2	1	0	1	2	0	3	3	3	3	3	15	2	0	1	0	1	0	2	2	1	2	1	5	5	4	4	3	4.2	4	4.1	4	4	4	4	4	4	4	4	4	3	4.16	4	4	4	4
7011056	701	1	64	1	1	1	1	2	0	4	4	4	4	4	20	2	0	0	0	0	0	1	2	1	2	1	5	5	4	4	3	4.2	4	4.1	4	5	5	5	5	5	5	5	5	4	4.16	4	5	5	4
7011063	701	2	60	1	3	0	1	3	1	4	4	4	4	4	20	2	0	0	0	1	0	2	1	1	2	1	5	5	1	4	3	3.6	3	4.1	4	4	4	5	5	5	5	5	4.71429	4	4.16	4	4	4	3
7011064	701	2	62	1	2	0	1	3	1	4	4	4	3	4	19	2	0	0	0	1	0	2	1	1	2	1	5	5	4	3	3	4	4	4.1	4	4	4	4	4	5	5	5	4.42857	4	4.16	4	4	4	3
7011065	701	2	65	2	2	0	1	2	0	4	4	4	4	4	20	2	0	0	0	0	0	1	1	1	3	1	5	5	4	4	4	4.4	4	4.1	4	4	4	4	4	4	4	4	4	3	4.16	4	5	5	5
7011066	701	1	65	2	2	0	1	2	0	3	4	4	3	3	17	2	0	0	0	0	0	1	2	1	2	1	5	5	4	4	3	4.2	4	4.1	4	4	4	4	4	4	4	4	4	3	4.16	4	4	4	4
7011067	701	2	69	2	2	0	1	1	0	3	3	3	3	3	15	2	1	1	1	1	0	3	1	1	1	0	5	5	4	4	3	4.2	4	4.1	4	4	4	4	4	4	4	4	4	3	4.16	4	4	4	3
7011068	701	2	60	1	2	0	1	2	0	4	4	4	4	4	20	2	0	0	0	0	0	1	1	1	2	0	5	5	4	4	3	4.2	4	4.1	4	4	4	4	4	4	4	4	4	3	4.16	4	4	4	4
7011069	701	1	67	2	3	0	1	2	0	3	3	3	3	3	15	2	0	0	0	0	0	1	1	2	2	1	5	5	4	4	3	4.2	4	4.1	4	4	4	4	4	4	4	4	4	3	4.16	4	4	4	4
7011070	701	1	62	1	3	1	1	4	1	4	4	4	4	4	20	2	0	0	0	0	0	1	2	1	2	0	5	5	4	4	3	4.2	4	4.1	4	4	4	4	4	4	4	4	4	3	4.16	4	4	4	3
7011072	701	2	71	3	2	0	1	2	0	3	2	2	3	2	12	1	0	0	0	0	0	1	1	1	2	1	5	5	4	5	3	4.4	4	4.1	4	5	5	5	5	5	5	5	5	4	4.16	4	5	5	4
7011074	701	1	65	2	3	1	1	3	1	4	4	4	4	4	20	2	0	0	0	0	0	1	1	1	2	1	5	5	4	4	4	4.4	4	4.1	4	4	4	4	4	4	4	4	4	3	4.16	4	4	4	3
7011076	701	2	71	3	3	0	1	3	1	3	3	2	2	3	13	2	0	1	0	1	0	2	1	1	1	0	5	5	3	4	4	4.2	4	4.1	4	4	4	4	5	5	4	5	4.42857	4	4.16	4	4	5	4
7011079	701	2	61	1	2	0	0	4	1	3	3	3	3	3	15	2	0	1	1	1	0	3	1	1	1	0	5	5	4	3	3	4	4	4.1	4	4	4	4	4	4	4	4	4	3	4.16	4	4	4	3
7011085	701	1	61	1	3	0	1	2	0	4	4	4	4	3	19	2	0	0	0	1	0	2	3	1	2	1	4	4	4	4	3	3.8	3	4.1	4	4	4	4	4	4	4	4	4	3	4.16	4	4	3	3
7011086	701	1	65	2	3	0	0	4	1	4	4	3	4	4	19	2	0	0	0	0	0	1	3	1	2	1	5	5	5	3	3	4.2	4	4.1	4	4	4	4	4	4	4	4	4	3	4.16	4	4	4	3
7011087	701	1	61	1	3	0	1	4	1	4	4	5	4	4	21	2	0	0	0	1	0	2	1	1	2	1	5	5	4	3	4	4.2	4	4.1	4	5	4	5	4	4	5	5	4.57143	4	4.16	4	4	4	3
7011090	701	1	66	2	3	0	1	4	1	4	4	4	4	4	20	2	0	0	0	0	1	2	3	1	2	1	4	4	4	3	3	3.6	3	4.1	4	4	4	4	4	4	4	4	4	3	4.16	4	4	4	3
7011092	701	1	65	2	2	0	1	3	1	4	4	4	4	4	20	2	0	0	0	1	0	2	3	2	3	1	5	5	4	3	3	4	4	4.1	4	4	4	4	4	4	4	4	4	3	4.16	4	4	4	3
7011096	701	1	72	3	2	0	1	2	0	3	4	3	3	3	16	2	0	0	0	0	0	1	3	1	2	1	5	5	4	4	3	4.2	4	4.1	4	4	4	4	4	4	4	4	4	3	4.16	4	4	4	3
7011097	701	2	70	3	1	0	0	2	0	3	3	3	3	3	15	2	0	0	0	0	0	1	1	1	2	1	4	4	4	4	3	3.8	3	4.1	4	4	4	4	4	4	4	4	4	3	4.16	4	4	4	3
7011099	701	2	63	1	3	1	1	4	1	4	4	4	3	3	18	2	0	0	0	1	0	2	1	2	3	1	5	5	4	3	3	4	4	4.1	4	4	4	4	4	4	4	4	4	3	4.16	4	4	4	3
7011100	701	2	60	1	4	0	1	1	0	4	4	3	3	4	18	2	1	1	1	1	0	3	1	1	2	1	5	5	3	3	3	3.8	3	4.1	4	5	4	4	4	4	4	4	4.14286	3	4.16	4	4	4	3
7011103	701	1	68	2	2	0	1	4	1	4	4	4	4	4	20	2	0	0	0	1	0	2	1	1	2	1	5	5	4	3	3	4	4	4.1	4	4	4	4	4	4	4	4	4	3	4.16	4	4	4	3
7011104	701	2	68	2	2	0	0	3	1	4	3	3	3	3	16	2	0	1	1	1	0	3	1	1	2	1	5	5	4	3	3	4	4	4.1	4	4	4	4	4	4	4	4	4	3	4.16	4	4	4	4
7011112	701	2	63	1	2	0	0	3	1	4	3	4	3	3	17	2	0	0	1	1	0	2	3	2	3	1	5	5	4	3	3	4	4	4.1	4	4	4	4	4	4	4	4	4	3	4.16	4	4	4	3
7011119	701	2	68	2	2	0	0	1	0	3	3	3	3	3	15	2	1	1	1	1	0	3	1	1	1	0	5	5	4	4	4	4.4	4	4.1	4	4	4	4	4	4	4	4	4	3	4.16	4	5	5	3
7021013	702	2	63	1	3	1	0	2	0	1	2	2	2	4	11	1	1	1	1	0	1	3	1	1	2	0	5	5	5	5	5	5	4	3.7	4	5	5	5	5	5	5	5	5	4	4.1	4	5	5	3
7021018	702	1	60	1	1	0	1	4	1	4	4	4	4	4	20	2	0	0	0	0	0	1	3	1	1	1	4	4	4	3	3	3.6	3	3.7	4	4	4	4	4	4	4	4	4	3	4.1	4	3	3	3
7021041	702	2	61	1	4	0	1	2	0	3	3	3	3	3	15	2	0	0	0	0	0	1	1	1	1	1	1	4	5	2	2	2.8	1	3.7	4	4	4	4	4	4	4	4	4	3	4.1	4	5	5	5
7021045	702	2	70	3	4	0	1	3	1	5	5	5	5	5	25	2	0	1	0	1	0	2	1	1	2	0	3	3	4	5	4	3.8	3	3.7	4	3	3	5	5	5	4	4	4.14286	3	4.1	4	5	5	5
7021061	702	1	60	1	5	1	1	5	1	5	4	4	4	4	21	2	0	0	0	1	0	2	1	2	2	1	4	4	3	3	4	3.6	3	3.7	4	4	4	4	4	4	4	4	4	3	4.1	4	3	3	3
7021096	702	1	68	2	4	0	1	2	0	3	3	3	3	3	15	2	0	0	0	0	0	1	1	1	1	1	4	4	3	3	3	3.4	3	3.7	4	4	3	3	4	4	3	3	3.42857	2	4.1	4	3	3	3
8011001	801	1	63	1	3	0	1	2	0	4	4	4	4	4	20	2	1	0	0	1	0	2	1	1	3	0	2	2	3	3	4	2.8	1	3.42	2	2	2	5	3	5	4	3	3.42857	2	3.26	1	4	4	4
8011003	801	2	62	1	3	0	1	3	1	4	4	3	4	1	16	1	1	1	0	1	1	3	1	1	3	1	3	2	2	1	2	2	1	3.42	2	2	3	3	2	2	2	2	2.28571	1	3.26	1	4	4	3
8011005	801	2	62	1	3	0	1	2	0	5	4	3	3	1	16	1	1	0	0	0	1	2	1	1	2	0	4	4	4	4	4	4	4	3.42	2	4	3	4	4	4	4	4	3.85714	3	3.26	1	4	5	4
8011014	801	2	75	4	4	0	1	2	0	5	5	4	5	4	23	2	0	0	0	0	0	1	1	1	2	1	3	4	3	2	2	2.8	1	3.42	2	3	2	2	4	4	2	4	3	1	3.26	1	5	5	5
8011017	801	2	68	2	3	0	1	2	0	5	5	5	5	5	25	2	0	0	0	0	0	1	1	1	1	0	4	4	3	3	3	3.4	3	3.42	2	3	3	4	4	3	4	4	3.57143	2	3.26	1	3	3	3
8011018	801	1	67	2	3	0	1	2	0	4	4	4	4	4	20	2	0	0	0	0	0	1	1	2	2	1	4	4	2	2	2	2.8	1	3.42	2	2	2	2	2	2	2	2	2	1	3.26	1	3	3	2
8011019	801	1	69	2	3	0	1	2	0	4	4	3	4	3	18	2	0	1	0	0	0	2	2	1	2	1	1	2	3	1	3	2	1	3.42	2	3	1	3	2	3	3	2	2.42857	1	3.26	1	3	3	3
8011021	801	2	65	2	3	0	0	4	1	5	5	5	5	5	25	2	0	1	0	0	0	2	1	1	2	1	5	5	5	5	5	5	4	3.42	2	1	1	4	1	1	1	1	1.42857	1	3.26	1	5	5	5
8011027	801	2	63	1	3	0	1	2	0	3	3	3	3	3	15	2	0	0	0	0	0	1	1	1	2	1	4	4	2	1	2	2.6	1	3.42	2	5	5	2	2	2	2	2	2.85714	1	3.26	1	4	4	4
8011029	801	2	61	1	3	0	1	1	0	3	3	1	3	3	13	1	1	1	1	1	0	3	1	2	1	0	3	3	3	3	3	3	2	3.42	2	4	4	4	3	3	4	4	3.71429	2	3.26	1	4	4	4
8011031	801	2	61	1	4	0	1	3	1	5	5	5	5	5	25	2	0	0	0	0	0	1	1	1	2	1	3	3	3	3	3	3	2	3.42	2	4	4	4	4	5	4	3	4	3	3.26	1	4	5	5
8011034	801	2	68	2	3	0	1	3	1	5	5	4	4	4	22	2	1	1	0	0	0	2	1	1	2	0	3	3	4	4	4	3.6	3	3.42	2	2	2	3	2	4	3	3	2.71429	1	3.26	1	4	4	3
8011036	801	1	68	2	4	0	1	4	1	5	5	4	5	4	23	2	0	0	0	0	0	1	1	1	3	0	4	4	5	4	4	4.2	4	3.42	2	2	2	2	2	2	2	2	2	1	3.26	1	5	4	3
8011039	801	2	68	2	4	0	1	3	1	3	5	3	3	2	16	2	1	1	0	0	0	2	1	1	3	1	3	5	3	3	3	3.4	3	3.42	2	4	5	3	2	4	2	3	3.28571	2	3.26	1	3	3	3
8011040	801	2	61	1	4	0	1	2	0	2	4	2	2	2	12	1	1	1	0	0	0	2	1	1	2	1	4	4	3	3	3	3.4	3	3.42	2	3	3	3	3	3	1	1	2.42857	1	3.26	1	4	4	4
8011042	801	1	66	2	5	0	1	2	0	5	5	4	5	5	24	2	0	0	0	0	0	1	1	1	3	1	5	5	5	5	5	5	4	3.42	2	5	5	4	5	4	3	3	4.14286	3	3.26	1	5	5	5
8011043	801	2	69	2	4	0	1	2	0	5	5	4	4	5	23	2	0	0	0	1	0	2	1	1	1	1	4	4	5	5	5	4.6	4	3.42	2	5	5	5	3	4	4	4	4.28571	4	3.26	1	5	4	4
8011044	801	2	69	2	3	0	1	2	0	3	4	2	2	1	12	1	1	1	0	0	0	2	1	1	3	1	4	4	2	2	5	3.4	3	3.42	2	5	3	4	5	3	3	4	3.85714	3	3.26	1	5	5	5
8011045	801	1	64	1	4	0	1	4	1	5	4	5	5	5	24	2	0	0	0	0	0	1	1	2	1	1	3	3	3	3	3	3	2	3.42	2	3	3	3	3	3	3	3	3	1	3.26	1	3	3	3
8011046	801	2	62	1	3	0	1	2	0	4	4	4	4	4	20	2	0	0	0	0	0	1	1	1	1	0	4	4	4	4	4	4	4	3.42	2	4	4	4	4	3	4	4	3.85714	3	3.26	1	4	4	4
8011048	801	2	70	3	4	0	0	2	0	3	4	3	4	2	16	2	0	0	0	0	0	1	1	1	2	0	3	3	4	3	3	3.2	2	3.42	2	3	3	3	4	4	4	3	3.42857	2	3.26	1	3	3	3
8011050	801	2	70	3	4	0	1	2	0	4	4	4	5	4	21	2	0	1	1	0	1	3	1	1	3	1	4	4	3	3	3	3.4	3	3.42	2	3	5	4	3	3	3	3	3.42857	2	3.26	1	5	5	5
8011051	801	2	75	4	4	1	1	2	0	4	4	4	4	4	20	2	0	0	0	0	0	1	1	1	1	1	5	5	5	5	5	5	4	3.42	2	4	4	5	5	5	5	5	4.71429	4	3.26	1	4	4	4
8011052	801	2	67	2	4	0	0	1	0	1	3	2	2	0	8	1	1	0	0	1	0	2	1	1	2	0	3	4	3	4	3	3.4	3	3.42	2	3	3	4	4	4	3	3	3.42857	2	3.26	1	3	3	3
8011053	801	2	72	3	2	0	1	3	1	1	1	1	1	1	5	1	1	1	0	0	1	3	1	1	2	1	5	5	1	1	1	2.6	1	3.42	2	1	3	1	3	3	3	3	2.42857	1	3.26	1	3	3	3
8011054	801	2	65	2	3	0	1	2	0	4	5	4	5	4	22	2	1	0	0	1	0	2	1	1	2	1	5	5	5	4	1	4	4	3.42	2	4	4	4	4	4	4	4	4	3	3.26	1	4	4	4
8011055	801	1	66	2	5	0	1	2	0	3	3	3	3	3	15	2	1	0	0	0	0	2	1	1	2	0	4	2	3	4	4	3.4	3	3.42	2	4	4	4	4	4	4	4	4	3	3.26	1	4	4	4
8011056	801	1	68	2	3	0	0	2	0	1	1	1	1	1	5	1	1	0	0	1	1	3	3	2	2	1	5	5	4	5	5	4.8	4	3.42	2	4	4	4	4	5	5	4	4.28571	4	3.26	1	4	4	4
8011057	801	1	71	3	5	0	1	2	0	3	3	2	2	2	12	1	0	0	0	1	0	2	1	1	1	0	1	2	3	3	3	2.4	1	3.42	2	3	3	3	5	4	4	3	3.57143	2	3.26	1	4	4	3
8011058	801	1	68	2	3	0	1	3	1	2	0	1	1	3	7	1	0	0	1	1	0	2	3	1	2	1	4	4	2	2	2	2.8	1	3.42	2	2	2	2	2	2	2	2	2	1	3.26	1	2	2	2
8011061	801	1	74	3	5	0	1	2	0	4	4	4	4	4	20	2	0	1	0	1	0	2	1	1	3	0	3	2	4	4	3	3.2	2	3.42	2	3	2	3	3	3	3	3	2.85714	1	3.26	1	4	4	4
8011062	801	2	67	2	3	0	1	2	0	3	3	3	3	3	15	2	0	1	0	0	0	2	1	1	2	1	3	3	3	2	2	2.6	1	3.42	2	3	3	2	1	1	2	1	1.85714	1	3.26	1	4	4	4
8011063	801	1	63	1	3	0	1	2	0	5	5	5	5	5	25	2	1	1	1	0	0	3	1	1	3	1	3	3	4	3	4	3.4	3	3.42	2	3	4	3	3	4	4	4	3.57143	2	3.26	1	4	4	4
8011066	801	2	70	3	5	0	1	3	1	4	5	4	3	3	19	2	0	0	0	0	0	1	1	1	3	1	3	3	4	4	4	3.6	3	3.42	2	3	2	3	3	4	4	3	3.14286	1	3.26	1	4	3	4
8011067	801	1	68	2	3	0	1	4	1	4	4	4	4	3	19	2	1	1	0	0	0	2	3	2	2	1	4	4	4	4	4	4	4	3.42	2	4	4	3	3	4	3	3	3.42857	2	3.26	1	4	4	4
8011069	801	2	68	2	4	0	1	2	0	4	4	4	4	4	20	2	1	1	0	1	0	3	1	1	2	1	5	5	5	5	5	5	4	3.42	2	2	2	5	4		4	4	3.5	2	3.26	1	5	5	5
8011071	801	2	65	2	3	0	0	2	0	3	4	3	3	3	16	2	1	1	0	0	0	2	1	1	3	0	3	3	3	1	1	2.2	1	3.42	2	2	2	2	2	2	2	2	2	1	3.26	1	3	3	3
8011072	801	1	68	2	4	1	1	4	1	4	4	3	4	3	18	2	0	0	0	0	0	1	1	2	2	1	4	3	4	2	3	3.2	2	3.42	2	4	3	4	4	4	4	4	3.85714	3	3.26	1	5	4	4
8011074	801	1	60	1	4	0	1	2	0	4	4	4	4	4	20	2	1	1	0	1	0	3	3	1	2	1	3	4	2	1	3	2.6	1	3.42	2	3	3	5	3	5	5	5	4.14286	3	3.26	1	3	3	3
8011076	801	2	73	3	4	1	1	2	0	4	4	3	3	1	15	1	1	1	0	0	0	2	1	1	2	1	4	4	3	3	4	3.6	3	3.42	2	4	3	3	3	2	3	4	3.14286	1	3.26	1	5	5	5
8011077	801	2	64	1	3	0	1	2	0	5	5	5	5	5	25	2	0	0	0	0	0	1	1	1	1	0	5	5	5	5	5	5	4	3.42	2	5	5	5	5	5	5	5	5	4	3.26	1	5	5	5
8011078	801	2	67	2	5	0	1	2	0	5	5	5	5	5	25	2	1	0	0	0	0	2	1	1	2	1	5	5	5	5	5	5	4	3.42	2	5	5	5	5	5	5	5	5	4	3.26	1	5	5	5
8011080	801	2	66	2	3	0	1	2	0	4	4	4	4	4	20	2	1	1	1	1	1	3	1	1	3	1	1	1	5	5	5	3.4	3	3.42	2	4	4	4	4	4	4	4	4	3	3.26	1	5	5	5
8011081	801	2	62	1	3	0	0	2	0	5	4	4	4	4	21	2	0	1	1	0	0	2	3	1	2	0	2	5	5	4	5	4.2	4	3.42	2	3	2	5	4	5	5	5	4.14286	3	3.26	1	5	5	5
8011082	801	2	71	3	3	0	1	2	0	2	3	2	3	2	12	1	1	1	0	0	0	2	1	1	3	1	4	4	3	2	2	3	2	3.42	2	2	2	3	2	3	3	3	2.57143	1	3.26	1	3	3	3
8011084	801	2	69	2	4	0	1	2	0	4	4	4	3	3	18	2	1	1	0	0	0	2	1	1	2	1	3	3	2	2	1	2.2	1	3.42	2	2	2	1	1	4	2	2	2	1	3.26	1	3	3	2
8011085	801	2	65	2	3	0	1	2	0	4	5	5	3	4	21	2	0	0	0	0	1	2	1	1	2	1	3	1	1	2	4	2.2	1	3.42	2	1	4	1	5	4	4	3	3.14286	1	3.26	1	4	3	2
8011086	801	2	66	2	3	1	1	2	0	4	4	3	4	4	19	2	1	0	0	0	0	2	1	1	2	1	4	4	3	1	4	3.2	2	3.42	2	4	3	3	1	4	3	4	3.14286	1	3.26	1	4	4	4
8011087	801	2	67	2	2	1	0	4	1	3	4	4	3	4	18	2	0	0	0	0	0	1	1	1	2	1	3	2	4	4	3	3.2	2	3.42	2	3	3	4	3	3	4	3	3.28571	2	3.26	1	4	4	4
8011089	801	2	68	2	5	0	1	4	1	4	3	3	3	4	17	2	0	0	0	0	0	1	1	1	3	0	5	5	5	5	5	5	4	3.42	2	4	3	5	5	5	5	3	4.28571	4	3.26	1	5	5	5
8011090	801	1	70	3	3	0	0	1	0	3	4	2	2	1	12	1	1	1	1	1	0	3	1	1	1	0	1	1	5	1	1	1.8	1	3.42	2	1	1	1	1	5	1	1	1.57143	1	3.26	1	5	5	5
8011093	801	2	74	3	4	0	1	2	0	4	4	3	3	3	17	2	1	1	0	1	0	3	1	1	1	1	5	5	1	3	3	3.4	3	3.42	2	4	4	5	4	4	2	2	3.57143	2	3.26	1	4	4	4
8011094	801	2	68	2	4	0	1	3	1	4	5	5	4	4	22	2	1	1	0	0	0	2	1	1	3	1	5	5	5	5	5	5	4	3.42	2	5	5	5	5	3	3	3	4.14286	3	3.26	1	5	5	5
8011095	801	1	73	3	5	0	1	2	0	4	4	4	4	3	19	2	0	0	0	0	0	1	3	1	2	1	3	3	3	2	3	2.8	1	3.42	2	3	4	3	4	3	3	3	3.28571	2	3.26	1	3	4	4
8011096	801	1	62	1	3	0	1	2	0	3	3	2	3	3	14	2	1	1	0	1	0	3	2	2	3	1	4	4	1	1	3	2.6	1	3.42	2	3	2	2	2	2	4	3	2.57143	1	3.26	1	4	4	4
8011097	801	1	70	3	5	0	1	2	0	5	4	4	4	5	22	2	0	0	0	0	0	1	1	2	3	1	2	2	3	1	1	1.8	1	3.42	2	1	1	1	3	4	1	1	1.71429	1	3.26	1	4	4	3
8011098	801	2	69	2	4	0	1	2	0	5	4	3	3	3	18	2	1	1	1	1	0	3	1	1	2	0	5	5	5	5	5	5	4	3.42	2	5	3	3	4	3	4	4	3.71429	2	3.26	1	3	3	3
8021001	802	1	69	2	5	0	1	3	1	5	5	3	3	4	20	2	0	0	0	0	0	1	3	1	1	0	5	4	1	3	3	3.2	2	2.85	1	4	3	4	3	4	3	4	3.57143	2	3.14	1	4	4	4
8021002	802	2	75	4	3	0	0	2	0	5	5	4	4	4	22	2	0	1	1	1	0	3	1	1	1	1	2	2	4	3	3	2.8	1	2.85	1	3	3	2	2	2	4	3	2.71429	1	3.14	1	3	4	4
8021004	802	1	70	3	4	0	1	2	0	4	4	4	4	4	20	2	0	0	0	0	0	1	3	1	1	1	4	4	3	3	4	3.6	3	2.85	1	4	4	4	4	4	3	3	3.71429	2	3.14	1	4	4	4
8021005	802	2	70	3	5	0	1	1	0	2	2	0	2	1	7	1	1	1	1	1	0	3	1	1	1	0	2	1	1	2	1	1.4	1	2.85	1	3	3	2	2	5	4	4	3.28571	2	3.14	1	3	4	3
8021006	802	1	64	1	5	0	1	2	0	4	4	4	4	4	20	2	0	0	0	0	1	2	1	2	3	0	2	2	3	3	3	2.6	1	2.85	1	3	3	3	3	3	3	3	3	1	3.14	1	4	4	3
8021007	802	2	69	2	3	0	1	3	1	4	4	4	4	4	20	2	0	0	0	0	0	1	1	2	2	0	2	2	3	3	3	2.6	1	2.85	1	3	3	3	3	3	3	3	3	1	3.14	1	4	4	4
8021008	802	2	61	1	5	0	1	4	1	5	5	3	3	3	19	2	0	0	0	0	0	1	1	1	2	1	5	1	1	1	1	1.8	1	2.85	1	1	1	1	1	3	3	1	1.57143	1	3.14	1	4	3	3
8021009	802	2	61	1	4	1	1	5	1	3	4	4	3	5	19	2	0	0	0	0	0	1	1	1	3	0	3	3	4	3	4	3.4	3	2.85	1	4	3	4	4	4	4	4	3.85714	3	3.14	1	5	5	5
8021010	802	1	63	1	3	0	1	3	1	4	4	4	4	4	20	2	0	0	0	0	0	1	3	1	1	1	4	4	3	3	4	3.6	3	2.85	1	4	4	4	4	3	3	2	3.42857	2	3.14	1	4	4	4
8021011	802	1	72	3	5	0	1	2	0	4	4	4	4	4	20	2	0	0	0	0	0	1	1	2	2	1	2	1	1	2	2	1.6	1	2.85	1	2	2	2	2	4	2	2	2.28571	1	3.14	1	3	3	3
8021012	802	2	67	2	5	0	1	2	0	5	5	3	3	4	20	2	1	0	0	0	0	2	1	1	3	1	3	1	1	3	1	1.8	1	2.85	1	3	3	5	3	4	4	3	3.57143	2	3.14	1	3	3	4
8021014	802	2	70	3	4	0	1	2	0	5	5	5	4	4	23	2	0	0	0	0	0	1	1	1	3	0	5	5	5	4	1	4	4	2.85	1	3	1	1	3	5	3	3	2.71429	1	3.14	1	4	4	4
8021015	802	2	68	2	3	0	1	2	0	5	4	4	3	3	19	2	1	1	0	1	0	3	1	1	2	1	3	3	3	2	4	3	2	2.85	1	5	5	5	3	3	5	5	4.42857	4	3.14	1	3	3	3
8021021	802	2	66	2	5	0	1	2	0	4	4	4	4	4	20	2	0	0	0	0	0	1	1	1	1	1	4	4	3	3	4	3.6	3	2.85	1	4	4	4	4	4	3	3	3.71429	2	3.14	1	4	4	3
8021022	802	1	74	3	4	0	1	3	1	1	1	1	1	1	5	1	0	1	0	0	0	2	1	1	1	1	3	3	3	3	3	3	2	2.85	1	3	3	2	2	4	2	2	2.57143	1	3.14	1	4	4	3
8021025	802	2	67	2	4	0	1	3	1	4	4	3	3	3	17	2	1	1	0	0	0	2	1	3	3	1	3	2	5	5	5	4	4	2.85	1	2	2	1	3	3	3	3	2.42857	1	3.14	1	3	3	3
8021026	802	1	71	3	4	0	1	3	1	5	5	4	4	4	22	2	0	0	0	1	0	2	1	2	3	1	3	2	2	1	3	2.2	1	2.85	1	4	4	2	2	4	3	3	3.14286	1	3.14	1	4	4	4
8021027	802	2	63	1	5	0	1	2	0	5	4	3	4	5	21	2	1	1	0	0	0	2	1	1	2	1	2	3	3	2	4	2.8	1	2.85	1	5	4	4	4	4	4	4	4.14286	3	3.14	1	5	5	5
8021028	802	2	69	2	3	0	0	3	1	4	3	2	3	2	14	2	1	1	0	0	0	2	1	1	2	1	3	2	3	4	3	3	2	2.85	1	4	3	4	4	4	4	4	3.85714	3	3.14	1	4	4	4
8021029	802	1	75	4	4	0	1	2	0	4	4	3	4	3	18	2	0	0	0	0	0	1	1	1	2	0	3	3	3	3	3	3	2	2.85	1	3	3	2	3	4	2	1	2.57143	1	3.14	1	3	4	3
8021030	802	2	73	3	4	0	1	2	0	5	5	5	4	4	23	2	0	0	0	0	0	1	1	1	3	1	2	3	3	3	3	2.8	1	2.85	1	3	3	3	3	3	3	3	3	1	3.14	1	4	4	3
8021031	802	2	61	1	4	0	1	2	0	5	4	3	3	4	19	2	1	0	0	0	0	2	1	1	3	1	2	1	2	2	2	1.8	1	2.85	1	3	3	3	3	3	3	3	3	1	3.14	1	4	4	4
8021035	802	2	60	1	5	0	1	2	0	5	5	4	5	5	24	2	0	0	0	0	0	1	1	1	1	0	3	2	3	3	4	3	2	2.85	1	5	4	4	4	5	4	3	4.14286	3	3.14	1	4	4	4
8021039	802	1	70	3	3	0	1	2	0	4	4	4	4	4	20	2	0	1	0	0	0	2	3	1	1	1	4	4	3	3	2	3.2	2	2.85	1	3	3	2	2	3	3	3	2.71429	1	3.14	1	4	4	4
8021040	802	2	70	3	4	0	1	3	1	4	4	4	4	4	20	2	1	1	1	0	0	3	1	3	2	1	3	3	2	3	3	2.8	1	2.85	1	4	4	4	3	3	4	4	3.71429	2	3.14	1	4	4	4
8021041	802	2	75	4	3	0	0	2	0	2	2	2	2	2	10	1	0	0	0	0	0	1	1	1	1	0	3	3	4	3	4	3.4	3	2.85	1	3	4	4	4	4	4	3	3.71429	2	3.14	1	4	3	4
8021041	802	2	69	2	5	0	1	3	1	5	5	5	5	5	25	2	0	1	0	0	0	2	1	1	2	0	1	1	5	2	2	2.2	1	2.85	1	1	1	1	1	4	1	1	1.42857	1	3.14	1	5	5	4
8021043	802	1	65	2	5	0	1	4	1	5	5	5	5	5	25	2	0	1	0	0	0	2	3	2	2	1	5	5	3	3	3	3.8	3	2.85	1	3	3	3	3	3	3	3	3	1	3.14	1	3	3	3
8021044	802	1	71	3	5	0	1	3	1	4	4	4	5	3	20	2	0	0	0	0	0	1	2	1	1	1	1	1	1	1	1	1	1	2.85	1	4	3	2	4	4	4	4	3.57143	2	3.14	1	3	4	3
8021045	802	2	73	3	5	1	1	3	1	4	4	4	4	4	20	2	1	0	0	0	0	2	1	1	2	1	3	3	3	3	3	3	2	2.85	1	3	3	3	3	3	3	3	3	1	3.14	1	5	3	3
8021046	802	2	68	2	5	0	1	2	0	4	4	4	4	4	20	2	0	1	1	1	0	3	1	1	1	1	4	4	3	3	4	3.6	3	2.85	1	3	4	3	4	4	2	2	3.14286	1	3.14	1	4	4	4
8021047	802	1	67	2	4	0	1	3	1	4	3	3	4	3	17	2	0	0	0	0	0	1	1	2	2	1	3	3	3	4	4	3.4	3	2.85	1	4	4	4	4	4	4	4	4	3	3.14	1	3	4	4
8021048	802	2	64	1	3	0	1	2	0	5	5	2	2	3	17	2	0	1	0	1	0	2	1	1	1	0	2	5	3	5	5	4	4	2.85	1	4	4	4	4	4	3	3	3.71429	2	3.14	1	4	4	4
8021050	802	2	66	2	4	0	1	3	1	4	4	2	3	2	15	2	0	1	0	0	0	2	1	1	2	0	2	1	2	3	2	2	1	2.85	1	5	3	3	2	5	5	4	3.85714	3	3.14	1	5	3	3
8021051	802	2	65	2	3	0	1	2	0	3	3	3	3	3	15	2	0	1	0	0	0	2	1	1	3	1	4	2	3	3	3	3	2	2.85	1	3	3	3	3	3	3	3	3	1	3.14	1	3	3	3
8021052	802	2	65	2	4	0	1	3	1	2	3	2	3	3	13	2	0	1	1	1	1	3	1	1	1	1	3	3	3	3	3	3	2	2.85	1	4	4	4	4	4	4	4	4	3	3.14	1	4	4	4
8021053	802	2	60	1	4	0	1	3	1	2	2	2	2	2	10	1	0	0	1	0	0	2	1	1	1	0	3	2	4	3	4	3.2	2	2.85	1	4	3	4	3	2	4	4	3.42857	2	3.14	1	4	4	4
8021054	802	2	72	3	4	0	1	4	1	5	5	5	5	5	25	2	1	1	0	0	1	3	1	1	1	0	3	3	3	3	3	3	2	2.85	1	3	3	3	3	3	3	3	3	1	3.14	1	3	3	3
8021056	802	2	62	1	5	0	1	3	1	4	4	3	3	3	17	2	1	1	0	0	0	2	1	1	2	1	5	5	1	1	1	2.6	1	2.85	1	1	2	2	1	1	1	1	1.28571	1	3.14	1	3	3	3
8021057	802	1	69	2	5	0	1	1	0	3	2	2	2	3	12	1	1	1	0	1	0	3	1	1	3	1	5	1	4	4	5	3.8	3	2.85	1	5	5	5	5	5	5	5	5	4	3.14	1	5	5	5
8021058	802	2	67	2	5	0	1	3	1	4	4	4	4	4	20	2	1	1	0	0	0	2	1	1	2	1	2	2	3	2	3	2.4	1	2.85	1	4	2	2	2	2	2	2	2.28571	1	3.14	1	4	4	4
8021059	802	2	69	2	3	0	1	2	0	3	3	3	3	3	15	2	1	1	0	1	0	3	1	1	2	1	1	1	4	3	3	2.4	1	2.85	1	3	3	3	2	4	3	3	3	1	3.14	1	3	3	3
8021061	802	2	69	2	4	0	1	2	0	5	5	5	5	5	25	2	1	1	0	0	0	2	1	1	1	1	1	2	2	3	3	2.2	1	2.85	1	3	4	3	2	3	4	4	3.28571	2	3.14	1	4	4	4
8021062	802	2	72	3	3	0	0	1	0	3	3	2	3	3	14	2	1	1	1	1	0	3	1	1	2	1	4	2	3	2	3	2.8	1	2.85	1	5	5	4	4	4	4	4	4.28571	4	3.14	1	4	4	4
8021064	802	1	72	3	5	0	1	2	0	4	4	3	3	3	17	2	0	1	0	0	0	2	1	1	1	0	2	3	3	2	3	2.6	1	2.85	1	2	2	2	2	2	2	2	2	1	3.14	1	3	3	3
8021065	802	1	72	3	5	0	1	4	1	4	4	3	3	4	18	2	0	0	0	0	1	2	1	1	2	0	3	3	3	3	3	3	2	2.85	1	4	3	3	2	3	4	4	3.28571	2	3.14	1	4	4	4
8021066	802	1	70	3	4	0	1	3	1	5	5	5	5	5	25	2	0	0	0	0	0	1	1	1	2	1	4	5	5	5	5	4.8	4	2.85	1	1	2	5	3	4	4	1	2.85714	1	3.14	1	5	5	5
8021067	802	1	64	1	3	1	1	2	0	3	4	3	3	3	16	2	0	0	0	0	0	1	1	2	2	0	4	1	3	3	3	2.8	1	2.85	1	4	4	4	4	3	4	4	3.85714	3	3.14	1	4	4	4
8021068	802	1	66	2	5	0	1	3	1	3	3	3	3	3	15	2	1	0	0	0	0	2	2	2	2	1	3	3	3	3	3	3	2	2.85	1	3	3	3	3	3	3	3	3	1	3.14	1	3	3	3
8021072	802	2	65	2	3	0	1	2	0	4	4	4	1	0	13	1	1	0	0	0	1	2	1	1	2	1	3	5	3	2	2	3	2	2.85	1	3	3	2	2	2	2	2	2.28571	1	3.14	1	3	3	3
8021073	802	2	64	1	4	0	1	2	0	4	4	3	4	4	19	2	1	0	0	0	0	2	1	1	3	1	5	3	1	4	5	3.6	3	2.85	1	1	1	3	3	5	3	3	2.71429	1	3.14	1	3	3	3
8021074	802	2	61	1	4	0	1	4	1	5	5	5	5	5	25	2	0	0	0	0	0	1	1	1	2	0	4	1	2	2	3	2.4	1	2.85	1	4	3	5	5	3	3	3	3.71429	2	3.14	1	5	5	5
8021075	802	2	64	1	4	1	0	2	0	5	5	5	4	5	24	2	0	1	1	0	0	2	1	2	2	1	4	1	2	3	3	2.6	1	2.85	1	3	3	2	3	2	2	2	2.42857	1	3.14	1	3	3	3
8021076	802	2	66	2	5	0	1	3	1	4	4	4	4	1	17	1	0	0	0	0	0	1	1	1	1	1	4	4	3	3	4	3.6	3	2.85	1	3	3	3	3	3	3	3	3	1	3.14	1	4	4	4
8021080	802	1	65	2	3	0	1	4	1	5	5	5	5	5	25	2	0	0	0	0	0	1	3	2	2	0	2	2	4	4	4	3.2	2	2.85	1	4	4	4	4	4	4	4	4	3	3.14	1	5	5	5
8021081	802	1	67	2	3	1	1	3	1	3	4	4	5	2	18	2	0	1	0	0	0	2	3	1	2	0	2	2	3	1	3	2.2	1	2.85	1	3	3	3	3	3	3	3	3	1	3.14	1	4	4	4
8021083	802	1	62	1	5	0	1	3	1	1	1	2	2	2	8	1	0	1	1	1	1	3	1	1	1	0	3	3	3	3	3	3	2	2.85	1	3	2	3	3	3	3	3	2.85714	1	3.14	1	3	4	4
8021084	802	2	63	1	5	0	1	2	0	3	3	3	3	3	15	2	0	0	0	0	0	1	1	1	3	1	3	4	3	2	3	3	2	2.85	1	4	3	3	3	5	5	5	4	3	3.14	1	4	4	4
8021085	802	2	62	1	5	0	1	3	1	4	4	4	4	4	20	2	0	0	0	0	0	1	1	1	1	1	3	4	3	3	3	3.2	2	2.85	1	3	3	3	3	4	4	4	3.42857	2	3.14	1	4	4	4
8021087	802	1	66	2	5	0	1	2	0	4	4	3	3	4	18	2	1	1	1	1	1	3	2	3	1	0	3	3	3	2	3	2.8	1	2.85	1	3	4	3	3	3	3	3	3.14286	1	3.14	1	1	4	4
8021089	802	1	63	1	5	0	1	3	1	5	5	4	4	4	22	2	0	1	0	1	0	2	3	2	3	1	2	3	3	3	4	3	2	2.85	1	4	4	3	3	3	3	3	3.28571	2	3.14	1	3	3	3
8021090	802	2	69	2	4	0	1	3	1	3	3	4	3	3	16	2	1	1	0	1	0	3	1	1	1	1	3	3	3	2	4	3	2	2.85	1	3	3	3	3	5	2	3	3.14286	1	3.14	1	4	3	4
8021091	802	2	68	2	5	0	1	2	0	5	5	5	5	5	25	2	1	0	0	0	0	2	1	1	2	0	3	3	2	2	3	2.6	1	2.85	1	3	3	3	3	3	3	3	3	1	3.14	1	3	3	3
8021095	802	1	73	3	5	0	1	2	0	4	4	3	2	2	15	2	1	1	1	0	0	3	1	1	1	1	2	2	2	2	2	2	1	2.85	1	3	4	3	3	3	3	3	3.14286	1	3.14	1	4	4	4
8021097	802	2	61	1	5	0	1	2	0	4	4	3	3	4	18	2	0	1	0	0	0	2	1	1	2	1	2	3	4	3	4	3.2	2	2.85	1	3	4	3	3	4	4	3	3.42857	2	3.14	1	4	3	4
8021098	802	2	69	2	5	1	1	2	0	4	4	3	4	2	17	2	0	1	0	0	0	2	1	1	2	1	2	2	2	2	2	2	1	2.85	1	3	2	3	3	4	3	3	3	1	3.14	1	4	4	4
8021099	802	1	60	1	3	0	1	3	1	5	5	4	4	5	23	2	1	1	0	0	0	2	1	1	3	1	3	3	3	3	3	3	2	2.85	1	3	3	3	3	3	4	4	3.28571	2	3.14	1	4	5	5
8021100	802	2	61	1	5	0	1	3	1	5	5	4	4	4	22	2	0	0	0	1	0	2	1	1	2	1	3	3	3	2	2	2.6	1	2.85	1	3	3	2	3	3	4	2	2.85714	1	3.14	1	3	4	4
8021101	802	1	63	1	5	0	1	2	0	5	5	3	3	2	18	2	1	1	1	0	0	3	2	1	3	0	4	4	3	3	3	3.4	3	2.85	1	4	4	4	3	4	4	4	3.85714	3	3.14	1	4	3	3
8021104	802	1	73	3	5	0	1	2	0	4	4	4	3	3	18	2	0	0	0	0	0	1	1	1	3	1	2	4	3	3	3	3	2	2.85	1	3	2	3	4	4	4	3	3.28571	2	3.14	1	3	3	3
8021105	802	1	64	1	5	0	1	4	1	5	5	5	5	5	25	2	0	0	0	0	0	1	3	1	2	1	2	2	1	3	5	2.6	1	2.85	1	2	4	4	2	5	5	4	3.71429	2	3.14	1	4	4	4
8021106	802	2	64	1	4	0	1	3	1	3	3	3	3	2	14	2	0	0	0	0	0	1	1	1	2	0	3	3	2	3	3	2.8	1	2.85	1	2	2	2	2	3	2	2	2.14286	1	3.14	1	3	3	3
8021107	802	2	73	3	3	0	1	2	0	3	2	2	3	1	11	1	0	1	0	1	0	2	1	1	1	0	3	3	2	2	3	2.6	1	2.85	1	2	2	2	2	3	2	2	2.14286	1	3.14	1	3	3	3
8021109	802	2	66	2	5	0	1	2	0	1	2	1	2	1	7	1	1	1	0	0	0	2	1	1	1	1	2	3	3	2	3	2.6	1	2.85	1	2	2	3	2	4	3	2	2.57143	1	3.14	1	3	3	3
8021113	802	1	69	2	5	0	0	4	1	5	5	5	5	5	25	2	0	0	0	1	0	2	1	2	2	1	2	3	2	3	3	2.6	1	2.85	1	4	3	3	4	4	3	2	3.28571	2	3.14	1	5	5	5
8021115	802	1	65	2	4	0	1	2	0	2	3	3	2	2	12	1	1	0	0	0	0	2	1	2	2	0	4	4	2	2	1	2.6	1	2.85	1	1	1	1	1	1	1	1	1	1	3.14	1	1	2	2
8021116	802	2	66	2	4	0	1	3	1	5	4	4	4	5	22	2	0	1	0	1	0	2	1	1	3	1	1	3	2	4	4	2.8	1	2.85	1	3	2	4	2	5	2	2	2.85714	1	3.14	1	4	4	4
8021117	802	1	70	3	5	0	1	4	1	4	4	4	4	4	20	2	1	0	0	0	0	2	1	1	2	1	2	2	3	3	3	2.6	1	2.85	1	3	4	3	3	4	4	3	3.42857	2	3.14	1	4	4	4
8021118	802	1	64	1	4	0	1	3	1	5	5	5	5	5	25	2	0	1	0	0	0	2	3	2	1	1	4	4	2	2	3	3	2	2.85	1	3	3	1	1	3	3	3	2.42857	1	3.14	1	4	4	4
8021119	802	1	74	3	5	0	1	2	0	3	4	3	3	3	16	2	1	1	0	0	0	2	1	3	2	0	3	1	1	2	1	1.6	1	2.85	1	4	4	3	2	5	4	4	3.71429	2	3.14	1	3	3	3
8021120	802	1	64	1	5	0	1	2	0	5	5	5	5	5	25	2	1	0	0	1	0	2	1	1	3	1	3	1	3	3	3	2.6	1	2.85	1	3	3	3	3	3	2	2	2.71429	1	3.14	1	4	4	3
8021121	802	1	65	2	4	0	1	2	0	4	4	4	4	4	20	2	0	0	0	1	0	2	2	1	3	0	2	4	2	3	3	2.8	1	2.85	1	1	2	2	2	4	2	2	2.14286	1	3.14	1	3	3	3
8021123	802	2	68	2	4	1	1	1	0	4	4	3	4	4	19	2	1	1	0	0	0	2	1	1	2	0	2	2	3	1	1	1.8	1	2.85	1	4	4	5	1	5	1	1	3	1	3.14	1	4	4	4
8021125	802	2	72	3	5	0	1	2	0	5	5	5	5	5	25	2	0	1	0	0	0	2	1	1	2	1	4	4	5	5	5	4.6	4	2.85	1	5	5	5	5	5	5	5	5	4	3.14	1	5	5	5
8031004	803	2	64	1	4	1	0	4	1	5	5	5	5	5	25	2	0	0	0	0	0	1	1	1	3	1	3	3	3	3	3	3	2	3.09	1	3	3	3	3	3	3	3	3	1	3.4	1	3	3	3
8031005	803	1	64	1	4	0	1	3	1	4	4	3	3	3	17	2	0	0	0	0	0	1	2	2	1	0	3	3	3	1	1	2.2	1	3.09	1	3	3	5	3	2	3	3	3.14286	1	3.4	1	5	4	4
8031006	803	2	62	1	3	0	0	2	0	3	3	3	2	2	13	2	1	1	0	1	0	3	1	1	2	1	2	4	2	2	2	2.4	1	3.09	1	2	2	2	2	3	2	2	2.14286	1	3.4	1	5	5	5
8031011	803	2	67	2	3	0	0	2	0	4	4	4	4	4	20	2	1	0	0	1	0	2	1	1	2	1	1	1	3	1	1	1.4	1	3.09	1	3	2	2	1	5	1	1	2.14286	1	3.4	1	3	2	3
8031012	803	1	67	2	4	1	1	3	1	4	5	4	4	4	21	2	0	0	0	0	0	1	1	1	3	0	4	4	4	4	4	4	4	3.09	1	4	4	4	3	3	4	4	3.71429	2	3.4	1	4	4	4
8031014	803	1	61	1	3	1	1	4	1	5	4	5	5	4	23	2	0	0	0	0	0	1	3	1	2	1	4	4	4	4	3	3.8	3	3.09	1	4	3	4	1	3	3	4	3.14286	1	3.4	1	5	5	5
8031016	803	2	60	1	3	0	1	2	0	5	4	3	4	4	20	2	1	0	1	1	0	3	1	1	1	0	1	1	4	1	1	1.6	1	3.09	1	4	4	4	5	5	5	5	4.57143	4	3.4	1	5	5	5
8031017	803	1	63	1	3	1	1	3	1	5	5	5	4	5	24	2	0	0	0	1	0	2	3	3	3	1	4	4	4	5	4	4.2	4	3.09	1	3	2	4	3	5	5	4	3.71429	2	3.4	1	4	4	4
8031020	803	2	61	1	4	0	1	2	0	3	3	3	2	3	14	2	1	1	1	1	1	3	1	2	1	0	4	5	4	4	4	4.2	4	3.09	1	4	4	4	4	4	4	3	3.85714	3	3.4	1	5	5	5
8031021	803	1	70	3	3	0	1	2	0	5	4	3	4	4	20	2	0	1	0	0	0	2	3	2	1	1	4	3	3	2	3	3	2	3.09	1	3	3	2	2	2	3	3	2.57143	1	3.4	1	4	3	3
8031024	803	2	64	1	2	1	1	3	1	5	5	4	5	5	24	2	0	0	1	1	0	2	1	1	2	1	2	2	5	4	5	3.6	3	3.09	1	4	4	5	3	5	5	4	4.28571	4	3.4	1	3	3	3
8031026	803	2	72	3	5	0	1	2	0	5	5	5	4	4	23	2	0	0	0	1	0	2	1	1	2	1	5	5	5	4	4	4.6	4	3.09	1	5	4	5	4	4	4	4	4.28571	4	3.4	1	5	5	4
8031027	803	2	64	1	3	0	1	2	0	3	4	3	3	3	16	2	1	1	0	1	0	3	1	2	3	1	3	3	3	3	3	3	2	3.09	1	3	3	3	3	3	3	3	3	1	3.4	1	4	4	4
8031028	803	2	68	2	4	0	0	3	1	4	4	5	3	3	19	2	0	1	0	0	0	2	1	1	1	0	5	4	5	3	4	4.2	4	3.09	1	4	3	3	3	4	3	4	3.42857	2	3.4	1	4	4	4
8031029	803	2	63	1	4	0	0	2	0	3	3	3	3	3	15	2	1	1	1	1	1	3	1	2	2	1	3	3	4	4	3	3.4	3	3.09	1	2	4	3	3	3	3	3	3	1	3.4	1	3	3	3
8031030	803	2	66	2	3	0	0	3	1	0	0	0	0	0	0	1	1	1	1	1	1	3	1	1	3	1	5	4	2	2	2	3	2	3.09	1	3	3	4	4	4	4	3	3.57143	2	3.4	1	4	4	4
8031034	803	1	61	1	3	0	1	2	0	4	4	4	4	4	20	2	0	0	0	1	0	2	3	3	1	0	2	3	4	3	3	3	2	3.09	1	4	3	3	3	3	3	3	3.14286	1	3.4	1	4	4	4
8031035	803	1	60	1	3	0	1	2	0	4	4	4	4	4	20	2	0	0	0	0	0	1	3	1	3	0	3	3	3	3	3	3	2	3.09	1	3	3	3	3	3	3	3	3	1	3.4	1	3	3	3
8031039	803	1	70	3	5	0	1	3	1	5	5	5	5	5	25	2	0	0	0	0	0	1	3	1	2	1	2	2	4	3	5	3.2	2	3.09	1	4	4	4	3	3	4	4	3.71429	2	3.4	1	5	5	4
8031040	803	1	67	2	5	0	1	2	0	4	4	4	4	4	20	2	0	0	0	0	0	1	3	2	2	1	4	4	4	3	3	3.6	3	3.09	1	3	2	3	4	4	4	4	3.42857	2	3.4	1	4	4	4
8031041	803	2	64	1	3	0	1	2	0	5	5	5	4	1	20	1	0	0	0	0	0	1	1	1	2	1	3	3	3	3	3	3	2	3.09	1	3	3	3	3	3	3	3	3	1	3.4	1	4	4	3
8031043	803	1	69	2	3	1	1	2	0	4	2	2	1	1	10	1	1	0	0	0	0	2	1	1	1	1	2	2	4	4	4	3.2	2	3.09	1	4	4	4	4	4	4	4	4	3	3.4	1	4	4	5
8031044	803	1	67	2	4	1	1	3	1	5	5	3	3	3	19	2	1	0	0	0	0	2	3	2	3	1	1	2	4	4	4	3	2	3.09	1	3	3	3	2	5	4	4	3.42857	2	3.4	1	4	3	3
8031045	803	2	70	3	5	0	1	4	1	3	3	3	3	3	15	2	0	0	0	1	0	2	1	1	1	1	3	2	2	3	1	2.2	1	3.09	1	3	2	4		4	3	3	3.16667	1	3.4	1	3	3	2
8031048	803	2	60	1	3	0	0	2	0	1	1	1	1	1	5	1	1	1	1	1	1	3	1	1	2	0	3	2	3	3	2	2.6	1	3.09	1	3	3	2	2	2	2	2	2.28571	1	3.4	1	4	4	4
8031049	803	1	60	1	3	0	1	2	0	1	2	2	0	1	6	1	0	0	0	1	0	2	1	1	2	0	1	1	2	2	2	1.6	1	3.09	1	2	2	2	2	2	3	3	2.28571	1	3.4	1	3	3	3
8031050	803	1	61	1	4	0	1	3	1	4	4	4	4	4	20	2	0	1	1	0	0	2	3	1	3	0	3	2	3	3	4	3	2	3.09	1	3	2	3	3	3	2	3	2.71429	1	3.4	1	3	3	3
8031051	803	2	62	1	4	0	1	2	0	4	4	3	3	2	16	2	0	0	1	0	0	2	1	1	2	1	3	3	3	3	3	3	2	3.09	1	3	3	3	5	5	5	5	4.14286	3	3.4	1	3	3	3
8031052	803	2	68	2	4	0	1	2	0	4	4	4	3	3	18	2	0	0	0	0	1	2	1	1	2	1	1	3	3	3	2	2.4	1	3.09	1	5	2	3	2	2	3	4	3	1	3.4	1	4	4	4
8031053	803	2	68	2	3	0	1	2	0	3	3	4	2	2	14	2	1	0	0	0	0	2	1	2	2	0	3	3	3	3	3	3	2	3.09	1	3	3	3	3	3	3	3	3	1	3.4	1	3	3	3
8031054	803	2	63	1	3	0	1	3	1	4	4	4	4	4	20	2	1	1	0	1	1	3	1	1	2	1	2	4	3	1	4	2.8	1	3.09	1	3	3	3	5	5	5	5	4.14286	3	3.4	1	5	5	5
8031055	803	2	70	3	3	0	0	2	0	3	3	4	3	3	16	2	0	0	0	0	0	1	1	1	3	1	3	3	3	2	3	2.8	1	3.09	1	3	2	2	2	2	3	2	2.28571	1	3.4	1	3	3	2
8031058	803	1	62	1	3	0	1	3	1	3	3	3	3	3	15	2	0	0	0	0	0	1	3	2	2	1	5	2	4	4	4	3.8	3	3.09	1	5	5	5	5	5	5	5	5	4	3.4	1	5	4	4
8031062	803	2	60	1	4	0	1	3	1	5	5	5	5	5	25	2	0	1	0	0	0	2	1	1	2	0	5	5	5	5	3	4.6	4	3.09	1	5	5	5	5	5	1	1	3.85714	3	3.4	1	5	5	5
8031064	803	1	65	2	3	0	1	2	0	4	4	2	4	4	18	2	1	0	0	0	0	2	3	1	2	1	2	3	3	4	3	3	2	3.09	1	4	4	2	2	4	4	3	3.28571	2	3.4	1	3	3	3
8031065	803	2	61	1	3	0	1	2	0	4	4	4	4	4	20	2	0	0	0	0	0	1	1	1	2	0	3	2	3	3	3	2.8	1	3.09	1	4	3	4	3	3	3	4	3.42857	2	3.4	1	4	4	3
8031068	803	1	63	1	3	0	1	2	0	3	3	3	3	3	15	2	0	0	0	0	0	1	1	1	1	0	3	3	4	3	3	3.2	2	3.09	1	3	4	3	4	3	3	4	3.42857	2	3.4	1	4	4	3
8031069	803	1	66	2	2	0	1	3	1	4	4	4	4	4	20	2	0	0	0	0	0	1	1	1	3	1	4	5	1	1	1	2.4	1	3.09	1	2	1	2	4	4	4	4	3	1	3.4	1	5	5	5
8031075	803	1	61	1	5	0	1	3	1	5	5	5	5	5	25	2	0	0	0	0	0	1	3	2	2	1	3	3	3	3	3	3	2	3.09	1	3	3	3	3	3	3	3	3	1	3.4	1	3	3	3
8031076	803	2	61	1	3	0	1	3	1	3	3	4	4	3	17	2	1	1	0	0	0	2	1	1	2	1	4	2	3	2	3	2.8	1	3.09	1	2	2	5	1	1	4	3	2.57143	1	3.4	1	3	3	3
8031083	803	2	70	3	1	0	1	3	1	5	5	5	5	5	25	2	0	1	0	1	0	2	1	1	2	0	4	4	3	2	2	3	2	3.09	1	4	3	4	4	4	4	4	3.85714	3	3.4	1	4	4	4
8031084	803	2	70	3	3	1	0	4	1	2	3	1	2	1	9	1	1	1	1	1	1	3	1	1	2	1	1	1	4	4	3	2.6	1	3.09	1	2	2	3	1	2	4	4	2.57143	1	3.4	1	4	4	4
8031085	803	1	68	2	3	0	1	3	1	4	4	4	5	4	21	2	0	1	0	0	0	2	1	1	2	1	3	3	5	5	3	3.8	3	3.09	1	3	3	3	2	1	1	3	2.28571	1	3.4	1	5	5	5
8031087	803	2	66	2	3	0	1	2	0	5	5	3	3	5	21	2	0	0	0	0	0	1	1	1	2	0	1	1	3	3	3	2.2	1	3.09	1	1	1	1	1	4	5	5	2.57143	1	3.4	1	3	2	1
8031090	803	2	66	2	4	0	1	2	0	5	4	5	3	4	21	2	1	1	1	1	1	3	1	1	3	1	5	5	3	5	5	4.6	4	3.09	1	5	5	5	4	5	5	5	4.85714	4	3.4	1	5	5	5
8031097	803	2	62	1	3	0	1	2	0	5	5	5	5	5	25	2	1	0	0	0	0	2	1	3	3	0	4	4	4	4	4	4	4	3.09	1	4	4	4	4	4	4	4	4	3	3.4	1	4	4	4
8031098	803	2	60	1	3	0	0	4	1	4	4	4	4	4	20	2	1	1	1	1	1	3	1	1	2	0	1	1	3	3	2	2	1	3.09	1	4	4	4	4	4	4	4	4	3	3.4	1	4	4	4
8031099	803	2	67	2	3	0	1	2	0	4	4	4	4	4	20	2	1	0	0	0	1	2	1	1	2	1	2	4	4	4	4	3.6	3	3.09	1	5	5	5	5	5	5	5	5	4	3.4	1	5	5	5
8031100	803	2	64	1	3	0	1	2	0	3	3	3	3	3	15	2	1	1	1	1	1	3	1	1	2	1	3	3	3	3	3	3	2	3.09	1	3	3	3	3	3	3	3	3	1	3.4	1	5	5	5
8031101	803	1	61	1	4	0	0	1	0	4	4	3	3	3	17	2	1	0	0	1	0	2	3	3	2	0	3	4	4	3	3	3.4	3	3.09	1	4	3	4	3	3	4	4	3.57143	2	3.4	1	4	4	4
8031102	803	1	72	3	3	0	1	2	0	5	5	5	5	5	25	2	0	0	1	1	0	2	1	1	3	0	4	5	4	4	4	4.2	4	3.09	1	4	4	4	4	5	4	4	4.14286	3	3.4	1	4	5	4
8031104	803	1	62	1	5	0	1	2	0	5	5	5	5	5	25	2	0	0	0	0	0	1	1	1	3	1	5	4	5	4	5	4.6	4	3.09	1	5	5	5	4	5	5	5	4.85714	4	3.4	1	5	5	5
8031105	803	2	60	1	2	0	0	2	0	5	4	5	5	5	24	2	0	1	1	1	1	3	3	1	1	1	4	2	4	4	4	3.6	3	3.09	1	4	4	4	4	3	4	4	3.85714	3	3.4	1	4	4	4
8031107	803	2	68	2	3	0	0	2	0	5	5	5	3	3	21	2	1	1	1	1	1	3	1	1	2	0	4	3	3	2	2	2.8	1	3.09	1	4	4	4	2	4	4	4	3.71429	2	3.4	1	3	3	3
8031108	803	2	69	2	3	0	1	1	0	2	3	2	1	0	8	1	1	1	1	1	0	3	1	1	2	0	4	4	3	1	2	2.8	1	3.09	1	3	3	4	3	4	4	4	3.57143	2	3.4	1	3	3	3
8031110	803	1	72	3	5	1	1	2	0	3	4	3	3	3	16	2	1	1	0	1	0	3	1	1	3	0	3	3	3	3	3	3	2	3.09	1	3	3	3	3	3	3	3	3	1	3.4	1	4	4	4
8031111	803	1	61	1	4	0	1	2	0	4	4	4	4	5	21	2	1	0	0	0	0	2	1	1	1	0	3	2	2	2	2	2.2	1	3.09	1	4	3	2	2	1	4	4	2.85714	1	3.4	1	5	5	4
8031114	803	1	70	3	4	0	1	2	0	3	4	4	3	4	18	2	0	0	0	0	0	1	1	1	1	1	3	3	2	3	3	2.8	1	3.09	1	3	3	3	3	3	3	3	3	1	3.4	1	4	4	4
8031115	803	2	62	1	3	0	1	2	0	3	4	4	3	4	18	2	0	0	0	0	0	1	1	1	1	1	3	3	2	3	3	2.8	1	3.09	1	3	3	3	3	3	3	3	3	1	3.4	1	4	4	4
8031117	803	2	70	3	3	0	1	2	0	4	4	4	3	3	18	2	1	0	0	1	0	2	1	1	2	1	1	3	3	3	2	2.4	1	3.09	1	5	2	3	2	2	3	5	3.14286	1	3.4	1	5	5	5
8031118	803	1	69	2	4	0	1	2	0	4	4	3	3	3	17	2	1	0	0	0	0	2	3	1	2	1	4	4	2	2	1	2.6	1	3.09	1	5	5	4	3	3	4	4	4	3	3.4	1	4	5	5
8031119	803	1	74	3	3	0	1	3	1	4	4	4	4	5	21	2	1	0	0	0	0	2	2	1	2	1	3	3	3	2	2	2.6	1	3.09	1	2	1	5	1	4	1	2	2.28571	1	3.4	1	3	3	2
8031120	803	2	63	1	4	0	1	2	0	4	4	4	5	5	22	2	0	0	0	0	0	1	1	1	1	0	3	2	2	2	2	2.2	1	3.09	1	4	2	2	2	1	4	4	2.71429	1	3.4	1	5	5	4
8031121	803	2	67	2	5	0	1	4	1	5	5	5	4	4	23	2	0	0	0	0	0	1	1	1	3	1	4	4	3	4	3	3.6	3	3.09	1	3	3	5	3	5	5	5	4.14286	3	3.4	1	5	4	4
8031123	803	2	66	2	3	0	0	4	1	4	4	4	4	4	20	2	0	0	0	0	0	1	1	2	2	1	2	3	3	3	3	2.8	1	3.09	1	4	4	4	4	4	4	4	4	3	3.4	1	3	5	5
8031124	803	1	65	2	3	0	1	3	1	4	4	4	4	4	20	2	0	0	0	0	0	1	3	3	2	1	5	4	5	4	5	4.6	4	3.09	1	5	5	5	4	5	5	5	4.85714	4	3.4	1	2	2	2
8031125	803	2	67	2	4	0	0	2	0	5	5	5	5	5	25	2	0	0	0	0	0	1	1	1	3	1	2	2	5	5	3	3.4	3	3.09	1	3	3	4	4	4	3	3	3.42857	2	3.4	1	4	4	4
8031126	803	1	63	1	3	0	0	2	0	4	4	4	4	4	20	2	1	1	1	1	0	3	2	1	2	1	3	3	3	1	3	2.6	1	3.09	1	3	3	3	3	3	3	3	3	1	3.4	1	3	3	3
9011001	901	2	65	2	4	0	1	3	1	5	5	5	5	3	23	2	1	0	1	0	0	2	1	1	3	1	5	5	1	3	1	3	2	3.38	2	5	5	5	5	5	5	5	5	4	3.92	3	5	5	5
9011002	901	2	63	1	4	0	1	3	1	5	5	5	5	5	25	2	0	0	0	0	0	1	1	2	2	1	3	3	3	3	1	2.6	1	3.38	2	3	2	3	4	4	4	3	3.28571	2	3.92	3	3	4	3
9011003	901	1	61	1	4	0	0	3	1	4	4	4	4	4	20	2	0	1	0	1	0	2	1	1	1	1	5	5	3	3	3	3.8	3	3.38	2	4	4	4	4	4	4	4	4	3	3.92	3	4	4	4
9011005	901	2	62	1	3	0	1	2	0	3	3	3	3	3	15	2	1	1	1	0	1	3	1	1	2	1	4	4	3	3	3	3.4	3	3.38	2	4	4	4	4	4	4	4	4	3	3.92	3	4	4	4
9011006	901	2	61	1	4	0	1	2	0	4	4	4	4	4	20	2	1	1	0	1	0	3	1	1	3	1	4	4	2	3	4	3.4	3	3.38	2	5	4	5	4	4	4	4	4.28571	4	3.92	3	4	4	4
9011007	901	2	72	3	3	0	1	3	1	5	5	5	5	5	25	2	0	0	0	1	0	2	1	1	1	1	5	5	3	3	3	3.8	3	3.38	2	4	4	4	4	4	4	4	4	3	3.92	3	3	3	3
9011008	901	2	73	3	3	0	1	3	1	3	3	3	3	3	15	2	0	1	1	1	0	3	1	1	3	1	5	5	3	3	3	3.8	3	3.38	2	4	4	4	4	4	4	4	4	3	3.92	3	3	3	3
9011009	901	1	67	2	3	0	1	2	0	2	2	2	2	2	10	1	1	1	0	0	0	2	1	1	1	1	5	5	2	3	3	3.6	3	3.38	2	4	5	5	5	4	4	4	4.42857	4	3.92	3	3	3	4
9011010	901	2	64	1	2	0	1	3	1	5	5	5	5	3	23	2	0	0	0	0	0	1	1	1	2	0	4	4	4	4	4	4	4	3.38	2	3	3	3	3	4	4	4	3.42857	2	3.92	3	3	3	3
9011015	901	1	70	3	4	0	1	2	0	4	4	3	2	3	16	2	0	1	0	0	0	2	1	2	3	1	4	4	3	3	3	3.4	3	3.38	2	4	4	4	4	4	4	3	3.85714	3	3.92	3	3	3	3
9011017	901	2	63	1	3	0	1	4	1	5	5	5	3	3	21	2	1	1	1	0	0	3	1	1	3	1	5	5	3	3	3	3.8	3	3.38	2	4	4	4	4	5	5	5	4.42857	4	3.92	3	5	5	5
9011019	901	2	66	2	3	0	0	3	1	4	4	4	4	4	20	2	1	1	1	1	0	3	1	1	1	1	4	4	3	3	3	3.4	3	3.38	2	4	4	3	3	3	4	4	3.57143	2	3.92	3	3	3	3
9011020	901	2	67	2	3	0	1	3	1	5	5	5	4	4	23	2	0	1	1	1	0	3	1	1	2	0	5	5	3	3	3	3.8	3	3.38	2	5	5	5	5	5	5	5	5	4	3.92	3	3	3	3
9011022	901	1	70	3	2	0	1	4	1	4	4	3	4	4	19	2	0	1	1	0	0	2	1	1	3	0	5	5	3	3	3	3.8	3	3.38	2	4	4	4	4	4	4	4	4	3	3.92	3	3	3	3
9011023	901	1	73	3	4	0	1	3	1	3	3	3	4	3	16	2	0	1	0	0	0	2	1	1	3	1	5	5	2	3	3	3.6	3	3.38	2	3	3	4	4	4	4	4	3.71429	2	3.92	3	4	4	4
9011026	901	2	72	3	4	0	0	3	1	4	4	4	4	3	19	2	1	1	0	0	0	2	1	1	1	0	5	5	2	3	3	3.6	3	3.38	2	4	4	4	4	4	4	2	3.71429	2	3.92	3	4	4	4
9011028	901	1	62	1	3	0	1	3	1	5	3	4	4	4	20	2	0	1	0	0	0	2	3	1	1	0	3	3	3	3	3	3	2	3.38	2	3	3	3	3	4	4	4	3.42857	2	3.92	3	3	3	3
9011029	901	2	67	2	3	0	1	2	0	4	4	3	3	4	18	2	1	1	0	0	0	2	1	1	1	0	5	5	3	3	3	3.8	3	3.38	2	4	4	4	4	4	4	4	4	3	3.92	3	3	3	3
9011034	901	2	65	2	4	0	1	2	0	3	4	3	3	3	16	2	1	1	0	0	0	2	1	1	2	1	3	4	2	1	3	2.6	1	3.38	2	3	4	3	4	3	3	4	3.42857	2	3.92	3	4	4	4
9011037	901	2	66	2	4	0	1	3	1	3	3	3	3	3	15	2	1	1	1	1	0	3	1	1	1	0	5	5	3	3	3	3.8	3	3.38	2	3	3	3	3	4	4	4	3.42857	2	3.92	3	3	3	3
9011042	901	2	65	2	4	0	1	3	1	4	4	4	4	4	20	2	1	1	1	1	0	3	1	1	2	1	5	5	2	3	3	3.6	3	3.38	2	5	5	4	4	4	4	3	4.14286	3	3.92	3	4	4	4
9011043	901	2	65	2	3	0	1	3	1	4	4	4	4	4	20	2	0	1	1	1	1	3	1	1	1	0	5	5	2	3	3	3.6	3	3.38	2	4	4	4	4	4	4	4	4	3	3.92	3	3	3	3
9011046	901	1	63	1	1	0	1	3	1	4	4	3	3	3	17	2	0	0	0	0	0	1	3	1	1	1	5	3	3	3	3	3.4	3	3.38	2	4	4	4	4	4	4	4	4	3	3.92	3	3	3	3
9011050	901	1	70	3	3	0	1	5	1	5	5	5	4	5	24	2	1	1	0	1	1	3	1	1	3	1	5	5	1	2	1	2.8	1	3.38	2	5	5	5	5	5	5	5	5	4	3.92	3	3	4	4
9011051	901	2	62	1	3	0	1	2	0	4	4	3	3	3	17	2	0	1	1	1	0	3	1	1	2	1	5	5	3	3	3	3.8	3	3.38	2	4	4	4	4	4	4	4	4	3	3.92	3	3	3	3
9011054	901	1	66	2	3	0	1	3	1	5	5	4	4	4	22	2	0	0	0	1	0	2	3	1	1	0	4	4	3	3	3	3.4	3	3.38	2	4	4	4	4	4	3	3	3.71429	2	3.92	3	4	4	4
9011055	901	2	62	1	3	0	1	3	1	5	5	5	5	5	25	2	0	0	1	0	0	2	1	1	3	1	1	1	2	3	3	2	1	3.38	2	2	2	4	2	4	4	4	3.14286	1	3.92	3	3	4	3
9011056	901	2	68	2	3	0	0	3	1	4	4	3	3	3	17	2	0	1	1	0	0	2	1	1	1	0	5	5	3	3	3	3.8	3	3.38	2	4	4	4	4	4	4	4	4	3	3.92	3	4	4	4
9011058	901	1	60	1	3	0	1	2	0	5	3	4	4	3	19	2	1	1	0	1	1	3	3	1	2	1	4	4	3	3	4	3.6	3	3.38	2	5	4	3	3	5	5	2	3.85714	3	3.92	3	4	3	3
9011071	901	2	72	3	4	0	1	2	0	3	3	3	3	3	15	2	0	1	0	1	0	2	1	1	2	1	3	4	3	3	2	3	2	3.38	2	4	4	4	4	4	4	4	4	3	3.92	3	3	3	4
9011074	901	1	71	3	4	0	1	2	0	5	5	4	3	4	21	2	1	0	0	1	0	2	3	2	2	1	3	3	2	3	4	3	2	3.38	2	4	3	3	3	4	4	4	3.57143	2	3.92	3	3	3	3
9011082	901	2	69	2	4	0	0	3	1	3	3	4	3	2	15	2	0	1	1	1	0	3	1	1	3	1	5	5	2	2	2	3.2	2	3.38	2	4	4	4	4	4	4	2	3.71429	2	3.92	3	4	4	4
9011084	901	2	74	3	5	0	1	3	1	5	5	4	5	5	24	2	1	0	1	0	0	2	1	1	3	0	2	4	4	3	3	3.2	2	3.38	2	4	2	4	3	4	4	4	3.57143	2	3.92	3	5	5	5
9011090	901	1	72	3	5	0	1	3	1	5	5	5	5	5	25	2	0	0	0	0	0	1	1	1	2	0	3	3	3	3	3	3	2	3.38	2	3	3	3	3	3	3	3	3	1	3.92	3	3	3	3
9011091	901	1	68	2	5	0	1	4	1	5	5	5	5	5	25	2	0	1	0	1	0	2	3	2	1	1	5	5	1	3	3	3.4	3	3.38	2	5	5	5	5	5	5	5	5	4	3.92	3	5	5	5
9011093	901	1	70	3	5	0	1	2	0	4	4	4	5	5	22	2	0	0	0	0	0	1	1	1	3	1	4	4	2	3	3	3.2	2	3.38	2	3	3	4	4	4	4	4	3.71429	2	3.92	3	4	4	3
9011094	901	1	74	3	4	0	1	3	1	5	4	4	5	4	22	2	0	1	0	0	0	2	1	2	1	1	5	5	3	3	3	3.8	3	3.38	2	3	3	4	4	4	4	4	3.71429	2	3.92	3	4	4	4
9011099	901	2	74	3	5	0	1	4	1	4	4	4	4	4	20	2	0	0	0	0	0	1	1	1	1	1	3	3	3	2	3	2.8	1	3.38	2	4	4	4	4	4	4	4	4	3	3.92	3	4	4	4
9021002	902	2	62	1	4	0	0	4	1	4	4	3	3	4	18	2	1	1	0	1	0	3	1	1	2	1	5	3	3	3	3	3.4	3	3.5	3	3	3	3	3	3	3	3	3	1	3.8	3	3	3	3
9021004	902	2	61	1	4	0	1	4	1	4	3	3	4	1	15	1	0	0	0	0	0	1	1	1	2	1	3	3	4	2	3	3	2	3.5	3	3	3	4	3	5	3	3	3.42857	2	3.8	3	4	3	3
9021006	902	1	70	3	5	0	1	2	0	4	4	3	3	4	18	2	1	1	0	1	0	3	1	1	2	1	5	3	3	3	3	3.4	3	3.5	3	3	3	3	3	3	4	3	3.14286	1	3.8	3	3	3	3
9021007	902	1	70	3	4	1	1	3	1	3	4	3	2	3	15	2	0	0	0	0	0	1	1	1	3	1	4	5	3	2	3	3.4	3	3.5	3	4	3	4	4	4	4	3	3.71429	2	3.8	3	3	3	3
9021008	902	2	71	3	1	0	1	2	0	5	5	2	3	1	16	1	1	0	0	1	0	2	1	1	2	0	4	4	4	3	3	3.6	3	3.5	3	4	4	4	4	4	4	4	4	3	3.8	3	4	4	3
9021009	902	2	71	3	4	0	0	2	0	5	5	4	3				1	1	1	1	0	3	1	1	1	1	1	1	3	3	3	2.2	1	3.5	3	4	4	5	5	5	5	5	4.71429	4	3.8	3	5	5	5
9021016	902	1	65	2	4	0	1	2	0	3	3	3	3	3	15	2	0	0	0	0	0	1	3	2	2	0	5	5	4	2	3	3.8	3	3.5	3	3	3	4	4	4	4	4	3.71429	2	3.8	3	3	3	3
9021017	902	2	68	2	1	0	1	2	0	2		1	1	2		1	1	1	1	1	1	3	1	1	3	1	3	3	3	3	3	3	2	3.5	3	4	4	4	3	4	4	4	3.85714	3	3.8	3	4	4	4
9021018	902	2	71	3	4	1	1	4	1	5	5	4	4	3	21	2	0	1	0	0	0	2	1	1	2	1	3	3	2	3	2	2.6	1	3.5	3	3	2	2	2	3	2	2	2.28571	1	3.8	3	3	3	3
9021023	902	2	60	1	5	1	1	4	1	4	4	4	4	4	20	2	0	0	0	0	0	1	1	1	2	1	4	4	4	4	4	4	4	3.5	3	4	4	4	4	5	5	5	4.42857	4	3.8	3	4	4	4
9021028	902	1	65	2	5	0	1	3	1	4	4	4	4	4	20	2	0	0	0	0	0	1	3	2	2	1	4	4	4	3	3	3.6	3	3.5	3	2	2	2	2	5	3	3	2.71429	1	3.8	3	4	4	4
9021033	902	2	69	2	4	0	1	1	0		1	1	1	2		1	1	1	1	1	1	3	1	1	1	0	3	3	3	3	3	3	2	3.5	3	3	3	4	3	3	4	4	3.42857	2	3.8	3	4	4	4
9021037	902	2	65	2	4	0	1	3	1	3	3	3	3	3	15	2	1	0	0	0	0	2	1	1	1	1	5	5	4	4	4	4.4	4	3.5	3	2	3	4	4	4	5	5	3.85714	3	3.8	3	4	4	4
9021038	902	2	62	1	5	0	1	3	1	5	4	4	4	5	22	2	0	0	0	0	0	1	1	1	2	1	5	5	4	4	5	4.6	4	3.5	3	4	5	4	5	5	5	4	4.57143	4	3.8	3	5	5	5
9021040	902	2	62	1	4	0	0	4	1	5	5	5	5	5	25	2	0	0	0	0	0	1	1	2	2	1	4	4	3	3	4	3.6	3	3.5	3	4	4	4	3	5	5	5	4.28571	4	3.8	3	5	5	5
9021043	902	2	69	2	4	1	1	2	0	3	4	4	4	3	18	2	0	1	0	0	0	2	1	2	3	1	4	3	3	4	4	3.6	3	3.5	3	4	5	5	5	5	5	5	4.85714	4	3.8	3	4	3	4
9021044	902	1	62	1	5	0	1	2	0	5	5	5	5	5	25	2	1	1	1	1	1	3	1	1	2	1	5	5	3	3	5	4.2	4	3.5	3	5	5	5	5	5	5	3	4.71429	4	3.8	3	5	5	5
9021045	902	1	87	4	5	0	1	3	1	4	4	4	3	4	19	2	1	1	1	1	0	3	1	1	2	0	4	2	3	2	4	3	2	3.5	3	4	5	5	5	5	5	5	4.85714	4	3.8	3	5	5	5
9021046	902	1	67	2	3	0	1	3	1	4	3	4	3	1	15	1	0	0	0	0	0	1	1	1	2	1	5	3	4	3	4	3.8	3	3.5	3	3	3	4	3	5	3	3	3.42857	2	3.8	3	4	3	2
9021049	902	1	63	1	5	1	1	4	1	4	4	5	5	5	23	2	0	0	0	0	0	1	1	1	2	1	4	4	5	4	4	4.2	4	3.5	3	4	4	4	4	4	4	4	4	3	3.8	3	5	5	5
9021052	902	2	61	1	5	0	1	2	0	4	4	3	3	4	18	2	1	1	0	1	0	3	1	1	2	1	5	3	3	3	3	3.4	3	3.5	3	3	3	3	2	3	4	3	3	1	3.8	3	3	3	3
9021053	902	2	63	1	4	1	1	3	1	3	4	3	2	3	15	2	0	0	0	0	0	1	1	1	3	1	4	5	3	2	2	3.2	2	3.5	3	3	4	3	4	4	4	4	3.71429	2	3.8	3	4	3	3
9021057	902	2	67	2	4	0	1	3	1	5	5	5	5	5	25	2	0	0	0	0	0	1	1	1	2	1	5	5	3	1	5	3.8	3	3.5	3	4	4	5	5	5	5	5	4.71429	4	3.8	3	5	5	5
9021058	902	2	62	1	3	0	1	2	0	2	3	3	3	2	13	2	1	1	0	1	0	3	1	1	2	1	5	5	4	4	5	4.6	4	3.5	3	3	5	5	5	4	5	5	4.57143	4	3.8	3	4	5	5
9021060	902	2	61	1	4	0	1	3	1	5	4	4	3	4	20	2	0	0	0	0	0	1	1	1	1	1	5	4	3	4	2	3.6	3	3.5	3	2	3	4	2	4	2	3	2.85714	1	3.8	3	3	3	3
9021061	902	2	68	2	3	0	1	3	1	3	4	1	1	1	10	1	1	1	0	1	0	3	1	1	2	1	5	5	3		2	3.75	3	3.5	3	3	2	4	4	3	4	3	3.28571	2	3.8	3	4	4	3
9021065	902	2	63	1	4	0	1	3	1	5	5	5	4	5	24	2	0	0	0	0	0	1	1	1	3	1	5	2	4	3	3	3.4	3	3.5	3	3	3	3	4	4	3	3	3.28571	2	3.8	3	3	3	3
9021066	902	1	60	1	5	1	1	3	1	4	4	3	3	4	18	2	1	1	0	1	0	3	1	1	2	1	5	3	3	3	3	3.4	3	3.5	3	3	3	3	3	3	4	3	3.14286	1	3.8	3	3	3	3
9021070	902	1	65	2	4	1	1	4	1	5	5	5	5	5	25	2	0	0	0	0	0	1	1	1	1	1	5	1	3	3	3	3	2	3.5	3	4	4	5	5	5	5	4	4.57143	4	3.8	3	5	5	5
9021072	902	2	66	2	4	0	1	2	0	5	5		4	4			1	1	0	1	0	3	1	1	3	1	5	5	4	2	2	3.6	3	3.5	3	3	3	5	4	3	5	3	3.71429	2	3.8	3	5	5	5
9021073	902	2	60	1	3	0	0	1	0	3	3	3	3	3	15	2	1	1	1	1	1	3	1	1	3	1	5	5	4	3	3	4	4	3.5	3	3	4	5	4	3	5	5	4.14286	3	3.8	3	5	5	5
9021074	902	1	76	4	5	0	1	4	1	3	4	3	4	5	19	2	0	0	0	0	0	1	1	1	2	1	5	3	3	4	2	3.4	3	3.5	3	4	3	4	3	4	3	3	3.42857	2	3.8	3	4	4	3
9021075	902	2	70	3	4	0	1	3	1	4	4	3	3	4	18	2	1	1	0	1	0	3	1	1	2	1	3	3	3	3	3	3	2	3.5	3	3	3	3	2	3	4	3	3	1	3.8	3	3	3	3
9021076	902	2	69	2	4	0	1	4	1	5	5	5	5	5	25	2	1	0	0	1	0	2	1	1	3	1	5	4	4	4	3	4	4	3.5	3	5	5	5	5	3	5	5	4.71429	4	3.8	3	5	5	5
9021085	902	1	69	2	4	1	1	4	1	4	4	4	4	4	20	2	0	0	0	0	0	1	1	1	2	1	4	4	4	3	3	3.6	3	3.5	3	4	4	4	4	4	4	4	4	3	3.8	3	4	4	4
9021088	902	2	65	2	4	1	1	3	1	3	4	3	2	3	15	2	0	0	0	0	0	1	1	1	3	1	4	5	3	2	3	3.4	3	3.5	3	4	3	4	4	4	4	3	3.71429	2	3.8	3	3	3	3
9021089	902	1	78	4	4	1	1	2	0	5	5	5	5	5	25	2	0	1	1	0	0	2	2	1	1	1	3	3	3	3	3	3	2	3.5	3	3	3	3	3	3	3	3	3	1	3.8	3	3	3	3
9021090	902	1	69	2	4	1	1	3	1	3	4	3	2	3	15	2	0	0	0	0	0	1	1	1	3	1	4	5	3	2	3	3.4	3	3.5	3	4	3	4	4	4	4	3	3.71429	2	3.8	3	3	3	3
9021102	902	2	61	1	4	0	1	3	1	4	4	4	4	3	19	2	0	0	0	0	0	1	1	1	1	0	4	4	2	1	1	2.4	1	3.5	3	5	1	5	2	5	5	5	4	3	3.8	3	4	4	4
9021103	902	1	62	1	4	1	1	4	1	5	5	5	4	5	24	2	0	0	0	0	0	1	1	1	2	1	4	4	4	4	4	4	4	3.5	3	4	4	4	4	4	4	5	4.14286	3	3.8	3	5	5	5
9021287	902	2	62	1	3	1	1	3	1	4	4	4	4	4	20	2	0	1	0	1	0	2	1	1	2	1	4	4	4	1	3	3.2	2	3.5	3	4	4	4	4	4	4	4	4	3	3.8	3	4	4	4
9031008	903	1	70	3	4	0	1	2	0	5	4	4	5	4	22	2	1	1	0	0	0	2	1	2	2	0	4	4	5	4	4	4.2	4	3.14	1	3	4	4	5	4	5	5	4.28571	4	3.6	2	4	4	4
9031013	903	1	61	1	4	0	1	3	1	5	5	4	3	3	20	2	0	0	0	0	0	1	3	2	2	0	4	3	4	4	4	3.8	3	3.14	1	4	4	4	3	4	4	4	3.85714	3	3.6	2	4	4	3
9031014	903	2	64	1	3	0	1	2	0	5	4	4	4	3	20	2	1	1	0	0	0	2	1	1	2	1	5	5	5	1	1	3.4	3	3.14	1	4	4	5	5	4	5	5	4.57143	4	3.6	2	3	3	3
9031015	903	2	68	2	3	0	1	2	0	4	5	3	4	3	19	2	0	1	0	0	0	2	1	1	3	1		2	4	3	1	2.5	1	3.14	1	3	3	3	3	3	3	3	3	1	3.6	2	3	3	3
9031016	903	1	60	1	2	0	1	3	1	4	4	3	4	4	19	2	0	1	0	0	0	2	1	1	2	0	1	5	3	3	3	3	2	3.14	1	5	3	5	4	4	3	3	3.85714	3	3.6	2	4	4	3
9031019	903	2	63	1	4	0	1	5	1	5	5	5	5	5	25	2	0	0	0	0	1	2	1	1	2	1	4	4	3	3	3	3.4	3	3.14	1	3	3	3	3	4	4	4	3.42857	2	3.6	2	3	3	3
9031021	903	1	72	3	4	0	1	5	1	5	5	5	5	5	25	2	0	0	0	0	0	1	1	1	1	1	5	4	4	2	1	3.2	2	3.14	1	4	4	4	4	4	4	4	4	3	3.6	2	3	3	3
9031029	903	2	66	2	4	0	1	3	1	3	4	4	4	3	18	2	0	0	0	0	0	1	1	1	2	0	3	2	3	3	2	2.6	1	3.14	1	1	3	4	3	3	4	4	3.14286	1	3.6	2	3	4	3
9031035	903	1	65	2	5	0	1	2	0	3	3	3	3	3	15	2	1	1	1	0	0	3	1	1	1	1	2	1	3	1	3	2	1	3.14	1	2	2	2	2	3	3	3	2.42857	1	3.6	2	3	3	3
9031037	903	1	66	2	3	0	1	2	0	3	4	2	2	1	12	1	1	1	0	1	0	3	1	1	1	1	4	3	3	1	3	2.8	1	3.14	1	4	3	4	4	3	3	3	3.42857	2	3.6	2	3	3	3
9031044	903	1	66	2	4	1	1	3	1	4	4	4	4	4	20	2	0	0	0	0	0	1	3	1	2	1	4	3	4	3	3	3.4	3	3.14	1	4	4	4	4	4	4	4	4	3	3.6	2	3	3	3
9031049	903	1	67	2	5	0	1	2	0	5	4	4	4	3	20	2	1	0	0	1	0	2	1	2	1	1	2	3	2	2		2.25	1	3.14	1	3	3	3	2	1	2	2	2.28571	1	3.6	2	3	3	3
9031052	903	1	67	2	5	0	1	3	1	4	4	4	4	4	20	2	0	1	1	0	0	2	1	2	2	1	4	3	4	3	3	3.4	3	3.14	1	4	4	4	4	5	5	5	4.42857	4	3.6	2	4	4	3
9031073	903	2	61	1	3	0	1	3	1	3	4	3	4	3	17	2	0	1	0	0	0	2	1	1	2	1	4	4	3	3	3	3.4	3	3.14	1	3	3	4	4	3	4	4	3.57143	2	3.6	2	4	4	4
9031084	903	1	61	1	5	1	1	4	1	4	4	4	4	4	20	2	0	0	0	0	0	1	3	1	2	0	3	3	3	3	3	3	2	3.14	1	3	3	3	3	3	3	3	3	1	3.6	2	3	3	3
9031097	903	1	66	2	4	0	1	4	1	4	4	3	3	3	17	2	0	1	0	0	0	2	1	1	3	1	3	4	3	3	3	3.2	2	3.14	1	4	4	4	4	3	4	4	3.85714	3	3.6	2	4	4	4
9031098	903	2	61	1	4	0	1	3	1	4	4	4	4	4	20	2	0	0	0	0	0	1	1	2	1	1	3	4	4	4	4	3.8	3	3.14	1	4	4	4	4	4	4	4	4	3	3.6	2	3	3	3
9041001	904	2	62	1	3	0	1	2	0	4	4	5	4	4	21	2	0	0	0	0	0	1	1	1	2	1	1	1	4	3	3	2.4	1	3.53	3	3	3	3	4	4	5	5	3.85714	3	3.56	2	5	5	5
9041003	904	1	64	1	3	0	1	2	0	3	2	4	4	3	16	2	0	0	0	0	0	1	1	1	2	1	4	4	4	4	3	3.8	3	3.53	3	4	3	4	3	5	3	4	3.71429	2	3.56	2	3	4	5
9041006	904	2	65	2	4	0	1	3	1	3	3	3	3	3	15	2	0	0	0	0	0	1	1	1	3	1	5	5	4	4	4	4.4	4	3.53	3	4	3	5	5	4	5	4	4.28571	4	3.56	2	5	5	5
9041007	904	2	64	1	3	0	1	4	1	4	5	5	3	3	20	2	0	0	0	0	0	1	1	1	2	1	2	4	4	3	3	3.2	2	3.53	3	4	4	4	4	3	5	5	4.14286	3	3.56	2	4	4	3
9041008	904	2	69	2	4	1	1	2	0	4	4	4	5	2	19	2	0	1	0	0	0	2	1	1	2	1	4	4	4	3	3	3.6	3	3.53	3	4	4	3	2	3	2	2	2.85714	1	3.56	2	4	4	4
9041009	904	2	63	1	3	1	1	2	0	5	5	5	3	3	21	2	0	1	0	1	0	2	1	1	3	1	5	5	5	3	4	4.4	4	3.53	3	3	3	5	5	5	5	5	4.42857	4	3.56	2	5	5	5
9041010	904	1	65	2	3	0	1	2	0	4	4	3	3	3	17	2	1	0	0	0	0	2	3	1	3	1	4	4	4	2	3	3.4	3	3.53	3	4	3	4	4	4	4	4	3.85714	3	3.56	2	4	4	4
9041011	904	2	66	2	3	0	1	2	0	4	4	3	3	2	16	2	1	1	0	1	0	3	1	1	2	1	5	3	3	4	4	3.8	3	3.53	3	4	4	4	4	4	4	4	4	3	3.56	2	4	4	4
9041013	904	1	62	1	3	0	1	3	1	4	4	4	4	4	20	2	0	0	0	0	0	1	1	1	3	0	4	4	3	3	3	3.4	3	3.53	3	3	3	3	3	3	3	3	3	1	3.56	2	4	4	4
9041016	904	1	69	2	4	0	1	1	0	1	1	0	0	0	2	1	1	1	1	1	0	3	1	1	3	1	3	3	3	3	3	3	2	3.53	3	3	3	3	3	3	3	3	3	1	3.56	2	3	3	3
9041017	904	2	62	1	3	0	1	2	0	5	5	5	5	5	25	2	0	1	0	0	0	2	1	1	2	1	3	3	3	3	3	3	2	3.53	3	3	3	3	3	3	3	3	3	1	3.56	2	3	3	3
9041019	904	1	64	1	5	0	1	4	1	4	4	4	3	5	20	2	1	0	0	0	0	2	1	3	1	1	3	4	1	3	4	3	2	3.53	3	4	4	4	3	4	4	4	3.85714	3	3.56	2	3	3	4
9041025	904	2	67	2	4	0	1	2	0	3	3	2	1	1	10	1	1	1	0	0	1	3	1	1	2	0	4	3	3	3	2	3	2	3.53	3	2	2	2	2	3	2	2	2.14286	1	3.56	2	4	3	3
9041026	904	1	64	1	3	0	1	2	0	3	3	3	3	3	15	2	0	0	1	0	0	2	3	2	2	0	5	5	4	3	4	4.2	4	3.53	3	4	4	4	5	3	5	5	4.28571	4	3.56	2	4	4	4
9041027	904	1	69	2	4	0	1	2	0	5	5	4	4	3	21	2	0	1	0	0	0	2	2	1	1	1	4	4	3	2	2	3	2	3.53	3	4	3	3	4	4	4	4	3.71429	2	3.56	2	4	4	3
9041028	904	2	61	1	4	0	1	2	0	3	3	2	3	3	14	2	0	0	0	0	0	1	1	1	2	1	2	3	3	4	3	3	2	3.53	3	3	3	4	3	4	3	5	3.57143	2	3.56	2	4	3	4
9041031	904	1	63	1	4	0	1	2	0	4	4	4	4	0	16	1	0	0	0	0	1	2	3	2	2	1	5	5	5	3	5	4.6	4	3.53	3	5	5	5	5	5	5	3	4.71429	4	3.56	2	5	5	5
9041034	904	2	66	2	4	0	1	2	0	4	4	3	3	3	17	2	1	0	0	0	0	2	1	1	3	1	5	5	5	5	5	5	4	3.53	3	4	4	4	5	4	5	5	4.42857	4	3.56	2	4	4	4
9041035	904	1	64	1	4	0	1	1	0	5	5	3	4	4	21	2	1	1	0	0	1	3	1	1	2	1	4	5	4	3	4	4	4	3.53	3	4	4	4	4	2	4	4	3.71429	2	3.56	2	4	3	4
9041036	904	1	73	3	5	0	0	2	0	4	4	5	4	3	20	2	0	0	0	1	0	2	3	2	1	0	3	3	3	3	3	3	2	3.53	3	3	3	3	2	3	3	3	2.85714	1	3.56	2	3	3	3
9041037	904	2	61	1	3	0	1	2	0	3	4	3	5	2	17	2	1	0	1	0	1	3	1	1	2	1	4	4	4	4	4	4	4	3.53	3	4	4	5	4	2	4	4	3.85714	3	3.56	2	4	4	5
9041038	904	2	62	1	4	0	1	2	0	5	4	2	4	3	18	2	1	1	0	1	0	3	1	1	2	0	5	5	5	3	3	4.2	4	3.53	3	3	4	4	4	4	4	4	3.85714	3	3.56	2	4	4	4
9041041	904	2	75	4	3	0	1	2	0	4	4	4	4	4	20	2	1	1	1	1	0	3	1	1	1	1	4	5	2	2	2	3	2	3.53	3	3	3	3	3	3	3	3	3	1	3.56	2	4	4	4
9041042	904	2	68	2	4	1	1	2	0	5	5	4	4	3	21	2	0	0	0	1	0	2	1	1	2	1	3	4	4	3	4	3.6	3	3.53	3	3	3	3	4	2	3	3	3	1	3.56	2	4	5	4
9041043	904	2	62	1	5	0	1	2	0	2	2		3	2			0	0	0	0	0	1	1	1	2	0	3	2	3	4	5	3.4	3	3.53	3	4	4	5	4	3	4	3	3.85714	3	3.56	2	3	4	5
9041044	904	1	68	2	5	1	0	2	0	5	4	4	5	3	21	2	0	1	1	0	1	3	3	1	2	1	2	5	5	2	5	3.8	3	3.53	3	5	5	5	5	2	2	2	3.71429	2	3.56	2	5	5	5
9041046	904	1	64	1	3	0	1	3	1	4	4	4	4	4	20	2	0	0	0	0	0	1	1	2	2	1	5	3	5	3	5	4.2	4	3.53	3	3	3	3	5	5	3	4	3.71429	2	3.56	2	3	4	3
9041047	904	2	62	1	2	0	1	4	1	3	3	3	3	3	15	2	0	0	0	0	0	1	1	1	1	1	2	2	4	4	4	3.2	2	3.53	3	4	3	5	5	4	5	5	4.42857	4	3.56	2	5	5	5
9041048	904	2	62	1	4	0	1	2	0	4	4	3	3	3	17	2	1	0	0	0	0	2	1	1	3	1	2	4	3	2	3	2.8	1	3.53	3	4	4	4	4	3	3	3	3.57143	2	3.56	2	3	3	3
9041049	904	1	68	2	4	0	1	2	0	3	3	2	1	1	10	1	1	1	0	1	0	3	3	2	2	1	4	4	3	3	3	3.4	3	3.53	3	3	2	4	4	4	2	2	3	1	3.56	2	4	3	3
9041052	904	1	65	2	4	1	1	3	1	5	4	4	5	3	21	2	0	0	0	0	0	1	1	3	3	1	2	5	5	2	5	3.8	3	3.53	3	5	5	5	5	2	2	2	3.71429	2	3.56	2	5	5	5
9041053	904	2	70	3	4	0	1	3	1	4	3	3	5	1	16	1	1	1	0	1	0	3	1	1	2	1	2	3	3	4	4	3.2	2	3.53	3	2	2	2	2	3	2	2	2.14286	1	3.56	2	4	4	4
9041054	904	2	70	3	4	1	1	4	1	4	3	4	3	4	18	2	1	1	0	0	0	2	1	1	3	0	4	3	5	3	3	3.6	3	3.53	3	3	3	3	4	3	5	3	3.42857	2	3.56	2	3	5	4
9041058	904	2	63	1	3	0	1	2	0	4	4	5	4	4	21	2	1	0	0	0	0	2	1	1	2	1	1	1	4	3	3	2.4	1	3.53	3	3	3	3	4	5	5	3	3.71429	2	3.56	2	5	5	5
9041059	904	2	65	2	3	0	0	2	0	5	5	5	5	5	25	2	0	1	0	0	0	2	1	1	2	1	3	3	3	3	3	3	2	3.53	3	3	3	3	3	3	3	3	3	1	3.56	2	3	3	3
9041060	904	1	62	1	3	0	1	1	0	5	4	3	5	5	22	2	1	1	1	1	0	3	1	1	3	1	3	4	4	1	3	3	2	3.53	3	2	1	1	4	3	3	3	2.42857	1	3.56	2	3	3	3
9041061	904	1	65	2	3	0	1	2	0	3	3	3	3	3	15	2	1	0	0	1	0	2	3	2	3	1	4	5	2	2	3	3.2	2	3.53	3	4	4	5	3	4	4	4	4	3	3.56	2	3	3	3
9041062	904	1	74	3	4	0	1	1	0	4	4	3	3	3	17	2	1	1	1	1	0	3	1	1	2	1	2	3	3	3	2	2.6	1	3.53	3	3	3	2	2	3	3	2	2.57143	1	3.56	2	3	3	3
9041063	904	2	72	3	5	0	1	3	1	4	4	4	4	4	20	2	0	0	0	0	0	1	1	1	2	1	4	4	4	3	3	3.6	3	3.53	3	4	4	4	4	4	4	4	4	3	3.56	2	4	4	4
9041065	904	1	75	4	5	0	1	2	0	4	4	3	3	2	16	2	0	0	0	0	0	1	1	1	3	1	4	4	3	3	3	3.4	3	3.53	3	3	3	3	3	2	2	2	2.57143	1	3.56	2	2	3	3
9041066	904	1	60	1	4	1	1	4	1	4	4	4	4	3	19	2	0	0	0	0	0	1	3	2	2	0	5	5	4	4	4	4.4	4	3.53	3	4	4	4	5	4	5	5	4.42857	4	3.56	2	5	5	5
9041069	904	2	67	2	4	0	0	3	1	4	4	3	3	2	16	2	1	0	0	1	0	2	1	1	3	1	4	4	4	2	3	3.4	3	3.53	3	4	4	4	4	3	5	5	4.14286	3	3.56	2	4	4	4
9041070	904	2	71	3	3	0	1	4	1	4	5	5	4	4	22	2	0	0	0	0	0	1	1	1	2	1	5	5	4	1	4	3.8	3	3.53	3	4	4	3	4	4	4	4	3.85714	3	3.56	2	4	4	4
9041071	904	2	64	1	4	0	1	3	1	3	3	3	3	3	15	2	0	0	0	0	0	1	1	1	3	1	5	5	4	4	4	4.4	4	3.53	3	4	3	5	5	4	5	4	4.28571	4	3.56	2	5	5	5
9041073	904	1	65	2	5	0	1	3	1	4	4	4	4	4	20	2	0	1	0	0	0	2	1	2	1	1	4	5	4	4	4	4.2	4	3.53	3	4	4	5	5	5	4	5	4.57143	4	3.56	2	4	4	4
9041074	904	2	75	4	4	0	1	4	1	4	4	4	4	4	20	2	1	1	1	1	0	3	1	1	1	1	4	4	5	4	4	4.2	4	3.53	3	3	3	3	4	4	3	4	3.42857	2	3.56	2	5	5	5
9041075	904	1	65	2	5	0	1	2	0	4	4	4	4	4	20	2	0	0	0	0	0	1	1	1	2	1	2	3	3	4	3	3	2	3.53	3	4	4	4	4	3	4	4	3.85714	3	3.56	2	3	3	4
9041080	904	2	63	1	2	1	1	3	1	3	3	3	3	3	15	2	1	0	0	0	0	2	1	1	1	1	4	3	3	3	3	3.2	2	3.53	3	3	4	3	4	4	2	2	3.14286	1	3.56	2	5	5	4
9041084	904	2	69	2	4	0	1	2	0	3	3	3	3	3	15	2	1	0	0	1	0	2	1	1	2	1	3	3	3	3	2	2.8	1	3.53	3	2	2	2	4	2	2	3	2.42857	1	3.56	2	5	5	5
9041087	904	1	74	3	4	0	1	3	1	5	5	5	5	5	25	2	0	1	1	1	0	3	1	2	2	1	5	5	5	5	5	5	4	3.53	3	4	4	4	4	4	4	4	4	3	3.56	2	4	4	4
9041088	904	1	69	2	5	0	1	2	0	4	4	4	4	2	18	2	0	0	0	0	0	1	1	1	3	1	3	4	3	3	3	3.2	2	3.53	3	3	2	3	4	4	3	3	3.14286	1	3.56	2	4	4	4
9041090	904	1	61	1	4	0	1	2	0	4	3	4	4	4	19	2	1	0	0	1	0	2	3	1	3	1	4	4	4	2	3	3.4	3	3.53	3	4	4	4	4	3	5	5	4.14286	3	3.56	2	4	4	4
9041093	904	2	71	3	5	0	1	2	0	4	4	3	4	3	18	2	0	1	0	0	0	2	1	1	2	1	4	4	4	2	3	3.4	3	3.53	3	4	3	3	4	3	3	3	3.28571	2	3.56	2	4	4	4
9041094	904	2	67	2	4	0	1	4	1	4	4	4	4	4	20	2	0	0	0	1	0	2	1	1	2	1	5	5	4	3	3	4	4	3.53	3	3	3	4	3	1	1	1	2.28571	1	3.56	2	1	1	1
9041097	904	2	65	2	3	0	1	2	0	4	4	3	3	3	17	2	1	0	0	0	0	2	1	1	3	1	2	4	3	2	3	2.8	1	3.53	3	4	4	4	4	3	3	3	3.57143	2	3.56	2	3	3	3
9041098	904	1	62	1	5	0	1	3	1	4	4	4	4	4	20	2	0	0	0	0	0	1	1	1	2	1	4	4	4	3	3	3.6	3	3.53	3	4	4	4	4	4	4	4	4	3	3.56	2	4	4	4
9051002	905	2	70	3	3	1	1	2	0	3	3	3	3	3	15	2	1	1	1	1	0	3	1	1	1	0	3	2	3	4	3	3	2	2.9	1	3	3	3	3	3	3	3	3	1	4.11	4	4	4	4
9051007	905	2	63	1	3	0	1	2	0	4	4	4	3	4	19	2	0	1	0	0	0	2	1	1	2	1	3	4	4	4	4	3.8	3	2.9	1	4	4	5	5	4	4	5	4.42857	4	4.11	4	4	5	4
9051014	905	2	60	1	3	0	1	2	0	4	4	4	4	4	20	2	0	0	0	0	0	1	1	1	2	1	3	3	3	3	3	3	2	2.9	1	4	4	4	3	4	4	4	3.85714	3	4.11	4	4	3	3
9051019	905	1	62	1	3	1	1	2	0	4	4	4	4	4	20	2	0	0	0	0	0	1	3	2	2	0	3	3	3	4	4	3.4	3	2.9	1	4	5	4	5	5	4	5	4.57143	4	4.11	4	4	4	4
9051026	905	1	61	1	4	0	1	3	1	3	4	3	4	3	17	2	1	1	1	1	0	3	1	1	1	1	3	3	3	3	3	3	2	2.9	1	4	4	4	4	4	4	4	4	3	4.11	4	4	4	4
9051029	905	1	60	1	5	0	0	4	1	3	4	3	2	3	15	2	1	1	1	1	0	3	2	2	2	0	3	3	3	3	3	3	2	2.9	1	4	4	4	4	4	4	4	4	3	4.11	4	3	4	4
9051031	905	2	61	1	4	0	1	3	1	3	3	3	3	2	14	2	0	0	0	0	0	1	1	1	1	0	4	4	3	2	2	3	2	2.9	1	3	3	3	4	4	4	4	3.57143	2	4.11	4	3	3	3
9051035	905	1	73	3	3	0	1	3	1	3	3	3	3	3	15	2	0	0	0	1	0	2	3	2	1	0	3	3	3	3	3	3	2	2.9	1	5	5	5	5	5	5	5	5	4	4.11	4	3	3	3
9051039	905	2	62	1	3	0	1	4	1	4	4	3	4	3	18	2	0	1	0	0	0	2	1	1	2	0	4	4	4	3	2	3.4	3	2.9	1	4	3	4	5	5	5	4	4.28571	4	4.11	4	4	4	4
9051042	905	1	60	1	2	0	1	4	1	3	3	3	3	3	15	2	1	0	1	1	0	3	1	1	1	0	2	3	3	3	3	2.8	1	2.9	1	4	4	4	4	4	4	4	4	3	4.11	4	4	4	4
9051045	905	1	80	4	2	0	1	4	1	3	3	3	3	3	15	2	0	0	0	0	0	1	1	2	3	0	3	4	2	2	2	2.6	1	2.9	1	5	5	5	5	5	5	5	5	4	4.11	4	3	3	3
9051048	905	1	65	2	3	0	0	4	1	3	3	3	2	3	14	2	1	0	0	1	0	2	3	1	2	0	3	3	3	3	4	3.2	2	2.9	1	4	4	4	4	4	4	4	4	3	4.11	4	4	4	4
9051050	905	2	69	2	2	0	1	2	0	3	3	3	3	3	15	2	1	1	0	1	0	3	1	1	1	0	3	3	3	3	3	3	2	2.9	1	4	4	4	4	4	4	4	4	3	4.11	4	3	3	3
9051051	905	2	65	2	5	1	1	4	1	5	5	5	5	5	25	2	0	0	0	0	0	1	1	1	2	0	3	3	3	3	3	3	2	2.9	1	5	5	5	5	5	5	5	5	4	4.11	4	3	3	3
9051052	905	2	63	1	3	0	1	2	0	4	4	3	4	4	19	2	1	1	1	0	0	3	1	1	1	1	3	3	3	3	3	3	2	2.9	1	4	4	3	4	4	4	4	3.85714	3	4.11	4	4	4	4
9051056	905	2	71	3	5	0	1	3	1	5	5	5	5	5	25	2	1	1	0	1	1	3	1	1	1	1	3	3	3	3	3	3	2	2.9	1	5	5	5	5	5	5	5	5	4	4.11	4	4	4	3
9051058	905	1	65	2	2	0	1	3	1	4	4	4	4	4	20	2	0	0	0	0	0	1	1	1	2	1	2	3	2	3	3	2.6	1	2.9	1	4	5	5	5	5	5	5	4.85714	4	4.11	4	4	3	3
9051059	905	2	61	1	3	0	1	3	1	4	4	4	4	4	20	2	0	0	0	0	0	1	1	1	2	1	2	3	2	3	3	2.6	1	2.9	1	4	5	5	5	5	5	5	4.85714	4	4.11	4	4	3	3
9051068	905	1	63	1	2	0	1	2	0	3	3	2	3	3	14	2	1	1	1	0	1	3	3	2	1	0	3	3	3	2	2	2.6	1	2.9	1	4	4	3	4	4	4	4	3.85714	3	4.11	4	3	3	3
9051071	905	2	62	1	3	0	0	3	1	3	3	3	4	3	16	2	0	0	0	0	1	2	1	1	1	0	4	4	2	3	2	3	2	2.9	1	3	3	2	4	4	4	4	3.42857	2	4.11	4	3	2	3
9051075	905	2	76	4	1	0	1	2	0	3	3	2	2	2	12	1	0	0	0	0	0	1	1	1	1	0	3	3	3	2	2	2.6	1	2.9	1	3	3	3	4	3	3	4	3.28571	2	4.11	4	4	3	4
9051082	905	2	64	1	3	0	1	2	0	3	3	3	3	3	15	2	0	0	0	1	0	2	1	1	1	0	4	4	2	3	2	3	2	2.9	1	3	4	3	4	4	3	3	3.42857	2	4.11	4	3	3	3
9051083	905	2	64	1	3	0	1	2	0	3	4	4	3	3	17	2	1	1	1	1	0	3	1	1	2	1	3	3	2	2	2	2.4	1	2.9	1	4	4	4	4	4	4	4	4	3	4.11	4	4	4	4
9051084	905	1	67	2	2	0	1	1	0	3	2	2	2	2	11	1	1	1	1	1	0	3	1	2	1	0	1	1	3	3	3	2.2	1	2.9	1	5	5	4	4	5	5	5	4.71429	4	4.11	4	3	3	3
9051091	905	2	66	2	3	0	1	3	1	3	4	4	3	1	15	1	1	1	1	1	0	3	1	1	2	1	1	2	2	2	2	1.8	1	2.9	1	3	3	2	4	3	3	3	3	1	4.11	4	3	3	3
9051093	905	2	71	3	3	0	1	3	1	5	5	5	5	5	25	2	0	0	0	0	0	1	1	2	2	1	4	4	4	5	4	4.2	4	2.9	1	5	5	5	5	4	5	5	4.85714	4	4.11	4	4	4	5
9051099	905	2	60	1	1	0	1	1	0	3	3	2	2	2	12	1	1	1	1	1	0	3	1	1	1	0	2	3	2	2	2	2.2	1	2.9	1	3	3	3	4	3	3	3	3.14286	1	4.11	4	2	3	3
9061002	906	2	64	1	3	0	1	2	0	3	4	2	4	1	14	1	1	0	0	0	0	2	1	1	1	0	5	5	3	2	3	3.6	3	3.17	2	4	3	3	3	2	5	5	3.57143	2	3.45	1	4	4	4
9061004	906	2	62	1	3	0	1	2	0	3	4	3	4	1	15	1	0	0	0	0	0	1	1	1	1	0	4	4	3	2	3	3.2	2	3.17	2	4	3	4	5	2	5	4	3.85714	3	3.45	1	4	3	3
9061011	906	1	60	1	4	1	1	2	0	3	4	3	4	1	15	1	0	0	0	0	0	1	1	1	1	0	5	5	3	3	3	3.8	3	3.17	2	4	4	5	5	2	4	5	4.14286	3	3.45	1	4	3	4
9061015	906	2	63	1	3	0	1	3	1	5	5	5	5	5	25	2	0	0	0	0	0	1	1	1	3	1	3	3	3	3	3	3	2	3.17	2	3	3	3	3	3	3	3	3	1	3.45	1	3	3	3
9061018	906	1	63	1	4	1	1	2	0	3	3	3	4	1	14	1	1	0	0	0	0	2	1	1	2	0	4	5	3	2	3	3.4	3	3.17	2	4	4	3	5	2	5	5	4	3	3.45	1	4	3	3
9061023	906	2	62	1	4	0	1	3	1	5	4	5	4	4	22	2	0	0	0	0	0	1	1	1	3	1	4	4	4	3	3	3.6	3	3.17	2	4	4	4	4	4	2	2	3.42857	2	3.45	1	4	4	4
9061025	906	1	64	1	4	0	1	2	0	4	4	3	4	1	16	1	0	1	1	0	0	2	1	3	1	0	4	4	4	3	3	3.6	3	3.17	2	4	3	4	4	2	4	4	3.57143	2	3.45	1	4	4	4
9061026	906	1	60	1	3	0	1	3	1	4	4	4	4	4	20	2	0	0	0	0	0	1	2	1	2	1	4	5	2	3	3	3.4	3	3.17	2	4	4	4	1	2	4	4	3.28571	2	3.45	1	4	4	3
9061027	906	1	63	1	2	0	1	2	0	2	2	2	2	2	10	1	0	0	0	0	0	1	1	3	2	1	3	3	4	4	4	3.6	3	3.17	2	4	4	4	4	4	4	4	4	3	3.45	1	4	4	4
9061029	906	2	61	1	3	1	1	2	0	3	3	3	2	1	12	1	0	1	0	0	0	2	1	1	1	0	5	4	4	3	3	3.8	3	3.17	2	4	4	4	5	4	4	4	4.14286	3	3.45	1	4	3	3
9061033	906	2	67	2	4	0	1	4	1	4	4	4	4	4	20	2	0	0	0	0	0	1	1	2	2	1	4	4	2	3	3	3.2	2	3.17	2	4	4	4	4	5	5	5	4.42857	4	3.45	1	4	4	4
9061035	906	1	67	2	4	0	1	3	1	4	4	3	4	2	17	2	0	0	0	0	0	1	1	1	2	0	5	5	4	3	3	4	4	3.17	2	4	4	4	5	2	5	5	4.14286	3	3.45	1	3	3	3
9061040	906	2	67	2	4	0	1	2	0	1	4	3	0	5	13	1	0	1	0	0	1	2	1	2	2	0	4	4	5	5	5	4.6	4	3.17	2	5	3	5	5	5	5	5	4.71429	4	3.45	1	5	5	1
9061043	906	1	62	1	3	0	1	3	1	3	3	3	3	3	15	2	0	0	0	1	0	2	3	2	1	0	2	2	2	2	3	2.2	1	3.17	2	3	3	4	3	3	3	3	3.14286	1	3.45	1	3	3	3
9061044	906	1	63	1	3	0	1	2	0	3	3	2	3	1	12	1	1	0	0	1	0	2	3	2	1	0	2	2	4	2	3	2.6	1	3.17	2	3	3	4	3	3	3	3	3.14286	1	3.45	1	3	3	3
9061048	906	1	62	1	3	0	1	3	1	3	3	2	4	1	13	1	1	0	0	0	0	2	1	1	1	0	5	5	3	2	4	3.8	3	3.17	2	4	4	4	5	2	5	5	4.14286	3	3.45	1	5	3	4
9061062	906	2	62	1	5	0	1	3	1	3	4	3	4	3	17	2	0	0	0	0	0	1	1	1	2	0	5	4	4	3	4	4	4	3.17	2	4	4	4	4	2	5	4	3.85714	3	3.45	1	4	4	3
9061064	906	1	60	1	3	0	1	3	1	5	4	5	5	5	24	2	0	0	0	0	0	1	3	2	3	0	3	3	2	3	3	2.8	1	3.17	2	2	2	2	2	3	3	3	2.42857	1	3.45	1	3	3	3
9061065	906	2	69	2	3	0	1	2	0	3	3	3	4	1	14	1	1	1	0	0	0	2	1	1	1	0	4	5	3	3	4	3.8	3	3.17	2	4	4	5	5	1	4	4	3.85714	3	3.45	1	4	4	4
9061066	906	1	67	2	3	0	1	2	0	3	4	3	4	3	17	2	1	0	0	0	0	2	1	1	1	0	5	5	3	3	3	3.8	3	3.17	2	4	3	4	5	2	5	4	3.85714	3	3.45	1	4	3	4
9061067	906	2	62	1	3	0	1	2	0	3	4	3	4	1	15	1	0	0	0	0	0	1	1	1	2	0	5	5	4	3	4	4.2	4	3.17	2	4	4	3	5	1	5	5	3.85714	3	3.45	1	4	4	4
9061070	906	2	68	2	4	0	1	2	0	4	4	3	4	3	18	2	1	1	0	0	0	2	1	1	2	0	5	4	4	3	4	4	4	3.17	2	4	4	4	4	1	5	5	3.85714	3	3.45	1	4	4	4
9061074	906	1	63	1	4	0	1	2	0	4	4	3	4	3	18	2	0	1	0	0	0	2	1	1	2	0	4	4	3	3	3	3.4	3	3.17	2	4	4	5	1	4	4	2	3.42857	2	3.45	1	4	3	3
9061080	906	2	71	3	3	0	1	2	0	3	4	2	4	1	14	1	1	1	0	0	0	2	1	1	2	0	5	5	4	3	4	4.2	4	3.17	2	4	3	4	5	1	5	5	3.85714	3	3.45	1	4	3	3
9061081	906	1	61	1	4	0	1	3	1	5	5	5	5	5	25	2	0	0	0	0	0	1	3	1	1	0	4	4	2	3	3	3.2	2	3.17	2	4	3	4	4	1	5	5	3.71429	2	3.45	1	4	4	4
9061087	906	2	70	3	3	0	1	2	0	4	4	3	4	3	18	2	0	0	0	0	0	1	1	1	1	0	4	4	3	3	3	3.4	3	3.17	2	4	4	4	5	2	5	5	4.14286	3	3.45	1	3	3	3
9061088	906	2	60	1	3	1	0	2	0	3	4	3	4	3	17	2	1	1	1	0	0	3	1	1	2	0	4	5	3	3	3	3.6	3	3.17	2	4	4	4	5	3	5	4	4.14286	3	3.45	1	4	4	3
9061089	906	1	71	3	5	0	1	2	0	4	4	3	2	3	16	2	1	0	0	0	0	2	3	2	2	0	4	5	3	3	3	3.6	3	3.17	2	4	5	4	4	4	3	5	4.14286	3	3.45	1	4	3	3
9061091	906	1	72	3	4	0	1	2	0	4	4	3	4	1	16	1	1	0	0	0	0	2	1	1	1	0	4	4	4	3	4	3.8	3	3.17	2	4	4	5	4	2	5	4	4	3	3.45	1	4	3	3
9061095	906	1	68	2	3	0	1	4	1	3	3	3	3	3	15	2	1	1	0	0	0	2	3	2	2	0	3	3	4	3	3	3.2	2	3.17	2	4	4	2	4	4	4	4	3.71429	2	3.45	1	4	4	4
9061096	906	1	64	1	3	0	1	1	0	2	2	2	2	2	10	1	1	1	1	1	0	3	3	1	2	0	4	4	4	4	4	4	4	3.17	2	4	3	4	4	4	4	2	3.57143	2	3.45	1	4	4	4
9061100	906	1	64	1	3	0	1	4	1	5	5	5	5	5	25	2	0	0	0	1	0	2	3	1	3	0	4	5	5	4	4	4.4	4	3.17	2	3	4	4	5	4	4	3	3.85714	3	3.45	1	4	4	4
9061107	906	1	70	3	2	0	1	3	1	3	3	3	3	3	15	2	1	0	0	0	0	2	3	2	1	0	3	3	3	3	3	3	2	3.17	2	2	3	3	3	4	4	4	3.28571	2	3.45	1	4	4	3
9062002	906	1	67	2	2	1	1	3	1	5	5	5	5	5	25	2	0	0	0	0	0	1	3	1	1	1	1	1	5	5	5	3.4	3	3.17	2	5	5	5	5	5	5	5	5	4	3.45	1	5	5	5
9062004	906	2	68	2	2	0	1	3	1	4	4	4	3	3	18	2	0	0	0	1	0	2	1	1	2	1	4	4	4	2	2	3.2	2	3.17	2	2	2	4	3	4	4	4	3.28571	2	3.45	1	4	4	4
9062012	906	2	67	2	3	0	1	3	1	5	4	4	4	4	21	2	1	1	0	0	0	2	3	3	2	1	5	3	3	3	3	3.4	3	3.17	2	5	5	3	5	3	5	5	4.42857	4	3.45	1	5	5	3
9062024	906	1	63	1	2	0	1	4	1	4	4	3	3	3	17	2	0	1	1	0	0	2	1	3	1	1	5	5	5	2	2	3.8	3	3.17	2	3	5	5	5	5	5	5	4.71429	4	3.45	1	5	5	5
9062042	906	1	60	1	3	0	1	3	1	4	4	4	4	4	20	2	1	1	0	0	0	2	1	2	3	1	5	5		3	4	4.25	4	3.17	2	3	3	4	5	5	4	4	4	3	3.45	1	5	5	5
9062043	906	1	60	1	3	0	1	3	1	4	4	4	4	4	20	2	1	1	0	0	0	2	1	2	3	1	5	5	3	3	4	4	4	3.17	2	4	4	4	5	5	4	4	4.28571	4	3.45	1	5	5	5
9062047	906	1	66	2	3	0	1	1	0	4	4	4	4	4	20	2	1	1	0	1	0	3	2	2	2	1	2	2	4	1	1	2	1	3.17	2	3	3	3	3	3	3	3	3	1	3.45	1	3	3	4
9062057	906	1	60	1	3	1	1	2	0	5	5	5	4	4	23	2	1	0	0	0	0	2	3	1	3	1	5	5	1	3	5	3.8	3	3.17	2	5	4	3	5	3	4	4	4	3	3.45	1	5	5	4
9062063	906	1	62	1	2	0	1	4	1	4	3	3	4	4	18	2	1	0	0	0	0	2	1	1	2	1	3	5	3		4	3.75	3	3.17	2	4	5	4	4	3	5	5	4.28571	4	3.45	1		5	4
9062073	906	2	70	3	1	0	1	3	1	4	4	4	3	3	18	2	0	0	0	1	0	2	1	1	3	0	2	3	2	1	2	2	1	3.17	2	3	2	3	2	3	3	3	2.71429	1	3.45	1	4	4	3
9062074	906	1	62	1	2	1	1	3	1	4	4	4	3	3	18	2	0	0	0	1	0	2	1	1	3	0	2	3	2	1	2	2	1	3.17	2	3	2	3	2	3	3	3	2.71429	1	3.45	1	4	4	3
9062079	906	1	67	2	2	0	1	3	1	3	3	3	3	3	15	2	1	0	0	0	0	2	1	1	1	0	2	3	2	1	2	2	1	3.17	2	3	2	3	2	3	3	3	2.71429	1	3.45	1	4	4	3
9062080	906	2	62	1	2	0	1	3	1	3	3	3	3	3	15	2	1	0	0	0	0	2	1	1	1	0	2	3	2	1	2	2	1	3.17	2	3	2	3	2	3	3	3	2.71429	1	3.45	1	4	4	3
9062082	906	2	67	2	1	0	1	3	1	3	3	3	3	3	15	2	0	0	0	1	0	2	1	1	3	0	2	3	2	1	2	2	1	3.17	2	3	2	3	2	3	3	3	2.71429	1	3.45	1	4	4	3
9062083	906	2	72	3	1	0	1	3	1	4	4	4	3	3	18	2	0	0	0	1	0	2	1	1	3	0	2	3	2	1	2	2	1	3.17	2	3	2	3	2	3	3	3	2.71429	1	3.45	1	4	4	3
9062085	906	1	61	1	3	1	1	3	1	3	3	3	3	3	15	2	1	0	0	0	0	2	1	1	1	0	2	3	2	1	2	2	1	3.17	2	3	2	3	2	3	3	3	2.71429	1	3.45	1	4	4	3
9062086	906	1	70	3	2	0	1	3	1	3	3	3	3	3	15	2	1	0	0	0	0	2	1	1	1	0	2	3	2	1	2	2	1	3.17	2	3	2	3	2	3	3	3	2.71429	1	3.45	1	4	4	3
9062089	906	2	69	2	1	0	1	3	1	4	4	4	3	3	18	2	0	0	0	1	0	2	1	1	3	0	2	3	2	1	2	2	1	3.17	2	3	2	3	2	3	3	3	2.71429	1	3.45	1	4	4	3
9062094	906	1	78	4	1	0	1	3	1	3	3	3	3	3	15	2	1	0	0	0	0	2	1	1	1	1	2	3	2	1	2	2	1	3.17	2	3	2	3	2	3	3	3	2.71429	1	3.45	1	4	4	3
9062097	906	1	65	2	1	0	1	3	1	3	3	3	3	3	15	2	1	0	0	0	0	2	1	1	1	0	2	3	2	1	2	2	1	3.17	2	3	2	3	2	3	3	3	2.71429	1	3.45	1	4	4	3
9062102	906	1	60	1	2	0	1	3	1	3	3	3	3	3	15	2	1	0	0	0	0	2	3	2	1	0	3	3	3	3	3	3	2	3.17	2	2	3	3	3	4	4	4	3.28571	2	3.45	1	4	4	3
9062104	906	2	71	3	1	0	1	3	1	3	3	3	3	3	15	2	1	0	0	0	0	2	3	2	1	0	3	3	3	3	3	3	2	3.17	2	2	3	3	3	4	4	4	3.28571	2	3.45	1	4	4	3
9062105	906	2	69	2	1	0	1	3	1	3	3	3	3	3	15	2	1	0	0	0	0	2	3	2	1	0	3	3	3	3	3	3	2	3.17	2	2	3	3	3	4	4	4	3.28571	2	3.45	1	4	4	3
9062108	906	1	63	1	2	1	1	3	1	3	3	3	3	3	15	2	1	0	0	0	0	2	3	2	1	0	3	3	3	3	3	3	2	3.17	2	2	3	3	3	4	4	4	3.28571	2	3.45	1	4	4	3
9062109	906	2	67	2	1	0	1	3	1	3	3	3	3	3	15	2	1	0	0	0	0	2	3	2	1	0	3	3	3	3	3	3	2	3.17	2	2	3	3	3	4	4	4	3.28571	2	3.45	1	4	4	3
9062110	906	1	69	2	2	0	1	3	1	3	3	3	3	3	15	2	1	0	0	0	0	2	3	2	1	0	3	3	3	3	3	3	2	3.17	2	2	3	3	3	4	4	4	3.28571	2	3.45	1	4	4	3
9062112	906	2	66	2	1	0	1	3	1	3	3	3	3	3	15	2	1	0	0	0	0	2	3	2	1	0	3	3	3	3	3	3	2	3.17	2	2	3	3	3	4	4	4	3.28571	2	3.45	1	4	4	3
9062113	906	1	65	2	2	0	1	3	1	3	3	3	3	3	15	2	1	0	0	0	0	2	3	3	1	0	3	3	3	3	3	3	2	3.17	2	2	3	3	3	4	4	4	3.28571	2	3.45	1	4	4	3
9062115	906	1	60	1	2	0	1	2	0	3	3	3	3	3	15	2	1	0	0	0	0	2	3	2	1	0	3	3	3	3	3	3	2	3.17	2	2	3	3	3	4	4	4	3.28571	2	3.45	1	4	4	3
9062117	906	2	73	3	1	0	1	3	1	1	4	4	4	3	16	1	0	0	0	1	0	2	1	1	3	1	4	4	4	2	2	3.2	2	3.17	2	2	2	4	3	4	4	4	3.28571	2	3.45	1	4	4	4
9063020	906	1	60	1	3	0	1	4	1	4	4	4	4	4	20	2	0	0	0	0	0	1	3	2	2	1	2	2	4	4	4	3.2	2	3.17	2	4	4	4	4	4	4	4	4	3	3.45	1	4	4	4
9063025	906	1	61	1	3	0	1	4	1	4	4	4	4	4	20	2	0	0	0	0	0	1	3	3	2	1	2	2	4	4	4	3.2	2	3.17	2	4	4	4	4	4	5	5	4.28571	4	3.45	1	4	4	4
9063026	906	2	61	1	2	0	1	4	1	4	4	4	4	4	20	2	0	0	0	0	0	1	1	1	3	1	5	5	4	4	4	4.4	4	3.17	2	4	4	4	4	4	5	1	3.71429	2	3.45	1	5	5	5
9063030	906	1	70	3	2	1	1	3	1	5	5	4	4	4	22	2	0	1	0	0	0	2	1	1	1	1	4	4	4	4	4	4	4	3.17	2	4	4	4	4	4	5	5	4.28571	4	3.45	1	5	5	5
9063031	906	2	61	1	4	1	1	5	1	4	4	4	4	4	20	2	0	0	0	0	0	1	1	1	3	1	5	5	4	3	4	4.2	4	3.17	2	4	4	4	4	4	4	4	4	3	3.45	1	4	4	4
9063038	906	2	65	2	2	0	1	3	1	5	4	5	5	5	24	2	0	0	0	0	0	1	1	1	1	0	3	3	3	3	3	3	2	3.17	2	3	3	3	3	2	2	2	2.57143	1	3.45	1	4	5	4
9063040	906	1	75	4	2	0	1	2	0	5	5	5	5	5	25	2	0	0	0	0	0	1	1	2	1	0	3	3	3	3	2	2.8	1	3.17	2	2	1	1	1	1	1	1	1.14286	1	3.45	1	2	5	5
9063043	906	1	65	2	2	0	1	2	0	5	5	5	4	5	24	2	0	0	0	0	0	1	1	2	1	0	4	5	2	3	2	3.2	2	3.17	2	2	2	2	2	1	1	1	1.57143	1	3.45	1	5	5	5
9063044	906	1	76	4	2	0	1	2	0	5	5	5	5	5	25	2	0	0	0	0	0	1	3	2	1	0	5	5	1	1	1	2.6	1	3.17	2	2	2	2	2	1	1	1	1.57143	1	3.45	1	5	5	5
9063053	906	2	64	1	5	1	1	5	1	5	5	5	4	5	24	2	1	1	0	0	0	2	1	1	2	1	3	5	5	3	3	3.8	3	3.17	2	4	4	5	5	5	5	5	4.71429	4	3.45	1	3	4	4
9063054	906	1	61	1	3	1	1	4	1	5	5	5	5	3	23	2	0	1	0	1	0	2	1	1	1	0	3	3	3	3	3	3	2	3.17	2	3	3	3	3	3	4	4	3.28571	2	3.45	1	4	4	4
9063057	906	2	71	3	1	1	1	3	1	4	4	5	5	3	21	2	0	1	0	0	0	2	1	1	1	0	2	3	3	3	2	2.6	1	3.17	2	3	3	3	4	4	4	4	3.57143	2	3.45	1	4	4	4
9063058	906	2	63	1	1	0	1	2	0	3	3	3	3	3	15	2	0	1	1	0	0	2	2	2	2	1	3	3	3	3	3	3	2	3.17	2	3	3	3	3	3	3	3	3	1	3.45	1	3	3	3
9063061	906	2	68	2	2	0	1	2	0	3	3	3	3	3	15	2	0	1	0	0	0	2	1	1	2	0	3	3	3	3	3	3	2	3.17	2	2	3	3	3	2	4	3	2.85714	1	3.45	1	2	2	2
9063062	906	1	65	2	3	0	1	2	0	3	3	3	4	4	17	2	0	0	0	0	0	1	3	1	1	0	2	3	3	2	4	2.8	1	3.17	2	3	3	3	3	3	3	3	3	1	3.45	1	4	4	4
9063063	906	1	63	1	2	0	1	2	0	1	3	0	0	0	4	1	1	1	1	1	0	3	3	3	2	0	3	3	3	3	3	3	2	3.17	2	3	3	3	3	3	2	3	2.85714	1	3.45	1	4	4	4
9063068	906	2	65	2	2	0	1	2	0	3	3	3	3	3	15	2	0	1	0	0	0	2	1	1	2	0	3	3	3	3	3	3	2	3.17	2	4	3	3	3	3	3	3	3.14286	1	3.45	1	4	4	4
9063069	906	1	62	1	2	0	0	2	0	4	4	4	4	4	20	2	0	1	0	0	0	2	2	3	3	0	2	3	3	3	3	2.8	1	3.17	2	2	2	4	3	4	4	4	3.28571	2	3.45	1	4	4	4
9063070	906	1	65	2	2	0	1	2	0	3	3	3	2	4	15	2	1	0	0	0	0	2	1	1	1	0	3	3	3	3	3	3	2	3.17	2	4	2	3	3	3	3	3	3	1	3.45	1	4	4	4
9063072	906	1	61	1	3	0	1	2	0	3	3	3	3	3	15	2	0	1	1	0	0	2	1	2	2	1	2	3	2	2	3	2.4	1	3.17	2	4	4	3	2	4	4	3	3.42857	2	3.45	1	3	3	3
9063097	906	1	72	3	3	0	1	2	0	5	4	3	5	5	22	2	0	0	0	0	1	2	1	3	1	0	4	4	2	2	2	2.8	1	3.17	2	2	2	4	4	2	2	2	2.57143	1	3.45	1	5	4	4
9063098	906	1	62	1	3	0	1	3	1	5	5	4	5	4	23	2	0	0	0	0	0	1	1	1	1	0	3	2	3	2	3	2.6	1	3.17	2	4	4	5	5	4	5	2	4.14286	3	3.45	1	3	3	3
9063102	906	1	60	1	2	0	1	2	0	2	2	2	2	2	10	1	1	1	1	0	0	3	3	2	3	0	3	3	3	3	3	3	2	3.17	2	3	3	3	3	3	3	3	3	1	3.45	1	3	3	3
10011001	1001	2	64	1	3	0	0	3	1	4	4	4	4	3	19	2	0	0	0	0	0	1	1	1	3	1	5	4	4	3	4	4	4	3.54	3	5	5	4	4	4	5	5	4.57143	4	3.93	3	4	4	3
10011003	1001	2	63	1	4	0	1	3	1	4	3	3	3	3	16	2	1	0	0	0	0	2	1	1	3	1	5	4	4	3	3	3.8	3	3.54	3	5	5	5	5	5	4	5	4.85714	4	3.93	3	4	4	3
10011004	1001	2	66	2	3	0	1	3	1	5	5	5	5	5	25	2	1	0	0	0	0	2	1	1	3	1	5	5	5	5	5	5	4	3.54	3	5	5	5	5	3	5	5	4.71429	4	3.93	3	5	5	5
10011006	1001	2	71	3	4	0	1	2	0	4	4	4	3	4	19	2	0	1	0	0	0	2	1	1	3	1	4	4	4	4	4	4	4	3.54	3	4	4	5	5	5	4	5	4.57143	4	3.93	3	4	4	3
10011008	1001	1	62	1	4	0	1	3	1	4	4	3	3	4	18	2	0	1	1	0	0	2	3	1	3	1	5	5	4	4	3	4.2	4	3.54	3	4	3	4	3	4	4	4	3.71429	2	3.93	3	4	4	4
10011009	1001	2	61	1	4	0	0	3	1	4	3	3	4	3	17	2	1	0	0	0	0	2	1	1	2	1	4	5	4	4	4	4.2	4	3.54	3	5	5	5	5	4	5	5	4.85714	4	3.93	3	4	4	4
10011016	1001	1	65	2	3	0	1	3	1	4	4	4	3	3	18	2	1	0	0	0	0	2	1	1	2	1	4	4	4	4	3	3.8	3	3.54	3	4	4	5	5	5	4	5	4.57143	4	3.93	3	3	4	3
10011018	1001	1	66	2	5	0	1	4	1	4	4	4	4	4	20	2	1	0	0	0	0	2	1	1	2	1	4	4	4	3	3	3.6	3	3.54	3	4	4	4	4	4	5	5	4.28571	4	3.93	3	4	4	3
10011022	1001	1	64	1	5	0	1	2	0	3	3	2	3	3	14	2	1	0	0	0	0	2	1	1	2	0	4	4	4	4	3	3.8	3	3.54	3	4	4	4	4	4	4	4	4	3	3.93	3	4	4	3
10011025	1001	1	69	2	4	0	1	4	1	5	5	5	5	5	25	2	1	0	0	0	0	2	1	1	3	1	4	4	4	4	4	4	4	3.54	3	5	5	5	5	5	5	5	5	4	3.93	3	3	4	4
10011027	1001	2	62	1	4	0	1	2	0	2	1	1	1	1	6	1	1	0	0	0	0	2	3	2	3	1	3	3	3	3	3	3	2	3.54	3	3	3	3	3	3	3	3	3	1	3.93	3	4	3	3
10011032	1001	2	67	2	3	0	0	3	1	4	3	3	3	3	16	2	0	0	0	0	0	1	1	1	2	1	4	4	4	3	2	3.4	3	3.54	3	4	3	4	3	4	4	4	3.71429	2	3.93	3	3	4	3
10011035	1001	1	66	2	4	0	1	3	1	4	4	3	3	4	18	2	0	0	0	0	0	1	3	1	3	1	4	4	4	3	4	3.8	3	3.54	3	4	4	5	5	5	4	4	4.42857	4	3.93	3	3	4	3
10011041	1001	2	62	1	2	0	1	5	1	4	4	4	4	3	19	2	0	0	0	0	0	1	1	1	3	1	4	4	4	3	4	3.8	3	3.54	3	4	4	4	3	3	4	4	3.71429	2	3.93	3	4	4	3
10011042	1001	1	67	2	3	0	1	3	1	4	5	4	4	4	21	2	0	0	0	0	0	1	3	1	2	1	4	5	4	4	3	4	4	3.54	3	5	5	4	4	3	4	4	4.14286	3	3.93	3	4	3	3
10011044	1001	1	70	3	1	0	1	2	0	3	3	2	2	1	11	1	0	0	0	0	0	1	1	1	3	1	4	4	3	3	3	3.4	3	3.54	3	3	3	4	4	2	4	3	3.28571	2	3.93	3	4	4	3
10011045	1001	2	62	1	4	0	1	4	1	4	4	4	4	4	20	2	0	0	0	0	0	1	1	1	2	1	5	5	4	3	4	4.2	4	3.54	3	5	5	5	4	3	5	4	4.42857	4	3.93	3	4	4	4
10011047	1001	1	74	3	2	0	1	5	1	4	4	4	5	4	21	2	0	0	0	0	0	1	1	1	3	1	5	5	4	3	4	4.2	4	3.54	3	5	5	5	5	4	5	5	4.85714	4	3.93	3	4	4	4
10011048	1001	1	66	2	5	0	1	3	1	4	4	4	4	4	20	2	0	1	0	0	0	2	3	1	1	0	5	5	4	4	4	4.4	4	3.54	3	4	4	4	5	5	5	5	4.57143	4	3.93	3	5	5	5
10011049	1001	2	70	3	2	0	0	5	1	4	4	5	4	4	21	2	0	0	0	0	0	1	1	1	2	1	5	5	4	3	4	4.2	4	3.54	3	5	4	5	5	4	5	5	4.71429	4	3.93	3	4	4	4
10011050	1001	1	62	1	5	0	1	4	1	4	4	4	5	4	21	2	0	0	0	0	0	1	1	1	3	1	5	5	4	3	4	4.2	4	3.54	3	5	5	5	5	4	5	5	4.85714	4	3.93	3	4	3	4
10011051	1001	2	65	2	5	0	1	4	1	4	4	3	3	4	18	2	0	0	0	0	0	1	1	1	3	1	4	5	4	3	4	4	4	3.54	3	5	4	5	5	4	5	5	4.71429	4	3.93	3	4	4	3
10011055	1001	1	66	2	5	0	1	4	1	4	4	4	4	4	20	2	0	0	0	0	0	1	1	1	3	1	5	5	4	3	4	4.2	4	3.54	3	5	5	5	5	4	5	5	4.85714	4	3.93	3	4	5	4
10011056	1001	2	69	2	4	0	1	3	1	4	3	3	3	3	16	2	1	0	0	0	0	2	1	1	2	1	5	5	4	4	3	4.2	4	3.54	3	4	4	5	4	5	4	4	4.28571	4	3.93	3	4	4	3
10011061	1001	2	65	2	4	0	1	3	1	4	4	4	4	3	19	2	1	0	0	0	0	2	1	1	3	1	4	4	4	4	4	4	4	3.54	3	4	5	4	5	5	5	5	4.71429	4	3.93	3	4	4	3
10011062	1001	1	70	3	5	0	1	4	1	3	4	4	3	4	18	2	0	0	0	0	0	1	1	2	2	1	5	4	4	4	4	4.2	4	3.54	3	3	3	4	4	4	4	5	3.85714	3	3.93	3	3	3	3
10011064	1001	2	61	1	5	0	1	2	0	4	4	3	4	3	18	2	0	0	0	0	0	1	1	1	2	1	4	5	3	3	4	3.8	3	3.54	3	4	4	4	5	5	4	5	4.42857	4	3.93	3	4	4	4
10011069	1001	2	66	2	3	0	1	4	1	4	4	3	3	4	18	2	0	0	0	0	0	1	1	1	3	1	5	5	4	4	3	4.2	4	3.54	3	4	4	4	4	5	4	5	4.28571	4	3.93	3	4	3	4
10011070	1001	1	69	2	5	0	1	4	1	4	4	4	3	3	18	2	1	0	0	0	0	2	1	2	2	1	4	5	4	4	3	4	4	3.54	3	4	4	5	5	4	4	5	4.42857	4	3.93	3	4	3	4
10011072	1001	1	70	3	2	0	1	2	0	3	3	3	4	3	16	2	0	0	0	0	0	1	1	1	3	0	4	4	3	3	4	3.6	3	3.54	3	3	4	4	4	4	4	4	3.85714	3	3.93	3	4	3	4
10011073	1001	1	60	1	4	0	1	4	1	4	4	5	5	5	23	2	0	0	0	0	0	1	3	1	2	1	4	4	4	4	4	4	4	3.54	3	5	5	4	4	4	4	4	4.28571	4	3.93	3	4	4	4
10011075	1001	2	64	1	4	0	1	2	0	4	4	4	5	4	21	2	1	0	0	0	0	2	1	1	3	1	4	4	4	4	4	4	4	3.54	3	5	5	4	4	4	4	4	4.28571	4	3.93	3	4	4	4
10011078	1001	1	67	2	3	1	1	3	1	4	4	3	3	4	18	2	0	0	0	0	0	1	1	1	2	1	4	4	4	4	4	4	4	3.54	3	4	4	4	4	4	4	4	4	3	3.93	3	4	4	4
10011081	1001	2	61	1	3	0	0	2	0	3	3	3	3	3	15	2	0	0	0	0	0	1	1	1	3	1	5	4	4	4	4	4.2	4	3.54	3	4	4	4	4	4	4	3	3.85714	3	3.93	3	4	4	4
10011089	1001	2	71	3	4	0	0	2	0	3	4	4	4	3	18	2	0	0	0	0	0	1	1	1	3	1	4	4	3	3	3	3.4	3	3.54	3	4	4	5	4	4	4	4	4.14286	3	3.93	3	4	3	4
10011090	1001	2	67	2	3	0	1	2	0	2	2	2	3	2	11	1	1	0	0	0	0	2	1	1	2	0	4	4	3	3	3	3.4	3	3.54	3	4	4	4	4	4	4	4	4	3	3.93	3	3	4	3
10012002	1001	2	61	1	4	0	0	2	0	4	3	3	3	2	15	2	1	1	1	1	1	3	1	1	1	1	3	4	2	2	2	2.6	1	3.54	3	3	3	4	4	4	4	4	3.71429	2	3.93	3	3	3	3
10012003	1001	2	63	1	5	0	1	4	1	5	4	4	5	4	22	2	0	0	0	1	0	2	1	1	2	1	2	4	2	3	3	2.8	1	3.54	3	4	4	4	4	3	4	4	3.85714	3	3.93	3	4	4	4
10012004	1001	1	65	2	5	1	1	2	0	4	4	4	4	4	20	2	1	0	0	0	0	2	1	3	1	1	4	4	3	2	3	3.2	2	3.54	3	4	4	3	2	4	4	3	3.42857	2	3.93	3	4	3	3
10012007	1001	1	67	2	3	0	1	2	0	4	4	4	3	3	18	2	0	0	0	0	0	1	2	1	2	0	4	4	2	4	3	3.4	3	3.54	3	4	5	4	3	4	4	4	4	3	3.93	3	4	4	4
10012008	1001	2	64	1	3	0	1	2	0	5	5	5	5	5	25	2	0	0	0	0	0	1	1	3	2	1	3	2	2	4	4	3	2	3.54	3	5	3	3	3	3	3	2	3.14286	1	3.93	3	3	4	4
10012011	1001	1	60	1	3	0	1	5	1	5	5	5	5	4	24	2	0	0	0	0	0	1	3	2	2	0	4	1	3	3	3	2.8	1	3.54	3	2	1	3	3	3	3	3	2.57143	1	3.93	3	4	4	4
10012012	1001	1	66	2	5	0	1	2	0	4	4	4	4	4	20	2	0	0	0	0	0	1	1	1	1	1	4	4	2	3	4	3.4	3	3.54	3	4	4	4	4	4	2	2	3.42857	2	3.93	3	4	4	4
10012017	1001	2	64	1	4	0	1	2	0	4	4	4	4	4	20	2	1	0	0	0	0	2	1	1	1	1	4	4	2	3	2	3	2	3.54	3	4	4	2	2	2	2	4	2.85714	1	3.93	3	4	4	4
10012018	1001	1	65	2	5	0	1	2	0	4	4	3	3	4	18	2	1	0	0	0	1	2	1	1	2	1	4	4	3	2	2	3	2	3.54	3	3	3	3	2	4	2	2	2.71429	1	3.93	3	4	4	3
10012019	1001	1	69	2	5	0	1	2	0	1	1	1	1	1	5	1	0	0	0	0	0	1	1	1	1	0	4	4	3	3	3	3.4	3	3.54	3	3	3	4	3	4	4	4	3.57143	2	3.93	3	4	4	3
10012020	1001	2	63	1	3	0	1	2	0	5	4	4	4	3	20	2	0	0	0	0	0	1	1	1	1	1	3	3	2	2	2	2.4	1	3.54	3	3	3	3	3	3	3	3	3	1	3.93	3	3	3	3
10012021	1001	1	68	2	3	0	1	3	1	5	5	5	5	5	25	2	0	1	0	0	0	2	1	1	1	0	5	5	1	1	1	2.6	1	3.54	3	3	4	3	3	3	3	3	3.14286	1	3.93	3	3	3	3
10012023	1001	2	60	1	4	0	1	3	1	5	5	5	5	4	24	2	0	0	0	0	0	1	1	1	1	0	4	4	5	3	3	3.8	3	3.54	3	4	4	4	4	4	4	4	4	3	3.93	3	3	3	3
10012027	1001	2	68	2	5	0	1	3	1	4	4	4	4	4	20	2	0	0	0	0	0	1	1	1	2	1	3	4	3	2	4	3.2	2	3.54	3	4	4	5	4	3	4	4	4	3	3.93	3	4	4	4
10012028	1001	1	72	3	1	0	1	3	1	4	4	4	4	4	20	2	0	0	0	0	0	1	2	1	2	0	2	2	4	4	4	3.2	2	3.54	3	4	4	4	5	5	5	4	4.42857	4	3.93	3	4	4	4
10012035	1001	1	67	2	5	1	1	2	0	4	4	3	4	3	18	2	1	0	0	0	0	2	3	2	1	0	2	2	4	3	3	2.8	1	3.54	3	3	3	4	4	4	4	4	3.71429	2	3.93	3	3	3	3
10012036	1001	2	61	1	4	0	1	3	1	3	3	3	3	3	15	2	0	1	1	1	0	3	1	1	2	0	4	4	5	5	5	4.6	4	3.54	3	5	3	5	4	2	4	4	3.85714	3	3.93	3	3	3	3
10012037	1001	2	67	2	3	0	1	4	1	3	3	3	3	4	16	2	0	0	0	0	0	1	1	2	2	0	3	1	3	3	3	2.6	1	3.54	3	1	2	4	4	4	2	2	2.71429	1	3.93	3	2	4	4
10012042	1001	2	62	1	3	0	1	5	1	5	5	5	5	5	25	2	0	0	0	0	0	1	1	1	2	1	5	5	5	5	5	5	4	3.54	3	5	5	5	5	5	5	5	5	4	3.93	3	5	5	5
10012044	1001	1	68	2	5	0	1	2	0	5	5	4	4	4	22	2	0	1	0	1	0	2	1	1	3	1	4		2	3	4	3.25	2	3.54	3	4	5	4	4	4	5	5	4.42857	4	3.93	3	4	4	4
10012046	1001	1	67	2	3	0	1	2	0	4	4	4	5	3	20	2	0	1	0	0	0	2	3	1	2	0	3	3	3	3	3	3	2	3.54	3	4	3	4	3	3	4	4	3.57143	2	3.93	3	3	3	3
10012049	1001	2	65	2	4	0	1	3	1	5	5	2	4	5	21	2	0	0	0	0	0	1	1	1	2	1	4	3	4	4	3	3.6	3	3.54	3	5	4	5	5	5	5	5	4.85714	4	3.93	3	5	5	3
10012051	1001	1	60	1	5	0	1	2	0	4	4	3	4	3	18	2	1	0	0	0	0	2	1	1	3	0	5	5	4	3	3	4	4	3.54	3	4	4	4	4	4	4	4	4	3	3.93	3	3	3	3
10012053	1001	2	67	2	4	0	1	3	1	5	5	5	5	5	25	2	0	0	0	1	0	2	1	1	3	1	4	4	3	3	4	3.6	3	3.54	3	4	5	4	4	4	4	4	4.14286	3	3.93	3	4	4	4
10012054	1001	2	70	3	5	0	1	3	1	5	5	4	3	4	21	2	0	1	0	0	0	2	1	2	3	1	4	4	2	3	2	3	2	3.54	3	4	4	2	3	2	2	2	2.71429	1	3.93	3	4	4	4
10012057	1001	1	62	1	3	1	1	2	0	4	4	4	4	4	20	2	1	0	0	0	0	2	1	1	1	0	4	4	4	3	4	3.8	3	3.54	3	4	4	4	4	4	4	3	3.85714	3	3.93	3	4	4	4
10012061	1001	2	70	3	4	0	1	2	0	4	4	3	4	3	18	2	0	1	0	1	0	2	1	1	1	1	4	4	3	3	3	3.4	3	3.54	3	3	4	4	4	3	4	4	3.71429	2	3.93	3	3	3	3
10012064	1001	2	61	1	4	0	1	2	0	5	5	5	5	5	25	2	0	1	0	0	0	2	1	1	1	0	5	5	3	3	4	4	4	3.54	3	3	3	3	3	3	3	3	3	1	3.93	3	5	5	5
10012065	1001	1	63	1	5	0	1	4	1	5	5	4	4	4	22	2	0	0	0	0	0	1	1	1	3	0	4	4	4	3	4	3.8	3	3.54	3	4	4	4	4	3	4	4	3.85714	3	3.93	3	4	4	4
10012066	1001	1	62	1	5	0	1	3	1	4	4	4	4	4	20	2	1	1	0	1	1	3	1	2	2	0	4	4	3	3	3	3.4	3	3.54	3	4	3	4	4	4	4	4	3.85714	3	3.93	3	3	3	3
10012067	1001	1	68	2	3	0	1	2	0	3	4	2	1	3	13	1	1	0	0	0	0	2	1	1	1	0	1	1	2	1	1	1.2	1	3.54	3	3	3	3	3	2	3	3	2.85714	1	3.93	3	3	3	3
10012070	1001	1	65	2	5	0	1	4	1	4	4	5	5	5	23	2	0	0	0	0	0	1	1	2	2	1	3	3	3	4	4	3.4	3	3.54	3	5	5	5	5	5	5	5	5	4	3.93	3	4	4	3
10012071	1001	1	69	2	4	0	1	5	1	5	5	5	5	5	25	2	0	0	0	0	0	1	1	2	2	1	4	4	1	2	1	2.4	1	3.54	3	1	2	4	5	5	1	2	2.85714	1	3.93	3	4	4	4
10012072	1001	1	75	4	4	0	1	2	0	4	4	3	3	3	17	2	0	0	0	0	0	1	1	1	2	1	5	4	3	2	3	3.4	3	3.54	3	3	3	3	4	3	3	3	3.14286	1	3.93	3	4	4	4
10012073	1001	2	68	2	4	0	1	2	0	4	4	2	3	4	17	2	1	1	0	1	0	3	1	1	2	1	5	5	3	1	3	3.4	3	3.54	3	5	3	1	2	4	2	1	2.57143	1	3.93	3	5	5	5
10012074	1001	2	65	2	5	0	1	2	0	2	2	2	2	2	10	1	1	1	0	0	0	2	1	1	1	0	4	4	3	3	3	3.4	3	3.54	3	3	3	3	4	3	3	3	3.14286	1	3.93	3	3	3	3
10012075	1001	2	72	3	4	0	1	3	1	5	5	4	5	5	24	2	0	0	0	0	0	1	1	1	2	1	4	1	3	1	2	2.2	1	3.54	3	3	3	2	3	4	3	3	3	1	3.93	3	4	4	4
10012077	1001	2	71	3	4	0	1	2	0	3	3	3	3	3	15	2	1	1	1	1	0	3	1	1	1	0	3	3	3	3	2	2.8	1	3.54	3	3	4	4	4	4	5	5	4.14286	3	3.93	3	3	3	3
10012078	1001	2	60	1	3	0	1	3	1	4	4	4	4	4	20	2	0	1	0	1	0	2	1	1	1	0	4	4	4	2	2	3.2	2	3.54	3	4	4	4	4	4	4	4	4	3	3.93	3	4	3	3
10012079	1001	2	63	1	3	0	1	3	1	4	4	4	4	3	19	2	0	1	0	1	0	2	1	1	1	0	4	4	3	3	3	3.4	3	3.54	3	4	4	4	4	4	4	4	4	3	3.93	3	3	3	3
10012082	1001	2	75	4	3	0	1	3	1	5	4	4	4	4	21	2	0	1	0	0	0	2	1	1	1	1	4	4	3	3	3	3.4	3	3.54	3	4	4	5	4	5	4	4	4.28571	4	3.93	3	4	3	4
10012090	1001	2	74	3	5	0	1	2	0	4	4	3	3	4	18	2	0	0	0	0	0	1	1	1	3	1	4	2	3	3	3	3	2	3.54	3	4	4	4	4	2	5	5	4	3	3.93	3	3	3	3
10012096	1001	1	65	2	5	1	1	4	1	1	1	1	1	1	5	1	1	0	0	1	0	2	3	1	2	1	5	3	2	2	2	2.8	1	3.54	3	4	4	4	3	3	3	3	3.42857	2	3.93	3	3	3	3
10021002	1002	2	60	1	4	0	1	2	0	4	4	4	4	4	20	2	0	0	0	0	0	1	1	1	2	1	4	4	3	3	3	3.4	3	3.49	3	4	4	4	4	4	4	4	4	3	4.01	3	4	4	4
10021004	1002	2	63	1	3	0	1	5	1	4	3	3	2	1	13	1	1	1	0	1	0	3	1	1	2	1	5	5	5	3	3	4.2	4	3.49	3	5	5	5	1	5	5	5	4.42857	4	4.01	3	5	4	4
10021005	1002	1	67	2	3	0	1	3	1	3	3	3	4	3	16	2	0	0	0	1	0	2	1	1	1	1	4	4	3	3	3	3.4	3	3.49	3	4	5	5	5	5	4	4	4.57143	4	4.01	3	4	4	5
10021006	1002	1	61	1	3	0	1	5	1	2	0	4	3	0	9	1	1	1	1	0	0	3	1	2	2	1	5	5	2	2	3	3.4	3	3.49	3	5	4	4	3	5	4	2	3.85714	3	4.01	3	4	4	5
10021007	1002	1	71	3	5	0	1	2	0	5	5	5	5	5	25	2	0	0	0	0	0	1	1	2	3	1	5	5	5	3	5	4.6	4	3.49	3	5	5	5	5	5	5	5	5	4	4.01	3	5	5	5
10021010	1002	2	62	1	3	0	1	5	1	5	5	5	5	5	25	2	0	0	0	0	0	1	1	2	2	1	5	5	5	3	5	4.6	4	3.49	3	5	5	5	5	5	5	5	5	4	4.01	3	5	5	5
10021012	1002	2	62	1	4	1	1	3	1	5	5	5	4	5	24	2	0	0	0	0	0	1	3	1	3	1	4	4	3	3	4	3.6	3	3.49	3	5	5	5	5	5	5	3	4.71429	4	4.01	3	5	5	5
10021015	1002	2	65	2	3	0	1	3	1	4	4	4	4	3	19	2	1	0	0	1	0	2	1	1	2	1	4	5	5	4	4	4.4	4	3.49	3	5	5	5	5	5	5	5	5	4	4.01	3	5	5	5
10021016	1002	1	64	1	4	1	1	3	1	5	5	5	4	4	23	2	0	1	0	0	0	2	1	1	3	1	4	4	3	3	3	3.4	3	3.49	3	5	5	5	5	5	5	5	5	4	4.01	3	5	5	5
10021017	1002	1	67	2	3	0	1	3	1	5	5	5	5	5	25	2	0	0	1	0	0	2	1	1	2	1	5	5	3	3	3	3.8	3	3.49	3	5	5	5	5	5	3	3	4.42857	4	4.01	3	5	5	5
10021018	1002	2	72	3	2	0	1	3	1	3	3	3	4	3	16	2	1	0	0	1	0	2	1	1	1	0	4	4	3	3	3	3.4	3	3.49	3	4	5	5	5	5	4	4	4.57143	4	4.01	3	4	4	5
10021019	1002	1	66	2	4	0	1	3	1	5	5	5	5	5	25	2	0	0	0	0	0	1	1	2	2	1	5	5	3	3	3	3.8	3	3.49	3	5	5	5	5	1	1	5	3.85714	3	4.01	3	5	5	5
10021021	1002	1	64	1	3	0	1	3	1	3	3	3	4	3	16	2	1	1	0	1	0	3	3	1	1	1	5	5	5	1	5	4.2	4	3.49	3	5	5	5	5	5	5	5	5	4	4.01	3	5	5	5
10021022	1002	1	64	1	3	0	1	3	1	4	4	5	5	4	22	2	1	0	0	0	0	2	1	1	2	1	4	4	3	3	4	3.6	3	3.49	3	5	5	5	5	5	4	4	4.71429	4	4.01	3	4	4	4
10021023	1002	2	64	1	3	0	1	3	1	4	4	2	4	3	17	2	1	1	1	0	0	3	1	1	2	1	5	5	2	4	1	3.4	3	3.49	3	3	3	3	3	3	3	4	3.14286	1	4.01	3	4	5	4
10021024	1002	2	63	1	3	0	1	3	1	3	3	3	4	3	16	2	1	0	0	0	0	2	1	1	2	1	4	3	3	3	4	3.4	3	3.49	3	5	5	5	5	4	4	1	4.14286	3	4.01	3	4	5	4
10021027	1002	2	63	1	3	0	1	3	1	5	4	5	5	5	24	2	0	0	0	0	0	1	1	1	1	0	3	3	2	2	2	2.4	1	3.49	3	3	3	3	4	4	4	4	3.57143	2	4.01	3	4	4	4
10021028	1002	2	60	1	3	1	1	4	1	5	5	5	5	5	25	2	0	0	0	0	0	1	3	1	2	1	4	5	5	3	5	4.4	4	3.49	3	5	5	5	5	5	5	5	5	4	4.01	3	5	5	5
10021030	1002	2	68	2	2	0	1	4	1	5	5	5	3	0	18	1	1	1	1	1	0	3	1	1	2	0	4	4	3	3	3	3.4	3	3.49	3	4	4	5	5	5	5	4	4.57143	4	4.01	3	4	4	5
10021031	1002	2	62	1	3	0	1	4	1	4	4	1	1	1	11	1	1	1	1	1	0	3	1	1	2	1	3	3	2	2	1	2.2	1	3.49	3	1	1	2	2	2	4	4	2.28571	1	4.01	3	5	3	3
10021032	1002	2	63	1	4	0	1	2	0	5	5	5	5	5	25	2	0	0	0	0	0	1	1	2	3	1	5	5	5	3	5	4.6	4	3.49	3	5	5	5	5	5	5	5	5	4	4.01	3	5	5	5
10021033	1002	2	62	1	4	0	1	5	1	5	5	5	4	4	23	2	0	1	0	0	0	2	1	1	3	1	4	4	3	3	4	3.6	3	3.49	3	5	5	5	5	5	5	5	5	4	4.01	3	5	5	5
10021035	1002	2	63	1	4	1	1	3	1	5	5	5	4	5	24	2	0	0	0	0	0	1	3	1	3	1	4	4	3	3	3	3.4	3	3.49	3	5	5	5	5	5	5	5	5	4	4.01	3	5	5	5
10021036	1002	2	70	3	3	0	1	2	0	5	5	5	5	5	25	2	0	0	0	1	0	2	1	1	2	1	4	4	3	3	4	3.6	3	3.49	3	5	5	5	5	5	5	5	5	4	4.01	3	5	5	5
10021037	1002	2	69	2	3	0	1	3	1	5	5	5	5	0	20	1	0	0	0	0	0	1	3	1	2	1	4	5	5	3	5	4.4	4	3.49	3	5	5	5	5	5	5	5	5	4	4.01	3	5	5	5
10021040	1002	2	62	1	3	0	1	2	0	5	5	5	5	5	25	2	1	1	0	1	0	3	1	3	2	1	5	5	4	3	4	4.2	4	3.49	3	5	4	4	4	4	4	4	4.14286	3	4.01	3	4	4	4
10021041	1002	2	65	2	3	0	1	2	0	4	4	3	4	3	18	2	0	0	0	0	0	1	1	1	2	1	4	5	5	4	4	4.4	4	3.49	3	5	5	5	5	5	5	5	5	4	4.01	3	5	5	5
10021042	1002	2	74	3	4	0	1	2	0	5	5	4	4	5	23	2	1	0	0	1	0	2	1	1	3	1	2	2	4	4	4	3.2	2	3.49	3	4	4	4	4	4	4	4	4	3	4.01	3	4	4	4
10021043	1002	2	73	3	4	0	0	2	0	4	4	4	4	3	19	2	0	0	0	0	0	1	1	1	2	1	4	4	1	5	4	3.6	3	3.49	3	5	5	5	5	5	5	5	5	4	4.01	3	5	5	5
10021045	1002	2	71	3	5	0	1	2	0	3	3	3	3	3	15	2	1	1	0	1	0	3	1	1	2	0	3	3	3	3	3	3	2	3.49	3	4	4	3	3	4	4	4	3.71429	2	4.01	3	3	3	3
10021047	1002	2	65	2	1	0	1	5	1	5	5	5	4	4	23	2	0	1	0	0	0	2	1	1	3	1	4	4	3	3	3	3.4	3	3.49	3	5	5	5	5	5	5	5	5	4	4.01	3	5	5	5
10021048	1002	1	67	2	5	0	1	4	1	4	4	4	4	4	20	2	0	0	0	0	0	1	3	1	2	1	2	2	4	5	4	3.4	3	3.49	3	4	4	4	4	4	4	4	4	3	4.01	3	5	5	5
10021050	1002	1	71	3	4	0	1	2	0	1	4	3	2	2	12	1	1	1	1	1	0	3	1	1	2	0	3	3	3	2	2	2.6	1	3.49	3	4	4	3	3	4	4	4	3.71429	2	4.01	3	4	4	3
10021051	1002	1	64	1	3	0	1	2	0	5	5	5	5	5	25	2	0	0	0	0	0	1	1	2	2	1	5	5	5	3	5	4.6	4	3.49	3	5	5	5	5	5	5	5	5	4	4.01	3	5	5	5
10021055	1002	1	67	2	3	0	1	3	1	3	3	3	4	3	16	2	1	0	0	1	0	2	1	1	1	0	4	4	3	3	3	3.4	3	3.49	3	4	5	5	5	5	4	4	4.57143	4	4.01	3	4	4	5
10021056	1002	2	60	1	3	0	1	3	1	4	5	4	4	3	20	2	0	1	1	0	0	2	1	1	2	1	5	5	3	4	1	3.6	3	3.49	3	3	3	3	3	3	3	3	3	1	4.01	3	4	5	5
10021057	1002	1	70	3	4	0	1	2	0	5	5	5	5	5	25	2	0	0	0	0	0	1	1	2	2	1	5	5	5	3	5	4.6	4	3.49	3	5	5	5	5	5	5	5	5	4	4.01	3	5	5	5
10021060	1002	2	67	2	4	0	0	2	0	5	5	5	4	4	23	2	0	1	0	0	0	2	1	1	3	0	4	4	3	3	4	3.6	3	3.49	3	5	5	5	5	5	5	5	5	4	4.01	3	5	5	5
10021062	1002	2	65	2	3	0	1	3	1	4	4	4	3	3	18	2	0	0	0	0	0	1	1	1	2	1	4	5	5	4	4	4.4	4	3.49	3	5	5	5	5	5	5	5	5	4	4.01	3	5	5	5
10021063	1002	2	73	3	4	1	1	3	1	5	5	5	4	5	24	2	0	0	0	0	0	1	3	1	3	1	4	4	3	3	3	3.4	3	3.49	3	5	5	5	5	5	5	5	5	4	4.01	3	5	5	5
10021064	1002	1	64	1	3	1	1	2	0	5	5	4	3	5	22	2	0	1	1	1	0	3	1	1	2	1	5	5	3	3	5	4.2	4	3.49	3	5	3	5	5	3	5	5	4.42857	4	4.01	3	4	4	4
10021065	1002	2	65	2	3	0	1	3	1	4	4	3	3	3	17	2	0	0	0	0	0	1	1	1	2	1	4	5	5	4	4	4.4	4	3.49	3	5	5	5	5	5	5	5	5	4	4.01	3	5	5	5
10021068	1002	2	61	1	3	0	1	3	1	4	4	2	4	3	17	2	1	1	0	0	0	2	1	1	2	1	5	5	5	1	5	4.2	4	3.49	3	5	5	5	5	5	5	5	5	4	4.01	3	5	5	5
10021070	1002	1	70	3	3	1	1	4	1	5	5	5	5	5	25	2	1	1	0	1	0	3	1	1	2	1	5	5	4	3	4	4.2	4	3.49	3	5	4	4	4	4	4	4	4.14286	3	4.01	3	4	4	4
10021073	1002	2	62	1	4	0	1	3	1	4	4	3	4	3	18	2	0	0	0	0	0	1	1	1	2	1	4	5	5	4	4	4.4	4	3.49	3	5	5	5	5	5	5	5	5	4	4.01	3	5	5	5
10021074	1002	2	73	3	4	0	1	4	1	3	4	4	4	3	18	2	1	0	0	0	0	2	1	1	2	1	3	3	3	3	3	3	2	3.49	3	4	4	4	4	5	5	5	4.42857	4	4.01	3	4	4	3
10021076	1002	2	66	2	3	0	1	4	1	5	4	3	5	3	20	2	1	1	0	0	0	2	1	1	2	1	4	5	4	3	4	4	4	3.49	3	5	5	5	5	5	5	5	5	4	4.01	3	5	5	5
10021077	1002	1	70	3	5	0	1	3	1	5	5	4	4	4	22	2	0	1	0	0	0	2	1	1	1	1	3	5	4	2	2	3.2	2	3.49	3	4	3	3	3	3	4	4	3.42857	2	4.01	3	4	4	3
10021079	1002	2	71	3	4	0	0	2	0	4	4	4	4	4	20	2	0	0	0	0	0	1	1	1	2	1	1	4	4	2	1	2.4	1	3.49	3	5	5	5	5	5	5	2	4.57143	4	4.01	3	5	5	5
10021080	1002	2	64	1	4	0	1	4	1	5	5	5	5	5	25	2	1	1	0	0	0	2	1	1	2	1	5	5	3	3	3	3.8	3	3.49	3	5	5	5	5	3	3	3	4.14286	3	4.01	3	5	5	5
10021083	1002	1	61	1	3	1	1	2	0	4	4	4	4	4	20	2	1	1	1	1	0	3	1	1	2	1	4	4	2	2	3	3	2	3.49	3	5	5	5	5	5	5	5	5	4	4.01	3	5	5	5
10021084	1002	2	64	1	4	1	1	3	1	5	5	5	4	5	24	2	0	0	0	0	0	1	3	1	3	1	4	4	3	3	3	3.4	3	3.49	3	5	5	5	5	5	5	5	5	4	4.01	3	5	5	5
10021085	1002	2	68	2	4	0	0	2	0	5	5	5	5	5	25	2	0	0	0	0	0	1	1	2	3	1	5	5	5	3	5	4.6	4	3.49	3	5	5	5	5	5	5	5	5	4	4.01	3	5	5	5
10021087	1002	2	64	1	3	0	1	2	0	5	5	5	5	5	25	2	0	1	0	1	0	2	1	1	2	1	5	5	4	3	4	4.2	4	3.49	3	5	4	4	4	4	4	4	4.14286	3	4.01	3	4	4	4
10021088	1002	1	68	2	4	0	1	5	1	5	5	5	4	4	23	2	0	1	0	0	0	2	1	1	3	1	4	4	3	3	4	3.6	3	3.49	3	5	5	5	5	5	5	5	5	4	4.01	3	5	5	5
10021089	1002	2	66	2	3	0	1	3	1	5	5	5	5	5	25	2	0	0	0	0	1	2	3	1	2	1	4	5	5	3	5	4.4	4	3.49	3	5	5	5	5	5	5	5	5	4	4.01	3	5	5	4
10021090	1002	2	69	2	3	0	0	4	1	5	5	5	5	5	25	2	0	0	0	0	0	1	1	1	2	1	4	4	3	3	4	3.6	3	3.49	3	5	5	5	4	5	5	5	4.85714	4	4.01	3	5	5	5
10021091	1002	2	61	1	3	0	1	2	0	5	5	5	5	5	25	2	0	1	1	1	0	3	1	1	3	1	5	5	1	3	3	3.4	3	3.49	3	5	5	5	5	5	4	4	4.71429	4	4.01	3	5	5	5
10021092	1002	1	65	2	3	0	1	2	0	4	4	4	4	4	20	2	0	0	0	0	0	1	3	1	2	1	4	5	5	3	5	4.4	4	3.49	3	5	5	5	5	5	5	5	5	4	4.01	3	5	5	5
10021093	1002	2	62	1	3	0	1	2	0	5	5	5	4	5	24	2	0	1	1	0	0	2	1	1	2	1	4	5	4	3	4	4	4	3.49	3	4	4	4	4	4	4	4	4	3	4.01	3	5	4	4
10021094	1002	2	62	1	4	0	1	2	0	5	5	5	5	5	25	2	0	0	0	0	0	1	1	2	3	0	5	5	5	2	5	4.4	4	3.49	3	5	5	5	5	5	5	5	5	4	4.01	3	5	5	5
10021097	1002	2	67	2	5	0	1	3	1	5	5	4	4	4	22	2	0	1	0	0	0	2	1	1	1	1	3	5	4	2	2	3.2	2	3.49	3	4	3	3	3	3	4	4	3.42857	2	4.01	3	4	4	3
10021098	1002	2	61	1	4	0	1	2	0	5	5	5	5	5	25	2	0	0	0	0	0	1	1	2	3	0	5	5	5	5	5	5	4	3.49	3	5	5	5	5	5	5	5	5	4	4.01	3	5	5	5
10022006	1002	2	63	1	5	0	1	3	1	3	3	3	3	3	15	2	0	0	0	0	0	1	1	1	1	1	3	3	3	3	3	3	2	3.49	3	3	3	3	3	3	3	3	3	1	4.01	3	3	3	3
10022008	1002	2	62	1	4	0	1	3	1	2	2	2	2	2	10	1	0	0	0	0	0	1	1	1	1	1	3	3	3	3	3	3	2	3.49	3	3	3	3	3	3	3	3	3	1	4.01	3	3	3	3
10022010	1002	2	66	2	4	0	1	3	1	4	4	4	3	3	18	2	0	0	0	0	0	1	1	1	1	1	3	3	3	3	3	3	2	3.49	3	3	3	3	3	3	3	3	3	1	4.01	3	3	3	3
10022012	1002	1	65	2	4	0	1	3	1	3	3	3	3	3	15	2	0	0	0	0	0	1	1	1	1	1	3	3	3	3	3	3	2	3.49	3	3	3	3	3	3	3	3	3	1	4.01	3	3	3	3
10022013	1002	2	66	2	4	0	1	3	1	3	3	3	3	3	15	2	0	0	0	0	0	1	1	1	1	1	3	3	3	3	3	3	2	3.49	3	3	3	3	3	3	3	3	3	1	4.01	3	3	3	3
10022015	1002	1	75	4	4	0	1	4	1	3	3	3	3	3	15	2	0	0	0	0	0	1	1	1	1	1	3	3	3	3	3	3	2	3.49	3	3	3	3	3	3	3	3	3	1	4.01	3	3	3	3
10022016	1002	1	69	2	3	0	1	3	1	4	4	4	4	4	20	2	0	1	0	1	0	2	3	1	1	1	4	4	2	3	3	3.2	2	3.49	3	4	4	4	4	4	4	4	4	3	4.01	3	4	4	4
10022017	1002	1	61	1	3	0	1	3	1	3	3	3	3	3	15	2	1	1	0	1	0	3	3	1	1	1	3	3	3	3	3	3	2	3.49	3	4	4	4	4	4	4	4	4	3	4.01	3	4	4	4
10022018	1002	2	70	3	3	0	1	3	1	4	4	4	4	4	20	2	0	1	0	0	0	2	1	1	1	0	4	4	3	3	3	3.4	3	3.49	3	3	3	3	3	3	3	4	3.14286	1	4.01	3	4	4	4
10022021	1002	1	76	4	3	0	1	3	1	3	3	3	3	3	15	2	0	0	0	0	0	1	1	1	1	1	4	3	3	3	3	3.2	2	3.49	3	3	3	3	3	3	3	3	3	1	4.01	3	4	3	3
10022022	1002	1	64	1	5	0	1	3	1	3	3	3	3	3	15	2	0	0	0	0	0	1	1	1	1	1	3	3	3	3	3	3	2	3.49	3	3	3	3	3	3	3	3	3	1	4.01	3	3	3	3
10022028	1002	1	68	2	4	1	0	3	1	2	2	2	2	2	10	1	0	1	1	1	1	3	1	1	1	1	3	3	3	3	3	3	2	3.49	3	3	3	3	3	3	3	3	3	1	4.01	3	3	3	3
10022029	1002	1	62	1	4	0	1	4	1	3	3	3	3	3	15	2	0	0	0	0	0	1	1	1	1	1	3	3	3	3	3	3	2	3.49	3	3	3	3	3	3	3	3	3	1	4.01	3	3	3	3
10022030	1002	1	61	1	4	0	1	3	1	3	3	3	3	3	15	2	0	0	0	0	0	1	1	1	1	1	3	3	3	3	3	3	2	3.49	3	3	3	3	3	3	3	3	3	1	4.01	3	3	3	3
10022035	1002	2	63	1	4	1	1	3	1	2	2	2	2	2	10	1	0	0	0	0	0	1	1	1	1	1	3	3	3	3	3	3	2	3.49	3	3	3	3	3	3	3	3	3	1	4.01	3	3	3	3
10022036	1002	1	62	1	4	0	1	3	1	3	3	3	3	3	15	2	0	0	0	0	0	1	1	1	1	1	3	3	3	3	3	3	2	3.49	3	3	3	3	3	3	3	3	3	1	4.01	3	3	3	3
10022038	1002	2	67	2	3	0	1	2	0	4	4	3	2	2	15	2	0	1	0	0	0	2	1	1	2	1	4	3	4	1	3	3	2	3.49	3	4	4	3	3	3	4	4	3.57143	2	4.01	3	4	4	3
10022039	1002	2	72	3	3	0	1	2	0	4	4	4	3	4	19	2	0	1	0	0	0	2	1	1	3	1	4	4	4	4	4	4	4	3.49	3	4	4	4	4	4	4	4	4	3	4.01	3	4	4	4
10022049	1002	1	67	2	4	0	1	4	1	3	3	3	3	3	15	2	0	0	0	0	0	1	1	1	1	1	3	3	3	3	3	3	2	3.49	3	3	3	3	3	3	3	3	3	1	4.01	3	3	3	3
10022052	1002	2	62	1	4	0	1	3	1	4	4	4	4	4	20	2	0	0	0	0	0	1	1	1	1	1	3	3	3	3	3	3	2	3.49	3	3	3	3	3	3	3	3	3	1	4.01	3	3	3	3
10022053	1002	1	60	1	4	0	1	3	1	3	3	3	3	3	15	2	0	0	0	0	0	1	1	1	1	0	3	3	3	3	3	3	2	3.49	3	3	3	3	3	3	3	3	3	1	4.01	3	3	3	3
10022054	1002	1	68	2	2	0	1	3	1	4	4	4	4	4	20	2	0	0	0	0	0	1	1	1	1	0	3	3	3	3	3	3	2	3.49	3	3	3	3	3	3	3	3	3	1	4.01	3	3	3	3
10022056	1002	1	61	1	4	0	1	3	1	3	3	3	3	3	15	2	0	0	0	0	0	1	1	1	1	1	3	3	3	3	3	3	2	3.49	3	3	3	3	3	3	3	3	3	1	4.01	3	3	3	3
10022058	1002	1	69	2	4	0	1	2	0	4	4	2	2	2	14	2	1	0	0	1	0	2	1	1	2	1	3	3	2	1	2	2.2	1	3.49	3	2	1	4	3	3	3	3	2.71429	1	4.01	3	3	3	3
10022059	1002	1	66	2	3	0	1	2	0	4	4	4	3	4	19	2	0	0	0	0	0	1	1	2	2	1	4	4	2	3	2	3	2	3.49	3	2	4	4	4	4	2	2	3.14286	1	4.01	3	2	2	3
10022060	1002	1	70	3	4	0	1	3	1	1	2	1	1	1	6	1	1	0	0	0	0	2	3	1	3	1	3	4	2	2	3	2.8	1	3.49	3	4	3	4	4	4	4	4	3.85714	3	4.01	3	3	3	3
10022061	1002	1	73	3	3	0	1	2	0	1	2	2	2	2	9	1	1	1	0	0	0	2	1	1	2	1	3	3	3	3	3	3	2	3.49	3	4	4	4	4	3	4	4	3.85714	3	4.01	3	4	3	3
10022070	1002	2	69	2	4	0	1	3	1	3	3	3	3	3	15	2	0	0	0	0	0	1	1	2	3	1	2	3	3	3	3	2.8	1	3.49	3	4	4	4	4	4	4	4	4	3	4.01	3	4	4	4
10022073	1002	1	65	2	4	0	1	4	1	4	4	4	4	4	20	2	0	0	0	0	0	1	1	1	3	1	3	3	3	3	3	3	2	3.49	3	3	3	3	3	3	3	3	3	1	4.01	3	3	3	3
10022076	1002	2	80	4	4	0	1	4	1	3	3	3	3	3	15	2	0	0	0	0	0	1	1	1	1	1	3	3	3	3	3	3	2	3.49	3	3	3	3	3	3	3	3	3	1	4.01	3	3	3	3
10022078	1002	1	67	2	4	0	1	3	1	3	3	3	3	3	15	2	1	0	0	1	0	2	1	1	3	1	3	3	3	3	3	3	2	3.49	3	3	3	3	3	3	3	3	3	1	4.01	3	3	3	3
10022086	1002	2	67	2	3	0	1	4	1	4	4	4	4	4	20	2	0	0	0	0	0	1	1	1	2	1	4	4	3	3	3	3.4	3	3.49	3	4	4	4	3	4	4	4	3.85714	3	4.01	3	4	4	4
10022087	1002	2	64	1	5	1	1	4	1	4	5	5	5	4	23	2	0	0	0	0	0	1	1	1	1	1	5	5	4	4	4	4.4	4	3.49	3	4	3	3	4	4	3	3	3.42857	2	4.01	3	5	5	5
10022088	1002	1	62	1	4	0	1	3	1	3	3	3	3	3	15	2	0	0	0	0	0	1	1	1	1	1	3	3	3	3	3	3	2	3.49	3	3	3	3	3	3	3	3	3	1	4.01	3	3	3	3
10022089	1002	2	66	2	4	0	1	3	1	3	3	3	3	3	15	2	1	0	0	1	0	2	1	1	2	1	3	3	3	3	3	3	2	3.49	3	3	3	3	3	3	3	3	3	1	4.01	3	3	3	3
10022093	1002	1	65	2	3	0	1	3	1	4	4	4	4	3	19	2	0	0	0	0	0	1	1	1	1	0	3	3	3	3	3	3	2	3.49	3	3	3	3	3	3	3	3	3	1	4.01	3	3	3	3
10022096	1002	2	70	3	3	0	1	2	0	4	4	4	4	4	20	2	0	0	0	1	0	2	1	1	2	1	3	3	3	3	3	3	2	3.49	3	4	3	3	3	3	3	3	3.14286	1	4.01	3	4	4	4
10022097	1002	1	71	3	4	0	1	2	0	4	4	4	4	4	20	2	0	0	0	1	0	2	3	2	2	1	3	3	3	3	3	3	2	3.49	3	3	3	3	3	3	3	3	3	1	4.01	3	4	4	4
10022098	1002	1	72	3	3	0	1	4	1	5	5	5	5	5	25	2	0	0	0	0	0	1	3	1	3	1	5	5	1	1	4	3.2	2	3.49	3	5	5	3	4	4	4	4	4.14286	3	4.01	3	5	5	5
10022099	1002	2	62	1	3	0	0	3	1	3	3	3	3	3	15	2	0	0	0	0	0	1	1	1	2	1	3	4	3	3	3	3.2	2	3.49	3	3	3	3	3	3	3	3	3	1	4.01	3	4	4	4
10022100	1002	2	70	3	2	0	1	3	1	3	3	3	3	3	15	2	0	0	0	0	0	1	1	1	2	1	3	3	3	3	3	3	2	3.49	3	3	3	3	3	3	3	2	2.85714	1	4.01	3	4	4	4
10031001	1003	2	74	3	3	0	1	3	1	5	4	3	4	4	20	2	1	1	0	1	0	3	1	1	2	1	4	4	2	3	3	3.2	2	3.35	2	5	5	5	5	4	4	4	4.57143	4	3.78	3	4	4	4
10031002	1003	2	67	2	5	0	1	3	1	5	5	5	4	4	23	2	0	1	0	0	0	2	1	1	3	0	5	5	5	5	5	5	4	3.35	2	5	5	5	5	5	5	5	5	4	3.78	3	5	5	5
10031006	1003	2	65	2	3	0	1	3	1	4	4	3	3	4	18	2	1	1	0	0	0	2	1	1	2	1	3	3	3	3	3	3	2	3.35	2	4	4	4	5	4	4	4	4.14286	3	3.78	3	5	5	4
10031007	1003	2	63	1	2	0	1	4	1	4	4	4	4	4	20	2	0	0	0	0	0	1	1	2	3	1	3	3	3	3	3	3	2	3.35	2	3	3	3	4	3	4	3	3.28571	2	3.78	3	3	3	3
10031008	1003	2	64	1	3	0	1	3	1	4	4	4	3	3	18	2	1	0	0	0	0	2	1	1	2	1	3	4	2	3	3	3	2	3.35	2	4	3	4	4	4	4	4	3.85714	3	3.78	3	4	4	4
10031010	1003	1	63	1	3	1	1	4	1	4	3	4	4	4	19	2	0	1	1	0	0	2	3	2	2	1	1	1	5	5	5	3.4	3	3.35	2	4	4	4	4	4	4	4	4	3	3.78	3	4	4	4
10031011	1003	2	62	1	3	0	1	2	0	5	4	4	4	4	21	2	1	0	1	1	1	3	1	1	2	0	3	4	2	2	3	2.8	1	3.35	2	4	4	4	4	4	4	4	4	3	3.78	3	4	4	4
10031012	1003	2	62	1	3	0	1	3	1	3	3	3	2	3	14	2	1	1	0	0	0	2	1	1	2	0	3	4	2	2	2	2.6	1	3.35	2	3	4	4	4	4	4	4	3.85714	3	3.78	3	4	4	4
10031037	1003	2	66	2	4	0	1	2	0	5	5	3	3	3	19	2	0	0	0	1	0	2	1	1	3	1	3	4	3	2	3	3	2	3.35	2	2	2	3	2	4	5	3	3	1	3.78	3	3	4	3
10031044	1003	1	71	3	5	0	1	3	1	4	5	3	4	3	19	2	1	1	0	1	0	3	1	3	2	1	3	3	4	3	3	3.2	2	3.35	2	5	5	4	5	5	5	5	4.85714	4	3.78	3	4	4	4
10031048	1003	2	67	2	3	0	1	2	0	4	5	4	4	4	21	2	0	0	0	0	0	1	1	1	3	1	4	3	3	3	3	3.2	2	3.35	2	5	5	5	3	5	3	5	4.42857	4	3.78	3	3	3	3
10031050	1003	2	66	2	3	0	0	3	1	4	4	4	4	4	20	2	0	0	0	0	0	1	1	1	1	1	4	4	3	3	3	3.4	3	3.35	2	4	4	4	4	4	4	4	4	3	3.78	3	4	4	3
10031051	1003	2	65	2	2	0	1	5	1	3	4	4	3	3	17	2	0	0	0	0	0	1	1	1	2	1	3	4	3	3	3	3.2	2	3.35	2	3	3	3	3	3	3	3	3	1	3.78	3	3	3	3
10031052	1003	1	71	3	5	0	1	3	1	4	4	4	4	4	20	2	0	0	0	0	0	1	1	1	3	1	4	3	3	3	3	3.2	2	3.35	2	3	4	4	3	4	3	3	3.42857	2	3.78	3	3	3	3
10031055	1003	2	68	2	2	0	1	2	0	4	3	4	3	4	18	2	0	0	0	1	0	2	1	1	3	1	3	3	3	3	3	3	2	3.35	2	3	3	3	3	3	3	3	3	1	3.78	3	3	3	3
10031056	1003	2	66	2	2	0	0	2	0	4	3	4	3	4	18	2	0	0	0	0	0	1	1	1	2	1	4	4	3	3	3	3.4	3	3.35	2	3	4	4	4	4	4	4	3.85714	3	3.78	3	3	3	3
10031068	1003	2	63	1	3	1	1	4	1	3	4	4	4	3	18	2	0	1	1	0	0	2	1	2	2	1	5	5	3	3	1	3.4	3	3.35	2	3	3	3	2	3	3	3	2.85714	1	3.78	3	2	2	3
10031069	1003	1	73	3	3	1	1	4	1	4	3	4	4	4	19	2	0	1	1	0	0	2	1	3	2	1	1	1	5	5	5	3.4	3	3.35	2	4	4	4	4	4	4	4	4	3	3.78	3	4	4	4
10031073	1003	2	75	4	1	0	0	2	0	3	3	2	3	3	14	2	0	0	0	0	0	1	1	1	1	1	4	4	4	3	3	3.6	3	3.35	2	3	3	4	4	4	4	3	3.57143	2	3.78	3	4	4	4
10031083	1003	2	67	2	5	0	1	3	1	3	3	3	3	3	15	2	0	0	0	0	0	1	1	1	1	1	4	4	4	3	4	3.8	3	3.35	2	3	3	3	3	4	3	3	3.14286	1	3.78	3	4	3	3
10031084	1003	2	71	3	4	0	1	2	0	4	4	3	3	4	18	2	1	1	0	1	0	3	1	1	2	1	2	2	4	3	3	2.8	1	3.35	2	5	5	3	4	3	4	4	4	3	3.78	3	5	5	4
10031087	1003	1	70	3	3	0	1	3	1	3	3	3	3	1	13	1	0	1	0	1	0	2	1	1	2	0	4	4	4	3	5	4	4	3.35	2	5	5	4	4	5	5	5	4.71429	4	3.78	3	4	4	4
10031089	1003	2	62	1	2	0	1	2	0	5	5	4	3	3	20	2	1	1	0	0	0	2	1	1	2	1	5	5	5	3	3	4.2	4	3.35	2	5	3	5	4	3	1	1	3.14286	1	3.78	3	3	4	4
10031097	1003	2	68	2	5	0	1	3	1	5	5	5	4	4	23	2	0	0	0	1	0	2	1	1	2	1	4	4	3	3	4	3.6	3	3.35	2	3	3	3	3	3	3	3	3	1	3.78	3	4	4	4
10041009	1004	1	62	1	3	0	1	4	1	4	4	4	4	4	20	2	1	1	1	0	0	3	1	2	1	0	3	3	3	3	3	3	2	3.47	3	3	3	3	3	3	3	3	3	1	3.51	2	3	3	3
10041039	1004	2	70	3	2	0	1	2	0	3	3	3	3	3	15	2	1	1	1	0	0	3	1	1	2	0	4	4	3	3	3	3.4	3	3.47	3	4	4	4	4	4	4	4	4	3	3.51	2	4	4	4
10041041	1004	2	66	2	2	0	1	2	0	3	3	3	3	3	15	2	1	0	0	0	0	2	1	1	2	0	4	4	4	4	4	4	4	3.47	3	4	4	4	4	4	4	4	4	3	3.51	2	4	4	4
10041066	1004	2	66	2	2	0	1	2	0	3	3	3	3	3	15	2	1	1	0	0	0	2	1	1	2	0	4	4	3	3	3	3.4	3	3.47	3	4	4	4	4	4	4	4	4	3	3.51	2	4	4	4
10041072	1004	1	65	2	2	0	1	3	1	4	4	3	3	3	17	2	1	1	0	1	0	3	1	1	2	1	4	4	4	3	3	3.6	3	3.47	3	4	4	4	4	4	4	4	4	3	3.51	2	4	4	4
10041077	1004	1	60	1	2	0	1	2	0	3	3	2	3	2	13	2	0	0	0	0	0	1	3	2	2	0	3	3	3	2	3	2.8	1	3.47	3	4	4	4	4	4	4	4	4	3	3.51	2	4	4	4
10041080	1004	2	65	2	2	0	1	2	0	3	3	3	3	2	14	2	1	1	0	0	0	2	1	1	1	0	4	4	4	3	3	3.6	3	3.47	3	4	4	4	4	4	4	4	4	3	3.51	2	4	4	4
10041082	1004	1	60	1	3	0	1	2	0	3	3	3	3	2	14	2	0	0	0	0	0	1	1	2	2	1	3	3	2	2	3	2.6	1	3.47	3	4	4	4	4	3	4	3	3.71429	2	3.51	2	4	3	3
10041086	1004	1	60	1	3	1	1	3	1	4	4	4	3	3	18	2	0	0	0	0	0	1	3	3	1	0	4	4	4	3	3	3.6	3	3.47	3	4	3	4	4	4	4	4	3.85714	3	3.51	2	5	5	5
10041093	1004	2	66	2	2	0	1	4	1	4	4	4	4	4	20	2	0	0	0	0	0	1	1	1	2	0	4	4	3	3	3	3.4	3	3.47	3	4	4	4	4	4	4	4	4	3	3.51	2	4	4	4
10041107	1004	2	67	2	3	0	1	2	0	3	3	3	3	3	15	2	0	0	0	0	0	1	1	1	2	0	4	4	4	4	4	4	4	3.47	3	4	4	4	4	4	4	4	4	3	3.51	2	4	4	4
10042001	1004	1	68	2	2	0	1	3	1	4	4	3	3	3	17	2	0	0	0	0	0	1	3	2	3	0	4	4	4	3	3	3.6	3	3.47	3	4	4	4	4	4	4	4	4	3	3.51	2	5	5	5
10042003	1004	1	75	4	3	0	1	2	0	3	3	3	3	3	15	2	1	0	0	1	0	2	2	3	2	1	4	4	2	2	2	2.8	1	3.47	3	2	2	2	2	2	2	2	2	1	3.51	2	4	4	4
10042007	1004	2	62	1	2	0	1	4	1	4	4	4	4	4	20	2	0	0	0	0	0	1	1	1	1	0	4	4	3	3	3	3.4	3	3.47	3	3	3	3	3	3	3	3	3	1	3.51	2	3	3	3
10042009	1004	2	61	1	3	0	1	4	1	4	4	4	4	4	20	2	0	0	0	0	0	1	1	1	1	0	5	5	3	3	3	3.8	3	3.47	3	3	3	3	3	3	3	3	3	1	3.51	2	3	3	3
10042011	1004	2	63	1	3	1	1	3	1	3	3	3	3	3	15	2	0	0	0	0	0	1	3	1	2	1	5	5	1	1	3	3	2	3.47	3	1	1	1	1	1	1	1	1	1	3.51	2	3	3	3
10042012	1004	1	67	2	3	1	1	4	1	4	3	5	4	3	19	2	0	0	0	0	0	1	3	2	2	1	5	5	5	4	4	4.6	4	3.47	3	5	4	4	4	4	3	4	4	3	3.51	2	4	4	3
10042026	1004	1	66	2	3	0	1	3	1	4	4	4	5	4	21	2	0	0	0	0	0	1	3	2	2	1	4	4	4	3	3	3.6	3	3.47	3	4	4	4	2	4	4	2	3.42857	2	3.51	2	4	4	4
10042027	1004	2	72	3	1	0	1	3	1	3	3	2	2	3	13	2	1	1	0	1	0	3	1	1	2	0	3	4	3	3	3	3.2	2	3.47	3	2	2	3	2	2	3	3	2.42857	1	3.51	2	3	4	3
10042028	1004	2	61	1	2	0	1	3	1	3	3	3	3	3	15	2	1	0	0	0	0	2	1	1	2	0	2	2	3	3	4	2.8	1	3.47	3	4	4	4	4	2	4	4	3.71429	2	3.51	2	4	4	4
10042035	1004	2	65	2	2	0	1	4	1	4	4	4	4	4	20	2	0	0	0	0	0	1	1	1	1	0	3	3	3	3	3	3	2	3.47	3	3	3	3	3	3	3	3	3	1	3.51	2	3	3	3
10042037	1004	1	64	1	2	0	1	3	1	4	4	4	4	4	20	2	0	0	0	0	0	1	3	2	2	1	3	3	3	3	3	3	2	3.47	3	3	3	3	3	3	3	3	3	1	3.51	2	3	3	3
10042040	1004	2	62	1	3	0	1	3	1	4	4	4	4	4	20	2	0	1	0	0	0	2	1	1	2	1	5	4	3	3	3	3.6	3	3.47	3	4	4	4	4	4	4	4	4	3	3.51	2	5	5	5
10042049	1004	1	65	2	2	0	1	3	1	4	4	3	4	3	18	2	0	0	0	1	0	2	3	2	2	0	4	4	4	4	4	4	4	3.47	3	4	4	3	3	4	4	4	3.71429	2	3.51	2	3	3	3
10042053	1004	1	63	1	3	0	1	2	0	3	3	3	3	3	15	2	1	1	0	1	0	3	1	1	1	0	3	4	3	2	2	2.8	1	3.47	3	2	2	4	2	2	4	4	2.85714	1	3.51	2	4	4	4
10042054	1004	1	73	3	3	0	1	2	0	4	4	4	4	4	20	2	1	1	0	0	0	2	1	1	2	1	3	3	3	3	3	3	2	3.47	3	4	4	4	4	4	4	4	4	3	3.51	2	4	4	4
10042058	1004	1	66	2	4	0	1	3	1	3	3	3	4	4	17	2	0	0	0	0	0	1	1	1	2	1	4	4	3	2	2	3	2	3.47	3	4	4	4	2	4	4	4	3.71429	2	3.51	2	4	4	4
10042064	1004	2	63	1	4	1	1	4	1	2	2	2	3	1	10	1	0	0	0	0	0	1	1	1	2	0	4	4	3	2	2	3	2	3.47	3	2	2	3	3	3	4	4	3	1	3.51	2	4	4	4
10042067	1004	2	71	3	1	0	1	3	1	5	3	4	5	4	21	2	1	0	0	1	0	2	1	1	1	1	3	5	3	4	5	4	4	3.47	3	5	4	5	3	4	3	4	4	3	3.51	2	3	4	5
10042069	1004	1	67	2	2	0	1	3	1	4	3	4	4	3	18	2	0	0	0	1	1	2	1	1	1	1	5	5	5	3	3	4.2	4	3.47	3	5	5	4	4	4	5	5	4.57143	4	3.51	2	5	5	4
10042070	1004	1	71	3	2	0	1	3	1	4	4	4	4	4	20	2	0	0	0	1	0	2	3	1	1	1	2	3	3	4	3	3	2	3.47	3	4	4	4	2	3	3	3	3.28571	2	3.51	2	3	3	3
10042073	1004	1	67	2	2	0	1	4	1	5	4	5	4	3	21	2	0	0	0	0	0	1	1	1	1	1	5	5	5	3	3	4.2	4	3.47	3	5	4	3	5	4	3	4	4	3	3.51	2	5	4	3
10042074	1004	1	66	2	1	0	1	3	1	5	3	4	2	5	19	2	0	0	0	0	0	1	1	1	1	1	5	5	5	2	3	4	4	3.47	3	5	4	5	4	3	5	3	4.14286	3	3.51	2	5	4	3
10042082	1004	2	65	2	2	0	1	3	1	4	4	4	4	4	20	2	0	0	0	0	0	1	1	1	3	1	3	3	3	3	3	3	2	3.47	3	2	2	4	3	4	4	4	3.28571	2	3.51	2	4	4	4
10042083	1004	1	66	2	4	0	1	2	0	5	5	3	4	4	21	2	1	1	1	1	0	3	1	1	2	1	4	4	4	4	4	4	4	3.47	3	4	4	4	4	4	4	4	4	3	3.51	2	5	5	5
10042088	1004	1	62	1	3	0	1	4	1	4	4	4	4	4	20	2	0	0	0	0	0	1	3	2	3	0	3	3	3	3	3	3	2	3.47	3	3	3	3	3	3	3	3	3	1	3.51	2	4	4	4
10042091	1004	1	61	1	3	0	1	3	1	4	5	5	5	5	24	2	0	0	0	0	0	1	1	1	2	0	4	4	3	3	3	3.4	3	3.47	3	3	4	4	3	3	3	3	3.28571	2	3.51	2	3	4	4
10042093	1004	1	65	2	2	0	0	4	1	4	4	5	4	4	21	2	0	0	0	0	0	1	3	2	1	0	5	4	5	4	4	4.4	4	3.47	3	5	5	5	1	4	4	4	4	3	3.51	2	4	4	4
10042097	1004	2	61	1	1	0	1	2	0	2	2	2	2	3	11	1	1	1	1	1	0	3	1	1	2	0	3	3	3	3	3	3	2	3.47	3	3	3	3	3	3	3	3	3	1	3.51	2	3	3	3
10042098	1004	2	65	2	2	0	1	2	0	4	4	3	5	4	20	2	0	1	0	0	0	2	1	1	1	0	5	5	5	4	5	4.8	4	3.47	3	5	3	4	4	3	4	4	3.85714	3	3.51	2	4	4	4
10042099	1004	1	66	2	2	0	1	3	1	4	4	4	4	4	20	2	0	0	0	0	0	1	3	1	3	0	5	5	2	3	3	3.6	3	3.47	3	2	2	3	3	3	4	4	3	1	3.51	2	3	3	3
10051003	1005	1	65	2	3	0	1	1	0	4	4	3	2	2	15	2	1	1	0	0	0	2	3	1	2	1	2	2	3	2	1	2	1	3.08	1	3	3	3	3	3	4	3	3.14286	1	3.64	2	4	4	3
10051009	1005	1	63	1	3	0	1	5	1	0	0	0	0	0	0	1	0	0	0	1	0	2	1	1	3	0	3	3	3	3	3	3	2	3.08	1	3	4	3	4	3	3	4	3.42857	2	3.64	2	3	3	2
10051011	1005	2	66	2	3	0	1	3	1	3	5	5	5	5	23	2	0	1	0	0	0	2	1	1	2	1	4	3	4	4	4	3.8	3	3.08	1	4	4	4	4	4	4	4	4	3	3.64	2	4	4	4
10051020	1005	1	71	3	3	0	1	4	1	5	5	5	5	5	25	2	0	0	0	0	0	1	3	1	2	0	1	1	5	5	5	3.4	3	3.08	1	5	5	5	5	5	5	5	5	4	3.64	2	5	5	5
10051030	1005	2	63	1	3	0	1	4	1	4	4	3	4	3	18	2	0	1	0	0	0	2	1	1	3	1	4	3	3	3	3	3.2	2	3.08	1	4	4	4	3	4	4	4	3.85714	3	3.64	2	4	3	3
10051040	1005	1	69	2	5	0	1	2	0	4	4	3	3	3	17	2	1	1	0	1	0	3	1	1	2	0	4	4	5	3	4	4	4	3.08	1	4	4	5	5	5	5	5	4.71429	4	3.64	2	4	4	4
10051051	1005	2	63	1	3	0	0	2	0	5	5	3	3	5	21	2	0	0	0	0	0	1	1	1	3	1	4	1	1	3	3	2.4	1	3.08	1	1	1	3	1	5	3	4	2.57143	1	3.64	2	4	4	3
10051058	1005	2	62	1	2	0	1	3	1	3	3	3	3	3	15	2	1	1	0	0	0	2	1	1	1	1	5	5	5	5	5	5	4	3.08	1	5	5	5	5	5	5	5	5	4	3.64	2	5	5	5
10051065	1005	2	64	1	3	0	1	3	1	4	3	3	3	2	15	2	1	1	0	1	1	3	1	2	2	1	3	4	3	3	2	3	2	3.08	1	3	3	3	3	3	3	3	3	1	3.64	2	3	3	3
10051077	1005	1	68	2	4	1	1	4	1	4	4	1	2	1	12	1	1	0	0	0	0	2	3	1	3	0	4	4	3	2	3	3.2	2	3.08	1	4	4	4	2	4	3	4	3.57143	2	3.64	2	4	4	4
10051082	1005	1	69	2	3	0	1	2	0	2	2	2	0	1	7	1	1	1	1	1	0	3	1	1	2	0	3	4	3	2	3	3	2	3.08	1	3	3	3	3	4	3	2	3	1	3.64	2	3	3	3
10051086	1005	2	63	1	3	1	1	1	0	4	4	4	4	3	19	2	0	0	0	0	0	1	1	2	2	0	3	2	3	3	3	2.8	1	3.08	1	3	3	3	3	3	3	4	3.14286	1	3.64	2	4	4	3
10051087	1005	2	60	1	4	1	1	4	1	4	4	4	4	4	20	2	0	0	0	0	0	1	1	2	3	1	3	2	2	3	3	2.6	1	3.08	1	4	4	3	3	3	3	4	3.42857	2	3.64	2	4	4	4
10051088	1005	1	63	1	3	1	1	4	1	3	3	3	4	4	17	2	0	0	0	0	0	1	3	2	2	0	2	1	3	2	3	2.2	1	3.08	1	1	3	4	3	4	4	2	3	1	3.64	2	3	3	3
10051089	1005	1	62	1	4	1	0	1	0	4	1	4	4	3	16	1	0	0	0	0	0	1	3	2	2	1	3	1	2	2	2	2	1	3.08	1	1	1	4	4	4	4	4	3.14286	1	3.64	2	3	3	3
10051098	1005	2	62	1	4	1	1	4	1	5	5	5	5	5	25	2	1	1	1	0	1	3	1	1	2	0	3	2	4	3	3	3	2	3.08	1	4	3	3	4	3	3	3	3.28571	2	3.64	2	4	4	4
10051099	1005	1	62	1	3	0	1	2	0	5	5	5	4	3	22	2	0	0	0	0	0	1	1	1	2	0	4	4	3	4	4	3.8	3	3.08	1	5	5	4	4	4	5	5	4.57143	4	3.64	2	4	5	4
10061001	1006	1	61	1	3	0	1	3	1	3	3	2	3	2	13	2	0	0	0	0	1	2	1	2	2	0	4	4	3	3	4	3.6	3	3.13	1	5	4	4	4	4	3	3	3.85714	3	3.71	2	5	5	4
10061004	1006	1	62	1	3	0	1	2	0	4	4	4	4	3	19	2	0	0	0	0	0	1	3	2	1	0	4	3	1	1	3	2.4	1	3.13	1	3	3	4	4	4	4	4	3.71429	2	3.71	2	4	4	3
10061006	1006	1	74	3	2	0	1	2	0	3	4	3	3	2	15	2	1	1	0	1	0	3	1	1	2	1	2	2	4	4	4	3.2	2	3.13	1	4	5	4	5	5	4	5	4.57143	4	3.71	2	4	4	4
10061007	1006	1	71	3	5	0	1	2	0	5	5	5	5	4	24	2	1	1	0	1	0	3	3	1	2	1	2	4	4	3	3	3.2	2	3.13	1	4	5	3	3	4	3	3	3.57143	2	3.71	2	3	3	3
10061008	1006	2	62	1	3	0	1	3	1	4	4	4	4	4	20	2	0	1	1	1	1	3	1	1	3	1	2	2	4	4	4	3.2	2	3.13	1	5	5	5	5	5	5	5	5	4	3.71	2	3	3	3
10061009	1006	2	71	3	3	0	0	2	0	3	3	3	3	3	15	2	1	1	0	0	0	2	1	1	1	1	3	3	3	3	3	3	2	3.13	1	3	3	3	3	3	3	3	3	1	3.71	2	3	3	3
10061010	1006	2	78	4	1	0	0	3	1	5	5	5	5	5	25	2	0	1	0	0	0	2	1	1	1	1	4	4	2	1	3	2.8	1	3.13	1	3	3	3	3	3	3	3	3	1	3.71	2	4	4	4
10061011	1006	2	73	3	3	0	1	2	0	4	4	3	3	3	17	2	1	1	1	1	0	3	1	1	2	1	3	3	3	3	3	3	2	3.13	1	4	4	5	5	5	4	4	4.42857	4	3.71	2	4	4	3
10061012	1006	2	68	2	4	0	1	3	1	4	3	4	3	4	18	2	1	1	0	0	0	2	1	1	2	1	4	4	3	3	4	3.6	3	3.13	1	4	4	4	4	4	4	4	4	3	3.71	2	4	4	4
10061015	1006	1	69	2	5	0	1	2	0	4	4	3	4	4	19	2	0	1	0	0	0	2	1	2	1	0	4	3	4	3	4	3.6	3	3.13	1	4	3	4	4	4	3	4	3.71429	2	3.71	2	4	4	4
10061016	1006	2	62	1	3	0	1	3	1	2	2	1	1	0	6	1	1	1	0	0	0	2	1	1	3	0	5	4	3	3	3	3.6	3	3.13	1	4	4	4	4	4	4	4	4	3	3.71	2	4	4	4
10061017	1006	2	63	1	3	0	0	2	0	3	3	2	2	2	12	1	1	1	0	1	0	3	1	1	2	0	5	5	3	3	4	4	4	3.13	1	5	5	5	5	5	5	5	5	4	3.71	2	4	4	4
10061018	1006	1	67	2	3	0	1	3	1	4	4	4	4	4	20	2	0	0	0	0	0	1	1	1	2	0	3	4	3	2	2	2.8	1	3.13	1	3	2	4	3	4	3	3	3.14286	1	3.71	2	4	4	4
10061019	1006	2	62	1	2	0	1	3	1	4	4	3	2	3	16	2	1	1	0	0	0	2	1	1	2	1	4	4	3	3	4	3.6	3	3.13	1	4	3	5	5	5	3	4	4.14286	3	3.71	2	4	4	4
10061020	1006	2	66	2	3	0	1	4	1	5	4	4	4	4	21	2	1	0	0	0	0	2	1	1	2	0	2	3	2	2	2	2.2	1	3.13	1	2	2	2	3	4	4	2	2.71429	1	3.71	2	3	4	3
10061025	1006	2	65	2	3	1	1	5	1	5	5	5	5	5	25	2	0	0	0	0	0	1	1	1	2	0	5	4	3	4	5	4.2	4	3.13	1	4	5	5	5	5	4	4	4.57143	4	3.71	2	4	4	3
10061028	1006	2	73	3	3	0	1	5	1	3	3	3	3	3	15	2	0	1	0	1	0	2	1	1	1	0	4	4	3	4	4	3.8	3	3.13	1	4	4	4	4	4	4	4	4	3	3.71	2	4	3	3
10061030	1006	1	85	4	2	0	0	3	1	5	5	5	5	4	24	2	0	0	0	1	0	2	1	1	2	1	5	5	1	2	4	3.4	3	3.13	1	4	4	4	5	4	4	4	4.14286	3	3.71	2	5	5	5
10061032	1006	2	63	1	3	0	1	2	0	5	5	4	5	5	24	2	0	1	0	1	0	2	1	3	2	1	3	4	4	3	3	3.4	3	3.13	1	4	4	4	4	4	4	4	4	3	3.71	2	4	4	4
10061038	1006	1	68	2	3	1	1	3	1	4	5	3	3	2	17	2	0	1	1	1	0	3	1	1	1	1	3	2	2	3	2	2.4	1	3.13	1	3	2	4	4	4	3	3	3.28571	2	3.71	2	4	4	3
10061040	1006	2	61	1	4	0	1	2	0	3	3	4	3	3	16	2	0	0	0	0	0	1	1	1	3	0	3	3	3	3	3	3	2	3.13	1	3	3	3	3	3	3	3	3	1	3.71	2	3	3	3
10061045	1006	1	68	2	3	0	1	2	0	5	5	4	5	3	22	2	0	0	0	0	0	1	1	1	2	0	1	3	1	1	3	1.8	1	3.13	1	5	5	3	3	3	3	3	3.57143	2	3.71	2	5	5	3
10061054	1006	2	63	1	3	0	1	2	0	3	3	2	0	4	12	1	1	0	1	1	0	3	1	1	2	0	4	4	2	4	4	3.6	3	3.13	1	4	4	4	4	4	4	4	4	3	3.71	2	4	4	4
10061055	1006	1	66	2	2	1	1	3	1	5	5	5	5	5	25	2	0	1	0	0	0	2	3	3	2	1	4	1	4	3	4	3.2	2	3.13	1	5	5	5	5	5	5	5	5	4	3.71	2	5	5	5
10061056	1006	1	66	2	3	0	1	2	0	1	3	2	4	5	15	1	1	1	1	1	0	3	2	3	3	0	3	3	3	3	3	3	2	3.13	1	3	3	4	4	4	3	3	3.42857	2	3.71	2	4	4	3
10061059	1006	2	61	1	3	0	0	2	0	3	4	3	3	2	15	2	1	1	0	0	0	2	1	1	2	0	4	4	3	3	4	3.6	3	3.13	1	4	3	4	5	4	3	3	3.71429	2	3.71	2	3	4	4
10061064	1006	2	69	2	4	0	1	2	0	5	5	4	5	5	24	2	0	1	0	1	0	2	1	3	2	1	3	4	4	2	3	3.2	2	3.13	1	4	4	4	4	4	4	4	4	3	3.71	2	4	4	4
10061065	1006	2	81	4	2	0	1	1	0	4	4	3	3	4	18	2	1	1	1	1	0	3	1	1	1	1	2	2	4	4	4	3.2	2	3.13	1	4	4	4	4	4	4	4	4	3	3.71	2	4	4	4
10061067	1006	2	64	1	3	0	1	4	1	5	5	5	5	5	25	2	0	1	0	0	0	2	1	1	2	1	2	2	4	4	4	3.2	2	3.13	1	4	4	4	4	4	4	4	4	3	3.71	2	5	5	5
10061068	1006	2	61	1	4	0	1	2	0	3	4	3	3	2	15	2	1	1	0	0	0	2	3	1	2	0	3	4	3	3	3	3.2	2	3.13	1	3	3	3	3	3	3	3	3	1	3.71	2	3	3	3
10061070	1006	2	63	1	3	0	1	2	0	4	4	3	3	3	17	2	1	1	0	0	0	2	1	1	2	0	1	2	2	2	2	1.8	1	3.13	1	3	3	3	3	3	3	3	3	1	3.71	2	3	3	3
10061071	1006	1	66	2	3	0	1	2	0	3	3	3	2	2	13	2	0	1	0	1	0	2	2	1	3	0	3	3	3	3	3	3	2	3.13	1	3	2	3	3	4	2	2	2.71429	1	3.71	2	4	4	4
10061073	1006	2	62	1	2	0	0	2	0	4	4	4	4	4	20	2	0	0	0	0	0	1	1	1	1	1	3	2	3	1	1	2	1	3.13	1	4	3	4	4	4	2	2	3.28571	2	3.71	2	5	5	3
10061074	1006	2	62	1	3	1	1	2	0	4	3	3	4	1	15	1	0	1	0	0	0	2	1	1	3	0	4	4	2	2	4	3.2	2	3.13	1	4	4	4	4	4	4	4	4	3	3.71	2	4	4	4
10061075	1006	1	69	2	3	0	1	3	1	5	5	5	5	5	25	2	0	0	0	0	0	1	1	2	3	1	4	4	2	2	2	2.8	1	3.13	1	2	2	3	4	4	2	2	2.71429	1	3.71	2	4	4	4
10061076	1006	2	69	2	3	0	1	2	0	4	4	3	3	4	18	2	1	0	0	0	0	2	1	1	2	1	4	4	4	3	3	3.6	3	3.13	1	3	3	3	2	3	3	2	2.71429	1	3.71	2	3	3	3
10061077	1006	1	67	2	2	0	1	2	0	5	4	4	4	4	21	2	0	1	1	1	0	3	1	2	1	1	1	4	5	4	4	3.6	3	3.13	1	4	4	4	4	4	4	4	4	3	3.71	2	4	4	4
10061079	1006	2	68	2	3	0	1	3	1	5	4	4	3	5	21	2	0	1	0	0	0	2	1	1	1	1	4	4	3	4	4	3.8	3	3.13	1	4	4	4	4	4	4	4	4	3	3.71	2	4	4	4
10061081	1006	2	63	1	3	0	1	3	1	4	4	4	4	4	20	2	0	0	0	1	0	2	1	1	3	1	4	4	4	3	4	3.8	3	3.13	1	4	4	4	3	5	3	4	3.85714	3	3.71	2	5	4	4
10061084	1006	2	68	2	3	0	0	2	0	4	3	3	0	1	11	1	1	1	0	0	0	2	1	1	1	0	3	2	1	1	1	1.6	1	3.13	1	2	3	2	3	3	3	2	2.57143	1	3.71	2	3	3	2
10071002	1007	2	65	2	4	0	1	3	1	3	3	3	3	3	15	2	1	1	1	0	0	3	1	1	1	1	5	5	4	3	3	4	4	3.82	4	5	5	4	3	4	4	4	4.14286	3	4.25	4	3	3	3
10071009	1007	2	62	1	4	1	1	3	1	3	3	3	3	3	15	2	1	1	1	0	0	3	1	1	1	1	5	5	4	3	3	4	4	3.82	4	5	5	4	3	4	4	4	4.14286	3	4.25	4	3	3	3
10071027	1007	1	62	1	4	0	1	2	0	5	5	5	5	5	25	2	1	1	1	0	0	3	3	1	1	0	5	5	5	5	5	5	4	3.82	4	5	5	5	5	5	5	5	5	4	4.25	4	5	5	5
10071029	1007	1	60	1	3	0	1	3	1	5	5	5	5	5	25	2	1	1	1	0	0	3	3	1	1	0	5	5	5	5	5	5	4	3.82	4	5	5	5	5	5	5	5	5	4	4.25	4	5	5	5
10071032	1007	1	61	1	3	1	1	4	1	4	4	4	4	4	20	2	0	0	0	0	0	1	1	1	3	1	5	5	5	5	5	5	4	3.82	4	4	4	3	3	3	3	3	3.28571	2	4.25	4	4	4	4
10071035	1007	2	64	1	3	1	1	2	0	3	2	2	3	3	13	2	1	1	1	0	0	3	1	1	2	1	2	3	3	4	3	3	2	3.82	4	4	4	4	3	3	3	3	3.42857	2	4.25	4	4	4	4
10071037	1007	1	65	2	3	0	1	4	1	5	5	5	5	5	25	2	0	0	0	0	0	1	3	3	2	1	4	4	4	4	4	4	4	3.82	4	4	4	4	4	4	4	4	4	3	4.25	4	4	4	4
10071042	1007	2	60	1	4	0	1	3	1	3	3	3	3	3	15	2	1	1	1	0	0	3	1	1	1	1	5	5	4	3	3	4	4	3.82	4	5	5	4	3	4	4	4	4.14286	3	4.25	4	3	3	3
10071044	1007	1	70	3	3	0	1	4	1	4	4	4	4	4	20	2	0	0	0	0	0	1	3	3	2	1	5	5	4	3	3	4	4	3.82	4	5	5	5	5	5	5	5	5	4	4.25	4	5	5	5
10071045	1007	2	66	2	3	0	1	4	1	3	4	3	3	3	16	2	1	0	0	0	0	2	1	1	2	0	3	3	4	3	3	3.2	2	3.82	4	5	5	5	5	5	5	5	5	4	4.25	4	4	4	4
10071048	1007	1	60	1	1	0	1	3	1	5	5	5	4	4	23	2	0	0	0	0	0	1	2	1	3	1	4	4	3	3	3	3.4	3	3.82	4	4	4	4	4	4	4	4	4	3	4.25	4	4	4	4
10071050	1007	2	65	2	3	0	1	4	1	4	4	5	4	4	21	2	0	0	0	0	0	1	1	1	2	0	5	5	4	3	4	4.2	4	3.82	4	4	5	5	4	5	5	5	4.71429	4	4.25	4	5	5	4
10071051	1007	2	62	1	2	0	1	4	1	5	5	4	4	4	22	2	0	0	0	0	0	1	3	1	2	1	4	4	4	3	5	4	4	3.82	4	4	4	5	5	5	4	4	4.42857	4	4.25	4	4	4	4
10071057	1007	1	70	3	5	0	1	3	1	5	5	4	5	5	24	2	0	0	0	0	0	1	1	1	3	1	1	2	5	4	5	3.4	3	3.82	4	5	4	5	4	5	5	5	4.71429	4	4.25	4	5	5	5
10071060	1007	2	64	1	3	0	1	4	1	5	5	5	5	5	25	2	0	1	0	0	0	2	1	1	3	1	2	4	4	4	4	3.6	3	3.82	4	4	4	4	4	4	4	4	4	3	4.25	4	4	4	4
10071061	1007	2	60	1	4	0	1	4	1	5	5	5	5	5	25	2	0	0	0	0	0	1	1	1	2	1	4	4	4	4	4	4	4	3.82	4	3	3	4	4	4	4	5	3.85714	3	4.25	4	4	4	3
10071062	1007	1	61	1	3	0	1	2	0	5	5	5	5	5	25	2	1	1	1	0	0	3	3	1	1	0	5	5	5	5	5	5	4	3.82	4	5	5	5	5	5	5	5	5	4	4.25	4	5	5	5
10071067	1007	2	62	1	3	0	1	3	1	5	5	5	4	4	23	2	0	1	1	0	0	2	1	1	2	1	5	5	5	3	4	4.4	4	3.82	4	4	4	5	4	4	5	5	4.42857	4	4.25	4	4	4	5
10071071	1007	1	60	1	3	0	1	4	1	5	4	4	4	3	20	2	0	0	0	0	0	1	1	1	3	1	4	4	5	4	5	4.4	4	3.82	4	5	5	5	5	5	5	5	5	4	4.25	4	5	5	5
10071076	1007	1	67	2	4	0	1	4	1	5	5	5	4	4	23	2	0	0	0	0	0	1	1	1	3	1	4	4	4	4	4	4	4	3.82	4	5	5	4	5	4	4	4	4.42857	4	4.25	4	5	4	4
10071086	1007	2	66	2	2	0	1	2	0	3	3	3	3	3	15	2	0	0	0	0	0	1	1	1	2	1	4	4	4	4	4	4	4	3.82	4	5	5	5	5	5	5	5	5	4	4.25	4	5	5	5
10071087	1007	2	66	2	2	0	1	2	0	3	3	3	3	3	15	2	1	1	0	0	0	2	1	1	2	1	4	4	5	5	5	4.6	4	3.82	4	5	5	5	5	5	5	5	5	4	4.25	4	5	5	5
10071098	1007	2	65	2	3	0	1	4	1	4	4	4	4	4	20	2	0	0	0	0	0	1	1	1	3	1	5	5	5	5	5	5	4	3.82	4	5	5	5	5	5	5	5	5	4	4.25	4	4	4	4
10072007	1007	2	63	1	1	0	1	5	1	5	5	5	5	5	25	2	0	1	0	1	0	2	1	1	2	0	1	2	4	5	5	3.4	3	3.82	4	4	3	4	4	3	4	4	3.71429	2	4.25	4	5	5	5
10072008	1007	2	64	1	2	0	1	2	0	5	4	5	5	4	23	2	0	0	0	0	0	1	1	1	3	1	4	3	5	4	5	4.2	4	3.82	4	4	5	4	5	4	5	5	4.57143	4	4.25	4	5	5	4
10072009	1007	2	68	2	2	0	1	5	1	5	4	5	5	4	23	2	0	0	0	0	0	1	1	1	2	1	3	4	5	4	5	4.2	4	3.82	4	5	4	5	5	4	4	5	4.57143	4	4.25	4	5	4	5
10072010	1007	2	67	2	2	0	1	2	0	4	5	5	4	5	23	2	0	0	0	0	0	1	2	1	3	1	4	3	5	4	5	4.2	4	3.82	4	4	5	5	5	4	5	5	4.71429	4	4.25	4	5	5	4
10072015	1007	1	62	1	2	0	1	5	1	5	5	4	5	4	23	2	0	0	0	0	0	1	1	2	3	1	4	4	5	5	4	4.4	4	3.82	4	4	5	5	4	5	5	4	4.57143	4	4.25	4	4	5	5
10072017	1007	1	65	2	3	0	1	2	0	4	4	5	4	5	22	2	0	0	0	0	0	1	1	1	2	1	4	4	5	4	5	4.4	4	3.82	4	5	4	5	5	4	5	4	4.57143	4	4.25	4	5	4	5
10072022	1007	2	62	1	3	0	1	4	1	4	4	5	4	5	22	2	0	0	0	0	0	1	1	1	3	1	3	3	5	4	4	3.8	3	3.82	4	5	4	5	5	4	5	4	4.57143	4	4.25	4	4	5	4
10072028	1007	2	64	1	2	0	1	2	0	5	5	4	5	4	23	2	0	0	0	0	0	1	1	1	3	1	4	5	4	4	4	4.2	4	3.82	4	4	5	4	5	4	4	4	4.28571	4	4.25	4	4	5	4
10072029	1007	2	63	1	3	1	1	4	1	5	5	4	5	4	23	2	0	0	0	0	0	1	1	1	3	1	4	5	4	3	4	4	4	3.82	4	4	5	4	5	4	5	4	4.42857	4	4.25	4	4	5	4
10072031	1007	2	62	1	3	0	0	3	1	5	5	4	5	4	23	2	0	0	0	0	0	1	1	1	3	1	4	5	5	4	4	4.4	4	3.82	4	4	4	4	4	4	3	3	3.71429	2	4.25	4	4	5	4
10072032	1007	2	64	1	3	0	1	2	0	5	5	4	5	4	23	2	0	0	0	0	0	1	1	1	3	1	4	5	4	3	4	4	4	3.82	4	4	5	4	5	4	5	4	4.42857	4	4.25	4	4	5	4
10072033	1007	2	66	2	3	0	0	2	0	5	5	4	5	4	23	2	0	0	0	0	0	1	1	1	3	1	4	5	4	3	4	4	4	3.82	4	5	5	4	5	4	5	4	4.57143	4	4.25	4	4	5	4
10072035	1007	1	66	2	2	0	1	3	1	4	4	4	4	3	19	2	0	0	0	0	0	1	1	1	2	0	3	2	4	3	3	3	2	3.82	4	4	3	3	4	4	2	4	3.42857	2	4.25	4	4	4	4
10072041	1007	1	67	2	3	0	1	5	1	4	4	4	4	4	20	2	0	0	0	0	0	1	1	1	2	1	5	4	4	3	3	3.8	3	3.82	4	5	5	4	4	4	4	4	4.28571	4	4.25	4	5	5	4
10072045	1007	1	68	2	3	0	1	5	1	4	3	3	4	3	17	2	0	0	0	0	0	1	3	2	2	0	4	2	3	3	3	3	2	3.82	4	4	4	4	4	4	4	5	4.14286	3	4.25	4	4	4	4
10072048	1007	2	62	1	3	0	1	3	1	4	4	4	4	3	19	2	0	0	0	0	0	1	1	1	2	1	4	3	2	2	2	2.6	1	3.82	4	4	3	3	4	2	3	2	3	1	4.25	4	4	4	4
10072050	1007	2	60	1	3	0	1	4	1	4	3	4	3	4	18	2	0	1	0	0	0	2	1	1	3	1	3	3	4	3	5	3.6	3	3.82	4	4	4	4	4	2	4	4	3.71429	2	4.25	4	5	5	4
10072053	1007	1	62	1	3	0	1	3	1	4	4	4	4	4	20	2	0	1	0	1	0	2	1	1	3	1	3	5	1	2	1	2.4	1	3.82	4	4	4	5	5	4	4	4	4.28571	4	4.25	4	4	4	3
10072055	1007	2	69	2	3	0	0	3	1	4	5	4	4	4	21	2	0	1	0	0	0	2	1	1	3	0	4	4	3	4	3	3.6	3	3.82	4	4	4	4	3	4	3	2	3.42857	2	4.25	4	5	5	4
10072058	1007	2	65	2	2	0	0	3	1	3	4	4	3	4	18	2	1	1	1	1	0	3	1	1	3	1	4	4	3	4	4	3.8	3	3.82	4	4	4	5	3	4	4	3	3.85714	3	4.25	4	4	5	4
10072059	1007	2	69	2	2	0	1	4	1	3	3	2	3	3	14	2	1	0	0	0	0	2	1	1	2	0	4	4	3	2	2	3	2	3.82	4	2	2	4	4	3	3	3	3	1	4.25	4	4	4	3
10072061	1007	2	67	2	3	0	1	3	1	4	4	3	4	5	20	2	1	1	1	1	0	3	1	1	2	1	3	3	4	4	3	3.4	3	3.82	4	4	3	4	3	4	3	4	3.57143	2	4.25	4	4	3	4
10072063	1007	2	67	2	1	0	0	3	1	3	3	3	3	4	16	2	1	1	1	1	0	3	1	1	2	1	1	1	5	5	4	3.2	2	3.82	4	4	4	5	4	4	3	4	4	3	4.25	4	5	5	4
10072065	1007	2	62	1	3	0	1	4	1	5	5	4	5	4	23	2	0	1	0	0	0	2	1	1	3	1	4	4	4	3	4	3.8	3	3.82	4	4	4	5	4	3	3	4	3.85714	3	4.25	4	4	4	3
10072067	1007	2	62	1	3	0	0	4	1	4	5	5	4	4	22	2	0	0	0	0	0	1	1	1	2	1	4	4	4	3	4	3.8	3	3.82	4	4	5	4	5	4	4	3	4.14286	3	4.25	4	4	4	4
10072073	1007	2	69	2	2	0	1	3	1	3	4	4	3	3	17	2	0	0	0	0	0	1	1	1	2	1	4	3	3	4	3	3.4	3	3.82	4	4	4	4	3	4	4	5	4	3	4.25	4	3	4	3
10072080	1007	1	60	1	3	0	1	3	1	3	4	4	4	3	18	2	0	0	0	0	0	1	1	2	3	0	4	4	3	3	3	3.4	3	3.82	4	4	4	4	3	5	4	4	4	3	4.25	4	4	4	3
10072083	1007	2	68	2	2	0	1	3	1	4	4	3	3	3	17	2	0	0	0	0	0	1	1	1	2	1	4	3	3	3	4	3.4	3	3.82	4	5	5	5	3	5	4	4	4.42857	4	4.25	4	4	4	3
10072084	1007	1	62	1	3	1	1	4	1	4	3	4	3	4	18	2	0	0	0	0	0	1	1	2	2	1	4	4	3	3	3	3.4	3	3.82	4	4	5	5	3	5	5	5	4.57143	4	4.25	4	4	4	3
10072085	1007	1	67	2	2	0	1	3	1	3	3	4	3	4	17	2	0	0	0	0	0	1	1	1	2	0	4	3	2	3	3	3	2	3.82	4	4	4	5	3	5	5	5	4.42857	4	4.25	4	4	4	3
10072088	1007	1	61	1	3	0	1	4	1	5	5	3	4	4	21	2	1	1	0	0	0	2	3	2	3	1	4	4	3	3	4	3.6	3	3.82	4	4	4	3	3	5	2	4	3.57143	2	4.25	4	4	4	4
10072089	1007	2	63	1	3	0	1	3	1	4	4	3	3	3	17	2	0	0	0	0	0	1	1	1	3	1	4	4	3	3	3	3.4	3	3.82	4	5	5	5	5	4	4	4	4.57143	4	4.25	4	4	4	3
10072090	1007	1	63	1	3	0	1	4	1	5	5	4	4	3	21	2	0	0	0	0	0	1	1	2	2	0	4	4	3	3	3	3.4	3	3.82	4	5	5	5	3	3	5	4	4.28571	4	4.25	4	4	4	3
10072096	1007	2	64	1	2	0	1	3	1	3	3	4	2	3	15	2	0	0	0	0	0	1	1	1	3	0	4	4	3	3	3	3.4	3	3.82	4	5	4	4	4	4	4	4	4.14286	3	4.25	4	4	5	4
10081002	1008	2	60	1	4	0	1	2	0	5	5	4	4	4	22	2	1	0	0	0	0	2	1	1	1	1	3	3	3	1	1	2.2	1	3.44	3	3	3	3	1	3	3	3	2.71429	1	3.74	3	5	5	5
10081003	1008	2	64	1	3	0	1	2	0	5	5	5	4	4	23	2	0	0	0	0	0	1	1	1	1	1	3	3	3	1	1	2.2	1	3.44	3	3	3	3	1	3	3	5	3	1	3.74	3	5	5	4
10081006	1008	2	62	1	2	0	1	2	0	4	5	3	5	4	21	2	0	0	0	0	0	1	1	1	3	1	4	4	4	4	4	4	4	3.44	3	4	4	4	4	4	4	4	4	3	3.74	3	4	4	4
10081007	1008	2	63	1	3	0	1	2	0	4	5	5	4	3	21	2	0	0	0	0	0	1	1	1	2	1	3	4	3	3	4	3.4	3	3.44	3	4	4	4	5	5	5	5	4.57143	4	3.74	3	4	4	4
10081008	1008	2	65	2	3	0	1	2	0	3	4	3	4	2	16	2	0	0	0	0	0	1	1	1	1	1	4	4	3	2	4	3.4	3	3.44	3	4	4	4	4	4	4	3	3.85714	3	3.74	3	5	5	5
10081010	1008	1	66	2	5	0	1	2	0	4	5	4	4	4	21	2	0	0	0	0	0	1	1	1	3	1	4	4	3	1	3	3	2	3.44	3	3	1	4	3	3	3	3	2.85714	1	3.74	3	4	3	2
10081011	1008	1	73	3	3	0	1	2	0	3	3	2	3	1	12	1	1	1	0	0	0	2	3	1	1	1	3	3	1	1	3	2.2	1	3.44	3	3	2	4	3	4	4	4	3.42857	2	3.74	3	4	4	4
10081012	1008	1	62	1	4	1	1	5	1	5	5	5	4	5	24	2	1	0	0	0	0	2	2	3	2	1	4	5	4	3	4	4	4	3.44	3	4	3	4	4	4	4	4	3.85714	3	3.74	3	4	4	4
10081018	1008	2	68	2	3	0	1	1	0	3	3	3	3	3	15	2	1	1	1	1	0	3	1	1	1	1	3	3	3	3	3	3	2	3.44	3	2	2	3	2	2	2	4	2.42857	1	3.74	3	3	3	2
10081019	1008	2	66	2	3	0	1	2	0	4	3	3	3	4	17	2	1	1	0	1	0	3	1	1	2	1	3	3	4	4	4	3.6	3	3.44	3	4	4	4	3	3	3	3	3.42857	2	3.74	3	4	4	4
10081020	1008	2	70	3	3	0	1	3	1	3	3	4	4	4	18	2	1	1	0	0	0	2	1	1	2	1	2	3	3	3	3	2.8	1	3.44	3	3	4	3	4	3	4	4	3.57143	2	3.74	3	4	4	3
10081022	1008	1	68	2	3	0	1	2	0	5	4	4	4	4	21	2	1	1	0	1	0	3	3	3	2	1	4	4	2	2	3	3	2	3.44	3	3	3	4	4	4	4	4	3.71429	2	3.74	3	3	3	3
10081030	1008	2	63	1	3	0	1	2	0	5	5	5	4	4	23	2	0	1	0	0	0	2	1	1	3	1	3	3	3	1	2	2.4	1	3.44	3	3	3	3	1	3	3	3	2.71429	1	3.74	3	5	5	4
10081037	1008	2	61	1	3	1	1	4	1	3	3	3	3	3	15	2	0	0	0	0	0	1	1	1	1	0	4	4	2	3	3	3.2	2	3.44	3	3	3	4	4	4	3	3	3.42857	2	3.74	3	3	3	3
10081046	1008	2	60	1	3	0	1	3	1	3	3	2	3	3	14	2	0	1	0	0	0	2	1	1	2	0	4	4	4	4	4	4	4	3.44	3	3	4	4	4	4	4	4	3.85714	3	3.74	3	4	4	4
10081047	1008	2	61	1	3	0	1	3	1	3	3	2	3	2	13	2	1	1	0	0	0	2	1	1	2	1	4	4	3	3	3	3.4	3	3.44	3	4	4	4	4	4	3	3	3.71429	2	3.74	3	4	4	4
10081048	1008	2	61	1	3	0	1	3	1	3	3	2	2	3	13	2	0	1	0	0	0	2	1	1	2	1	4	4	4	4	3	3.8	3	3.44	3	4	4	4	4	4	4	4	4	3	3.74	3	3	3	3
10081049	1008	2	60	1	3	0	1	3	1	3	3	2	3	2	13	2	0	1	0	0	0	2	1	1	3	1	4	4	3	3	3	3.4	3	3.44	3	4	4	4	4	4	4	4	4	3	3.74	3	4	4	4
10081055	1008	1	66	2	2	1	1	3	1	3	3	2	2	2	12	1	0	1	0	0	0	2	3	1	3	0	5	5	4	4	4	4.4	4	3.44	3	4	4	4	4	4	4	4	4	3	3.74	3	4	4	4
10081056	1008	2	65	2	3	1	1	3	1	3	3	2	3	3	14	2	0	1	0	0	0	2	1	1	2	0	5	5	4	4	4	4.4	4	3.44	3	4	4	4	4	4	4	4	4	3	3.74	3	4	4	4
10081059	1008	2	74	3	2	1	1	3	1	3	3	2	2	2	12	1	0	1	0	0	0	2	1	1	2	0	5	4	4	3	3	3.8	3	3.44	3	5	5	4	3	3	3	3	3.71429	2	3.74	3	4	4	4
10081060	1008	1	68	2	3	1	1	3	1	1	2	0	2	1	6	1	0	1	0	0	0	2	3	1	1	0	4	5	1	3	3	3.2	2	3.44	3	4	4	4	4	4	4	4	4	3	3.74	3	3	4	4
10081076	1008	2	62	1	3	0	1	4	1	4	4	4	4	4	20	2	0	0	0	0	0	1	1	1	2	0	4	4	3	3	3	3.4	3	3.44	3	4	4	4	4	4	4	4	4	3	3.74	3	4	4	4
10081077	1008	2	64	1	3	0	1	4	1	4	4	4	4	4	20	2	0	0	0	0	0	1	1	1	3	0	4	4	4	3	3	3.6	3	3.44	3	3	4	4	4	4	4	4	3.85714	3	3.74	3	3	4	3
10081078	1008	1	66	2	3	0	1	3	1	4	4	4	4	4	20	2	0	0	0	0	0	1	1	2	2	0	4	4	2	3	3	3.2	2	3.44	3	3	4	4	4	4	4	4	3.85714	3	3.74	3	4	4	3
10081079	1008	1	66	2	3	0	1	4	1	4	4	4	4	4	20	2	0	0	0	0	0	1	1	1	2	0	4	4	3	4	4	3.8	3	3.44	3	3	4	4	4	4	4	4	3.85714	3	3.74	3	3	4	3
10081087	1008	2	63	1	3	0	1	2	0	3	3	3	3	3	15	2	1	1	1	0	0	3	1	1	1	1	3	3	3	3	3	3	2	3.44	3	3	3	3	3	3	3	3	3	1	3.74	3	3	3	3
10081088	1008	2	66	2	3	1	1	3	1	3	3	3	3	3	15	2	1	0	0	1	0	2	1	3	2	1	4	4	4	4	4	4	4	3.44	3	5	5	5	5	4	4	4	4.57143	4	3.74	3	4	4	4
10081089	1008	2	66	2	3	0	1	2	0	4	4	4	4	3	19	2	0	0	0	0	0	1	1	1	2	1	3	3	3	3	3	3	2	3.44	3	4	4	4	4	4	4	4	4	3	3.74	3	4	4	4
10081090	1008	1	60	1	4	0	1	2	0	5	5	3	5	4	22	2	1	0	0	0	0	2	3	1	2	1	5	5	4	3	4	4.2	4	3.44	3	4	4	4	4	4	4	4	4	3	3.74	3	4	4	4
10081093	1008	2	95	4	3	1	1	4	1	4	4	4	4	4	20	2	0	0	0	0	0	1	3	1	2	1	4	4	5	5	5	4.6	4	3.44	3	5	5	5	5	5	5	5	5	4	3.74	3	5	5	5
10081095	1008	2	60	1	3	0	1	4	1	4	4	4	4	3	19	2	0	0	0	0	0	1	1	1	3	1	4	4	2	4	4	3.6	3	3.44	3	4	4	4	4	4	4	4	4	3	3.74	3	4	4	4
10081096	1008	2	62	1	3	0	1	2	0	5	5	5	4	5	24	2	1	1	0	0	0	2	1	1	3	1	5	5	4	4	4	4.4	4	3.44	3	4	4	4	4	4	4	4	4	3	3.74	3	4	4	4
10081097	1008	2	65	2	3	0	1	4	1	4	4	4	4	4	20	2	0	0	0	0	0	1	1	1	3	0	4	4	3	3	3	3.4	3	3.44	3	4	4	4	4	4	4	4	4	3	3.74	3	3	4	3
10091004	1009	2	63	1	5	0	1	4	1	4	4	4	4	4	20	2	0	1	0	0	0	2	1	1	2	0	4	4	3	2	3	3.2	2	2.6	1	3	3	3	4	3	3	3	3.14286	1	2.46	1	3	3	3
10091016	1009	2	60	1	3	0	1	4	1	3	3	3	3	3	15	2	0	0	0	0	0	1	1	1	2	0	3	3	1	1	3	2.2	1	2.6	1	1	1	3	2	2	3	3	2.14286	1	2.46	1	3	3	3
10091026	1009	1	62	1	2	0	1	3	1	5	5	5	5	5	25	2	0	0	0	0	0	1	1	2	2	1	3	2	3	3	3	2.8	1	2.6	1	3	3	3	3	3	3	3	3	1	2.46	1	3	3	3
10091027	1009	1	64	1	3	0	1	2	0	5	5	4	3	4	21	2	0	0	0	1	0	2	3	1	2	0	4	4	3	2	4	3.4	3	2.6	1	4	3	3	3	3	3	4	3.28571	2	2.46	1	4	4	4
10091042	1009	1	62	1	4	1	1	3	1	3	2	2	3	3	13	2	0	0	0	1	0	2	1	1	1	1	5	4	1	1	2	2.6	1	2.6	1	2	3	2	3	3	2	3	2.57143	1	2.46	1	3	3	3
10091043	1009	2	64	1	2	0	1	3	1	3	2	2	3	3	13	2	1	0	0	1	0	2	1	1	1	1	5	4	1	1	2	2.6	1	2.6	1	2	3	2	3	2	3	2	2.42857	1	2.46	1	3	3	3
10091065	1009	1	66	2	3	0	1	3	1	5	5	5	5	5	25	2	1	1	0	0	0	2	1	1	2	1	4	2	3	2	3	2.8	1	2.6	1	3	3	3	3	3	3	3	3	1	2.46	1	4	4	4
10091068	1009	1	66	2	3	0	1	3	1	5	5	4	5	5	24	2	0	0	0	0	0	1	1	1	3	0	4	2	3	3	3	3	2	2.6	1	3	3	3	3	3	3	3	3	1	2.46	1	3	3	3
10091070	1009	1	60	1	3	0	1	3	1	4	4	4	4	4	20	2	0	0	0	0	0	1	1	1	1	0	3	4	3	2	2	2.8	1	2.6	1	2	2	3	3	3	3	3	2.71429	1	2.46	1	3	3	3
10091073	1009	2	65	2	2	0	1	3	1	5	5	4	3	4	21	2	0	0	0	0	0	1	1	1	1	1	3	2	2	2	2	2.2	1	2.6	1	2	1	2	1	2	1	1	1.42857	1	2.46	1	2	3	3
10091078	1009	1	67	2	3	0	1	2	0	5	5	4	4	4	22	2	1	1	0	1	0	3	1	3	2	0	5	5	1	1	1	2.6	1	2.6	1	1	1	1	1	1	1	1	1	1	2.46	1	1	1	1
10091082	1009	1	64	1	2	0	1	3	1	5	4	5	4	4	22	2	0	0	0	1	0	2	3	1	2	0	4	3	1	1	1	2	1	2.6	1	1	1	2	1	2	1	2	1.42857	1	2.46	1	1	2	3
10091088	1009	1	62	1	4	0	1	4	1	4	4	4	4	3	19	2	0	0	0	0	0	1	3	1	2	0	2	2	1	2	2	1.8	1	2.6	1	2	2	4	4	3	3	3	3	1	2.46	1	3	3	3
10091097	1009	1	63	1	2	0	1	4	1	5	4	4	5	5	23	2	0	1	0	0	1	2	1	1	1	0	2	3	3	1	3	2.4	1	2.6	1	1	1	3	2	3	3	3	2.28571	1	2.46	1	3	3	3
10101003	1010	1	66	2	2	0	1	4	1	4	4	4	4	4	20	2	0	0	0	0	0	1	3	3	2	1	3	4	2	3	3	3	2	3.03	1	3	3	4	4	3	4	3	3.42857	2	3.38	1	3	3	3
10101008	1010	2	60	1	3	0	1	4	1	4	4	4	4	3	19	2	0	1	0	0	0	2	1	1	1	1	5	4	4	3	3	3.8	3	3.03	1	3	3	4	4	4	3	2	3.28571	2	3.38	1	3	3	3
10101009	1010	2	63	1	2	0	1	3	1	4	4	4	4	4	20	2	0	0	0	0	0	1	1	1	2	1	3	4	2	3	3	3	2	3.03	1	3	3	4	4	3	4	3	3.42857	2	3.38	1	3	3	3
10101010	1010	2	63	1	2	0	1	3	1	4	4	4	4	4	20	2	0	0	0	0	0	1	1	1	2	1	3	4	2	3	3	3	2	3.03	1	3	3	4	4	3	3	4	3.42857	2	3.38	1	3	3	3
10101012	1010	2	65	2	3	0	1	3	1	3	3	3	3	3	15	2	0	1	0	0	0	2	1	1	1	1	4	4	3	3	3	3.4	3	3.03	1	3	3	3	4	2	2	2	2.71429	1	3.38	1	3	3	3
10101013	1010	1	64	1	3	0	1	3	1	2	2	2	3	3	12	1	0	1	0	0	0	2	3	1	1	0	4	4	2	3	3	3.2	2	3.03	1	3	3	3	4	3	2	2	2.85714	1	3.38	1	3	3	3
10101014	1010	2	66	2	2	0	1	2	0	3	3	3	3	3	15	2	0	1	0	0	0	2	1	1	3	1	4	4	2	3	3	3.2	2	3.03	1	3	3	3	4	3	2	2	2.85714	1	3.38	1	3	3	3
10101023	1010	2	63	1	3	0	1	3	1	4	4	3	4	4	19	2	0	1	0	0	0	2	1	1	2	1	4	4	3	3	3	3.4	3	3.03	1	4	4	4	4	3	3	3	3.57143	2	3.38	1	3	3	3
10101024	1010	1	61	1	2	0	1	3	1	3	3	3	3	3	15	2	0	1	0	0	0	2	3	1	1	0	4	4	2	3	3	3.2	2	3.03	1	4	4	3	4	3	3	3	3.42857	2	3.38	1	3	3	3
10101026	1010	2	70	3	3	0	1	3	1	4	4	4	4	4	20	2	0	0	0	0	0	1	1	1	2	1	3	4	3	3	3	3.2	2	3.03	1	4	3	4	4	4	4	4	3.85714	3	3.38	1	3	3	3
10101027	1010	1	63	1	3	0	1	3	1	4	4	4	4	4	20	2	0	0	0	0	0	1	3	3	2	1	3	4	3	3	3	3.2	2	3.03	1	4	3	4	4	4	4	4	3.85714	3	3.38	1	3	3	3
10101028	1010	2	62	1	3	0	1	3	1	4	4	4	3	3	18	2	0	0	0	0	0	1	1	1	2	1	4	4	3	3	3	3.4	3	3.03	1	4	4	4	4	4	4	3	3.85714	3	3.38	1	3	3	3
10101030	1010	1	61	1	3	0	1	3	1	4	4	4	4	4	20	2	0	0	0	0	0	1	3	3	2	1	3	4	3	3	3	3.2	2	3.03	1	4	3	4	4	4	4	4	3.85714	3	3.38	1	3	3	3
10101032	1010	1	72	3	4	0	1	3	1	3	3	3	3	3	15	2	0	0	0	0	0	1	3	1	2	1	3	4	3	3	3	3.2	2	3.03	1	4	3	4	4	4	4	3	3.71429	2	3.38	1	3	3	3
10101034	1010	1	61	1	3	1	1	4	1	4	4	4	4	4	20	2	0	0	0	0	0	1	3	3	2	1	3	4	2	3	3	3	2	3.03	1	3	3	4	4	3	4	3	3.42857	2	3.38	1	3	3	3
10101040	1010	1	62	1	2	0	1	3	1	2	2	2	3	2	11	1	0	1	0	0	0	2	3	2	1	0	4	4	3	2	3	3.2	2	3.03	1	3	3	2	4	3	2	2	2.71429	1	3.38	1	3	3	3
10101042	1010	2	60	1	4	0	1	3	1	3	3	3	4	3	16	2	0	0	0	0	0	1	1	1	3	1	4	4	2	3	3	3.2	2	3.03	1	4	4	3	4	3	2	2	3.14286	1	3.38	1	4	4	3
10101045	1010	1	70	3	2	0	1	3	1	2	2	2	3	1	10	1	0	1	0	0	0	2	1	1	1	0	4	4	3	2	3	3.2	2	3.03	1	4	4	3	4	3	2	2	3.14286	1	3.38	1	3	3	3
10101054	1010	1	62	1	2	0	1	4	1	4	4	4	4	4	20	2	0	0	0	0	0	1	3	3	2	1	3	4	2	3	3	3	2	3.03	1	3	3	4	4	3	4	3	3.42857	2	3.38	1	3	3	3
10101061	1010	1	70	3	1	0	1	4	1	4	4	4	4	4	20	2	0	0	0	0	0	1	3	3	2	1	3	4	2	3	3	3	2	3.03	1	3	3	4	4	3	4	3	3.42857	2	3.38	1	3	3	3
10101062	1010	1	62	1	2	1	1	3	1	4	4	4	4	4	20	2	0	0	0	0	0	1	3	3	2	1	3	4	2	3	3	3	2	3.03	1	3	3	4	4	3	4	3	3.42857	2	3.38	1	3	3	3
10101063	1010	1	67	2	2	0	1	2	0	4	4	3	4	3	18	2	0	1	0	1	0	2	1	2	1	1	4	4	3	3	3	3.4	3	3.03	1	3	4	4	4	3	3	3	3.42857	2	3.38	1	4	4	4
10101065	1010	2	66	2	2	0	1	3	1	4	4	4	4	4	20	2	0	0	0	0	0	1	1	1	2	1	3	4	2	3	3	3	2	3.03	1	3	3	4	4	3	4	3	3.42857	2	3.38	1	3	3	3
10101070	1010	1	64	1	2	1	1	3	1	4	4	4	4	4	20	2	0	0	0	0	0	1	3	3	2	1	3	4	2	3	3	3	2	3.03	1	3	3	4	4	3	4	3	3.42857	2	3.38	1	3	3	3
10101071	1010	1	61	1	3	1	1	3	1	4	4	4	4	4	20	2	0	0	0	0	0	1	3	3	2	1	3	4	2	3	3	3	2	3.03	1	3	3	4	4	3	4	3	3.42857	2	3.38	1	3	3	3
10101072	1010	2	70	3	2	0	1	3	1	4	4	4	4	4	20	2	0	0	0	0	0	1	1	1	2	1	3	4	2	3	3	3	2	3.03	1	3	3	4	4	3	4	3	3.42857	2	3.38	1	3	3	3
10101073	1010	1	63	1	2	1	1	3	1	4	4	4	4	4	20	2	0	0	0	0	0	1	3	3	2	1	3	4	2	3	3	3	2	3.03	1	3	3	4	4	3	4	3	3.42857	2	3.38	1	3	3	3
10101074	1010	1	63	1	3	1	1	3	1	4	4	4	4	4	20	2	0	0	0	0	0	1	3	3	2	1	3	4	2	3	3	3	2	3.03	1	3	3	4	4	3	4	3	3.42857	2	3.38	1	3	3	3
10101076	1010	1	62	1	3	1	1	3	1	4	4	4	4	4	20	2	0	0	0	0	0	1	3	3	2	1	3	4	2	3	3	3	2	3.03	1	3	3	4	4	3	4	3	3.42857	2	3.38	1	3	3	3
10101077	1010	2	66	2	2	0	1	3	1	4	4	4	4	4	20	2	0	0	0	0	0	1	1	1	2	1	3	4	2	3	3	3	2	3.03	1	3	3	4	4	3	4	3	3.42857	2	3.38	1	3	3	3
10101078	1010	2	60	1	3	0	1	3	1	4	4	4	4	4	20	2	0	0	0	0	0	1	1	1	2	1	3	4	2	3	3	3	2	3.03	1	3	3	4	4	3	4	3	3.42857	2	3.38	1	3	3	3
10101079	1010	2	67	2	2	0	1	3	1	4	4	4	4	4	20	2	0	0	0	0	0	1	1	1	2	1	3	4	2	3	3	3	2	3.03	1	3	3	4	4	3	4	3	3.42857	2	3.38	1	3	3	3
10101086	1010	1	66	2	2	0	1	3	1	4	4	4	4	4	20	2	0	0	0	0	0	1	3	3	2	1	3	4	2	3	3	3	2	3.03	1	3	3	4	4	3	4	3	3.42857	2	3.38	1	3	3	3
10101087	1010	1	61	1	3	0	1	2	0	4	4	4	4	4	20	2	0	0	0	0	0	1	3	3	2	1	4	4	3	3	3	3.4	3	3.03	1	4	3	4	4	4	4	4	3.85714	3	3.38	1	3	3	3
10101091	1010	1	66	2	3	0	1	3	1	3	3	3	3	3	15	2	0	1	0	0	0	2	3	1	1	1	4	4	3	2	3	3.2	2	3.03	1	3	3	3	3	3	3	3	3	1	3.38	1	3	3	3
10102006	1010	2	63	1	2	0	1	3	1	5	3	5	3	3	19	2	1	1	1	0	0	3	1	1	1	0	4	4	2	1	1	2.4	1	3.03	1	5	3	4	5	2	3	3	3.57143	2	3.38	1	3	2	2
10102007	1010	1	66	2	2	0	1	2	0	4	4	1	3	2	14	1	0	1	0	1	0	2	1	3	2	1	4	4	3	3	3	3.4	3	3.03	1	4	4	4	4	4	4	4	4	3	3.38	1	3	3	3
10102008	1010	2	61	1	4	0	1	3	1	3	3	3	3	3	15	2	0	0	0	0	0	1	1	1	2	1	4	4	3	3	2	3.2	2	3.03	1	5	5	5	4	3	5	5	4.57143	4	3.38	1	3	3	3
10102013	1010	1	62	1	3	1	1	4	1	3	3	3	3	3	15	2	0	0	0	0	0	1	3	3	2	0	4	4	1	1	3	2.6	1	3.03	1	1	1	4	4	2	5	4	3	1	3.38	1	2	2	1
10102014	1010	1	60	1	3	0	1	4	1	4	3	2	4	3	16	2	0	1	0	0	0	2	1	1	3	0	4	4	1	1	2	2.4	1	3.03	1	1	1	5	5	2	4	4	3.14286	1	3.38	1	1	3	2
10102015	1010	2	72	3	2	0	1	4	1	5	4	5	3	5	22	2	0	1	0	0	0	2	1	1	2	0	3	3	3	3	3	3	2	3.03	1	3	3	3	3	3	3	3	3	1	3.38	1	3	4	2
10102016	1010	2	68	2	2	0	1	2	0	3	3	3	3	3	15	2	1	1	1	1	0	3	1	1	2	0	3	3	3	3	3	3	2	3.03	1	3	3	3	3	3	3	3	3	1	3.38	1	3	3	3
10102019	1010	1	66	2	3	0	1	2	0	5	4	5	5	4	23	2	0	0	0	0	0	1	1	1	3	1	4	3	4	5	5	4.2	4	3.03	1	4	5	5	4	5	4	4	4.42857	4	3.38	1	5	4	5
10102019	1010	2	75	4	2	0	1	4	1	3	3	3	3	3	15	2	1	1	0	0	0	2	1	1	2	0	2	2	4	4	4	3.2	2	3.03	1	4	4	4	4	4	4	4	4	3	3.38	1	4	4	4
10102020	1010	1	64	1	2	0	0	2	0	5	5	5	5	5	25	2	0	0	0	0	0	1	1	1	2	1	1	4	2	2	4	2.6	1	3.03	1	2	2	2	2	2	5	5	2.85714	1	3.38	1	5	5	5
10102025	1010	1	71	3	3	0	1	3	1	4	4	4	4	4	20	2	0	0	0	0	0	1	3	1	2	0	2	3	3	3	3	2.8	1	3.03	1	3	3	3	3	3	3	3	3	1	3.38	1	3	3	3
10102026	1010	2	64	1	4	0	1	2	0	4	4	4	4	4	20	2	0	0	0	0	0	1	3	1	2	1	2	3	3	3	3	2.8	1	3.03	1	3	3	3	3	3	3	3	3	1	3.38	1	3	3	3
10102027	1010	2	70	3	2	0	1	3	1	4	4	4	4	4	20	2	0	0	0	0	0	1	1	1	2	1	2	3	3	3	3	2.8	1	3.03	1	3	3	3	3	3	3	3	3	1	3.38	1	3	3	3
10102029	1010	1	63	1	3	0	1	5	1	5	4	4	4	4	21	2	1	1	0	0	1	3	1	1	2	0	4	4	4	4	4	4	4	3.03	1	4	4	4	4	4	4	4	4	3	3.38	1	4	4	4
10102035	1010	2	72	3	2	0	1	2	0	3	3	2	3	3	14	2	1	1	1	1	0	3	1	1	3	1	2	2	4	4	4	3.2	2	3.03	1	4	4	4	4	4	4	4	4	3	3.38	1	4	4	4
10102038	1010	1	73	3	1	0	1	2	0	4	3	3	2	2	14	2	1	1	1	1	0	3	3	1	1	1	3	3	3	3	3	3	2	3.03	1	3	3	3	3	3	3	3	3	1	3.38	1	3	3	3
10102040	1010	1	73	3	3	0	1	2	0	4	4	4	4	4	20	2	0	0	0	0	0	1	1	1	2	1	2	2	2	2	3	2.2	1	3.03	1	3	2	3	3	3	3	3	2.85714	1	3.38	1	3	2	3
10102042	1010	1	60	1	4	0	1	3	1	3	3	3	3	3	15	2	0	0	0	0	0	1	1	2	1	0	2	2	4	4	4	3.2	2	3.03	1	5	5	5	5	5	5	5	5	4	3.38	1	2	2	2
10102045	1010	2	62	1	4	0	1	4	1	4	4	4	4	4	20	2	0	0	0	0	0	1	1	1	2	1	2	3	3	3	3	2.8	1	3.03	1	3	3	3	3	3	3	3	3	1	3.38	1	3	3	3
10102046	1010	1	61	1	3	0	1	4	1	4	4	4	4	4	20	2	0	0	0	0	0	1	3	3	2	1	2	3	3	3	3	2.8	1	3.03	1	3	3	3	3	3	3	3	3	1	3.38	1	3	3	3
10102047	1010	1	71	3	3	0	1	3	1	5	5	5	5	5	25	2	0	0	0	0	0	1	3	1	2	0	2	3	3	2	3	2.6	1	3.03	1	2	2	2	2	2	3	3	2.28571	1	3.38	1	3	3	3
10102048	1010	2	67	2	2	0	1	4	1	5	5	5	5	5	25	2	0	0	0	0	0	1	1	3	2	1	2	2	3	3	3	2.6	1	3.03	1	3	3	3	3	3	3	3	3	1	3.38	1	3	3	3
10102052	1010	2	62	1	2	0	1	3	1	4	4	4	4	4	20	2	0	0	0	0	0	1	1	1	2	1	2	3	3	3	3	2.8	1	3.03	1	3	3	3	3	3	3	3	3	1	3.38	1	3	3	3
10102053	1010	2	71	3	1	0	1	3	1	3	3	3	3	2	14	2	1	1	0	0	0	2	1	1	2	0	4	2	2	3	3	2.8	1	3.03	1	3	2	4	2	4	4	4	3.28571	2	3.38	1	4	4	4
10102054	1010	2	60	1	4	0	1	4	1	5	5	4	4	3	21	2	0	0	0	0	0	1	1	1	2	1	4	4	3	1	1	2.6	1	3.03	1	5	5	5	5	5	5	5	5	4	3.38	1	2	2	2
10102055	1010	1	82	4	2	0	1	1	0	3	3	3	3	3	15	2	0	0	0	0	0	1	3	1	2	0	3	3	3	3	3	3	2	3.03	1	3	3	3	3	3	3	3	3	1	3.38	1	3	3	3
10102056	1010	1	72	3	2	0	1	1	0	3	3	3	3	3	15	2	0	0	0	0	1	2	1	1	2	1	2	3	3	3	3	2.8	1	3.03	1	3	3	3	3	3	3	3	3	1	3.38	1	3	3	3
10102057	1010	1	63	1	3	1	1	2	0	4	4	4	4	4	20	2	0	0	0	0	0	1	2	2	2	0	2	3	3	3	3	2.8	1	3.03	1	3	3	3	3	3	3	3	3	1	3.38	1	3	3	3
10102062	1010	2	66	2	2	0	1	3	1	5	5	5	5	5	25	2	0	0	0	0	0	1	1	1	2	1	2	3	3	3	3	2.8	1	3.03	1	3	3	3	3	3	3	3	3	1	3.38	1	3	3	3
10102068	1010	2	60	1	2	0	1	3	1	4	4	4	4	4	20	2	1	0	0	0	0	2	1	2	2	0	2	3	3	3	4	3	2	3.03	1	3	3	4	4	4	4	4	3.71429	2	3.38	1	4	4	4
10102070	1010	2	70	3	3	0	1	3	1	2	2	2	3	2	11	1	1	0	0	0	0	2	1	1	2	0	2	4	2	1	3	2.4	1	3.03	1	4	3	4	3	2	3	1	2.85714	1	3.38	1	2	2	2
10102071	1010	2	62	1	3	0	0	3	1	4	4	3	3	2	16	2	1	1	0	0	0	2	1	1	3	1	4	4	3	3	1	3	2	3.03	1	5	1	5	4	2	5	4	3.71429	2	3.38	1	2	2	2
10102072	1010	1	85	4	1	0	0	1	0	1	0	0	1	0	2	1	1	1	1	1	1	3	1	1	2	0	3	3	3	3	3	3	2	3.03	1	3	3	3	3	3	3	3	3	1	3.38	1	3	3	3
10102079	1010	2	64	1	1	1	1	2	0	4	4	3	3	3	17	2	1	0	1	1	1	3	1	1	2	1	2	3	4	4	4	3.4	3	3.03	1	4	4	4	4	4	4	4	4	3	3.38	1	4	4	4
10102085	1010	1	76	4	2	0	0	1	0	3	3	3	3	3	15	2	1	1	1	1	0	3	1	1	2	0	2	3	3	3	4	3	2	3.03	1	3	3	3	3	3	3	3	3	1	3.38	1	3	3	3
10102089	1010	2	69	2	2	0	1	1	0	3	3	3	3	3	15	2	1	1	1	0	0	3	1	1	2	0	3	3	3	3	3	3	2	3.03	1	3	3	3	3	3	3	3	3	1	3.38	1	3	3	3
10102093	1010	2	66	2	2	0	1	1	0	4	4	4	3	4	19	2	1	1	0	1	1	3	1	1	2	1	3	3	3	3	3	3	2	3.03	1	4	3	4	4	4	3	3	3.57143	2	3.38	1	5	5	5
10102094	1010	1	71	3	3	0	1	3	1	4	4	4	4	4	20	2	0	0	0	0	0	1	1	1	2	0	4	4	3	1	2	2.8	1	3.03	1	4	2	5	3	1	4	4	3.28571	2	3.38	1	2	2	2
10111004	1011	1	60	1	4	0	1	3	1	5	5	4	4	4	22	2	0	0	0	1	0	2	1	1	2	1	4	4	4	4	3	3.8	3	3.56	3	3	2	4	2	4	4	4	3.28571	2	3.68	2	4	4	4
10111009	1011	1	73	3	2	1	1	2	0	2	2	2	1	1	8	1	1	0	1	0	0	2	3	1	1	0	4	5	3	3	3	3.6	3	3.56	3	4	4	4	4	4	4	4	4	3	3.68	2	3	3	3
10111011	1011	1	60	1	2	0	1	2	0	5	5	5	5	5	25	2	1	0	0	0	1	2	1	2	1	1	4	5	3	3	3	3.6	3	3.56	3	4	4	4	4	4	4	4	4	3	3.68	2	4	4	4
10111023	1011	2	61	1	2	0	1	2	0	5	5	5	5	5	25	2	1	0	0	0	0	2	1	1	1	1	4	5	4	4	4	4.2	4	3.56	3	4	4	4	4	4	4	4	4	3	3.68	2	4	4	4
10111025	1011	1	69	2	1	1	1	2	0	1	2	2	1	2	8	1	1	1	1	0	0	3	3	1	1	1	4	4	4	3	3	3.6	3	3.56	3	4	4	4	4	3	4	3	3.71429	2	3.68	2	4	4	3
10111034	1011	1	60	1	5	1	1	4	1	4	4	4	3	3	18	2	0	0	0	0	0	1	3	1	3	1	4	4	2	4	3	3.4	3	3.56	3	4	4	4	4	3	3	4	3.71429	2	3.68	2	3	4	4
10111047	1011	2	61	1	4	0	1	3	1	5	5	4	5	4	23	2	0	1	0	0	0	2	1	1	3	1	5	5	2	3	2	3.4	3	3.56	3	4	4	3	3	3	3	3	3.28571	2	3.68	2	4	4	4
10111048	1011	1	92	4	3	1	1	5	1	3	4	3	3	3	16	2	0	0	0	0	0	1	3	2	1	1	4	4	3	3	3	3.4	3	3.56	3	4	4	4	4	4	4	2	3.71429	2	3.68	2	4	4	4
10111049	1011	1	69	2	1	0	1	2	0	2	3	2	2	2	11	1	1	1	1	0	0	3	1	1	1	1	5	5	4	4	4	4.4	4	3.56	3	5	5	5	4	4	4	4	4.42857	4	3.68	2	5	4	4
10111054	1011	2	68	2	3	0	1	2	0	5	5	3	5	5	23	2	0	0	1	1	1	3	1	1	1	0	4	5	3	2	2	3.2	2	3.56	3	4	4	5	5	5	4	4	4.42857	4	3.68	2	4	3	3
10111061	1011	1	66	2	3	1	1	2	0	2	2	1	1	1	7	1	1	1	1	0	0	3	3	2	1	1	4	4	3	2	2	3	2	3.56	3	2	2	3	3	3	3	3	2.71429	1	3.68	2	4	5	5
10111077	1011	1	70	3	3	1	1	2	0	5	5	4	5	5	24	2	1	0	0	1	1	3	1	1	1	1	4	5	3	3	3	3.6	3	3.56	3	4	4	4	4	4	4	4	4	3	3.68	2	4	3	4
10111088	1011	2	74	3	1	1	1	2	0	3	4	1	2	2	12	1	1	1	1	1	1	3	3	1	1	1	4	5	4	3	3	3.8	3	3.56	3	4	3	4	4	4	4	3	3.71429	2	3.68	2	4	3	3
10111091	1011	2	66	2	2	0	1	2	0	3	2	2	2	2	11	1	1	1	1	0	0	3	1	1	1	1	4	4	4	3	4	3.8	3	3.56	3	4	4	5	4	4	4	4	4.14286	3	3.68	2	4	4	3
10111093	1011	1	71	3	2	0	1	1	0	3	2	2	2	3	12	1	1	1	1	1	1	3	3	3	3	1	3	3	3	3	3	3	2	3.56	3	3	3	3	2	2	3	2	2.57143	1	3.68	2	3	3	3
10111095	1011	1	63	1	3	0	1	2	0	5	5	5	5	5	25	2	1	0	0	1	1	3	1	2	1	0	4	5	4	4	3	4	4	3.56	3	4	4	4	4	4	4	3	3.85714	3	3.68	2	4	4	4
10111103	1011	2	69	2	1	0	1	2	0	2	2	2	2	2	10	1	1	1	1	1	1	3	3	3	3	1	2	2	3	3	4	2.8	1	3.56	3	3	3	3	3	3	3	3	3	1	3.68	2	2	2	2
10121001	1012	2	71	3	2	0	1	3	1	5	5	4	4	5	23	2	1	0	0	0	0	2	1	1	3	1	4	5	4	4	5	4.4	4	4.62	4	5	5	4	4	5	5	4	4.57143	4	4.13	4	4	4	4
10121002	1012	2	72	3	2	1	1	3	1	5	5	5	5	5	25	2	0	0	0	0	0	1	1	1	3	0	5	5	5	5	4	4.8	4	4.62	4	4	4	4	4	4	4	4	4	3	4.13	4	5	5	5
10121003	1012	2	60	1	2	1	1	3	1	4	5	5	5	4	23	2	0	0	0	0	0	1	1	1	3	0	5	5	5	5	4	4.8	4	4.62	4	4	4	5	5	5	4	4	4.42857	4	4.13	4	5	5	5
10121006	1012	2	60	1	2	1	1	3	1	5	4	4	4	4	21	2	1	0	0	0	0	2	1	1	3	0	5	5	4	4	4	4.4	4	4.62	4	4	4	4	4	4	4	4	4	3	4.13	4	4	4	4
10121009	1012	2	62	1	3	0	1	3	1	5	5	5	5	5	25	2	0	0	0	0	0	1	1	1	3	0	5	5	5	5	4	4.8	4	4.62	4	4	4	4	4	4	4	4	4	3	4.13	4	5	5	5
10121013	1012	2	62	1	3	1	1	3	1	5	5	5	5	5	25	2	0	0	0	0	0	1	1	1	3	0	5	5	5	5	4	4.8	4	4.62	4	4	4	4	4	4	4	4	4	3	4.13	4	5	5	5
10121014	1012	1	67	2	2	0	1	3	1	5	4	5	5	5	24	2	1	0	0	0	0	2	3	3	3	1	5	5	4	5	4	4.6	4	4.62	4	5	4	4	5	4	4	4	4.28571	4	4.13	4	5	5	4
10121015	1012	1	69	2	2	0	1	3	1	4	4	5	4	4	21	2	0	0	0	0	0	1	1	1	3	0	5	5	4	5	4	4.6	4	4.62	4	4	4	5	4	4	4	4	4.14286	3	4.13	4	4	4	5
10121016	1012	2	61	1	2	1	1	3	1	5	5	5	5	5	25	2	0	0	0	0	0	1	1	1	3	0	5	5	5	5	4	4.8	4	4.62	4	4	4	4	4	4	4	4	4	3	4.13	4	5	5	5
10121017	1012	2	62	1	2	1	1	3	1	5	5	5	5	5	25	2	0	0	0	0	0	1	1	1	2	0	5	5	5	5	4	4.8	4	4.62	4	4	4	4	4	4	4	4	4	3	4.13	4	5	5	5
10121018	1012	2	62	1	2	1	1	3	1	5	5	5	5	5	25	2	0	0	0	0	0	1	1	1	3	0	5	5	5	5	4	4.8	4	4.62	4	4	4	4	4	4	4	4	4	3	4.13	4	5	5	5
10121019	1012	1	63	1	3	0	1	3	1	5	5	5	5	5	25	2	0	0	0	0	0	1	1	1	3	0	5	5	5	5	4	4.8	4	4.62	4	4	4	4	4	4	4	4	4	3	4.13	4	5	5	5
10121020	1012	2	60	1	3	1	1	3	1	5	5	5	5	5	25	2	0	0	0	0	0	1	1	1	3	0	5	5	5	5	4	4.8	4	4.62	4	4	4	4	4	4	4	4	4	3	4.13	4	5	5	5
10121021	1012	2	61	1	2	1	1	3	1	5	5	5	5	5	25	2	0	0	0	0	0	1	1	1	3	0	5	5	5	5	4	4.8	4	4.62	4	4	4	4	4	4	4	4	4	3	4.13	4	5	5	5
10121022	1012	2	62	1	3	1	1	3	1	5	5	4	5	5	24	2	1	0	0	0	0	2	1	1	3	1	5	4	4	4	5	4.4	4	4.62	4	4	5	4	4	4	4	4	4.14286	3	4.13	4	5	4	4
10121025	1012	2	73	3	2	0	1	2	0	3	4	4	4	3	18	2	0	0	0	0	0	1	1	1	2	1	4	4	4	4	4	4	4	4.62	4	4	4	5	4	4	3	3	3.85714	3	4.13	4	4	4	4
10121026	1012	2	72	3	1	0	1	3	1	5	5	5	5	5	25	2	0	0	0	0	0	1	1	1	3	0	5	5	5	5	5	5	4	4.62	4	4	5	4	4	4	4	4	4.14286	3	4.13	4	5	5	5
10121027	1012	2	71	3	3	1	1	3	1	5	5	5	5	5	25	2	0	0	0	0	0	1	1	1	3	0	5	5	5	5	4	4.8	4	4.62	4	4	4	4	4	4	4	4	4	3	4.13	4	5	5	5
10121029	1012	2	61	1	2	1	1	3	1	5	5	5	5	5	25	2	0	0	0	0	0	1	1	1	3	0	5	5	5	5	4	4.8	4	4.62	4	4	4	4	4	4	4	4	4	3	4.13	4	5	5	5
10121030	1012	2	61	1	3	1	1	3	1	5	5	5	5	5	25	2	0	0	0	0	0	1	1	1	3	0	5	5	5	5	4	4.8	4	4.62	4	4	4	4	4	4	4	4	4	3	4.13	4	5	5	5
10121034	1012	2	67	2	2	0	1	3	1	5	4	4	5	5	23	2	1	0	0	0	0	2	1	1	2	1	4	5	4	5	4	4.4	4	4.62	4	5	5	4	4	4	4	4	4.28571	4	4.13	4	4	5	5
10121037	1012	2	62	1	2	1	1	3	1	5	5	5	5	5	25	2	0	0	0	0	0	1	1	1	3	0	5	5	5	5	4	4.8	4	4.62	4	4	4	4	4	4	4	4	4	3	4.13	4	5	5	5
10121038	1012	2	63	1	2	1	1	3	1	5	5	5	5	5	25	2	0	0	0	0	0	1	1	1	3	0	5	5	5	5	4	4.8	4	4.62	4	4	4	4	4	4	4	4	4	3	4.13	4	5	5	5
10121039	1012	2	70	3	2	1	1	3	1	5	5	5	5	5	25	2	0	0	0	0	0	1	1	1	3	0	5	5	5	5	4	4.8	4	4.62	4	4	4	4	4	4	4	4	4	3	4.13	4	5	5	5
10121040	1012	2	69	2	2	1	1	2	0	5	5	5	5	5	25	2	0	0	0	0	0	1	1	1	3	0	5	5	5	5	5	5	4	4.62	4	4	5	5	5	5	4	4	4.57143	4	4.13	4	5	5	5
10121041	1012	2	63	1	2	0	1	2	0	4	4	4	4	4	20	2	0	0	0	0	0	1	1	1	3	1	5	5	4	4	4	4.4	4	4.62	4	4	4	4	4	4	4	4	4	3	4.13	4	4	4	4
10121042	1012	2	68	2	2	0	0	3	1	4	4	4	4	4	20	2	1	0	0	0	0	2	1	1	3	1	5	5	4	4	4	4.4	4	4.62	4	4	4	4	4	4	4	4	4	3	4.13	4	4	4	4
10121043	1012	1	70	3	2	0	1	3	1	5	5	5	5	5	25	2	0	0	0	0	0	1	3	3	3	1	5	5	4	4	4	4.4	4	4.62	4	5	5	5	5	5	5	5	5	4	4.13	4	5	5	4
10121051	1012	1	63	1	2	1	1	3	1	4	4	5	5	4	22	2	0	0	0	0	0	1	1	3	3	0	5	5	4	4	4	4.4	4	4.62	4	4	4	5	5	4	4	4	4.28571	4	4.13	4	5	5	5
10121052	1012	2	61	1	2	1	1	3	1	5	5	5	5	5	25	2	0	0	0	0	0	1	1	1	3	0	5	5	5	5	4	4.8	4	4.62	4	4	4	4	4	4	4	4	4	3	4.13	4	5	5	5
10121053	1012	1	63	1	2	0	1	3	1	5	5	5	5	5	25	2	0	0	0	0	0	1	1	1	3	0	5	5	5	5	4	4.8	4	4.62	4	4	4	4	4	4	4	4	4	3	4.13	4	5	5	5
10121054	1012	2	60	1	2	1	1	3	1	5	5	4	4	5	23	2	1	0	0	0	0	2	1	1	2	1	5	5	4	4	5	4.6	4	4.62	4	5	4	4	4	4	5	4	4.28571	4	4.13	4	5	5	4
10121056	1012	1	65	2	2	0	1	3	1	4	5	4	5	5	23	2	0	0	0	0	0	1	3	3	2	0	5	5	4	5	5	4.8	4	4.62	4	4	4	5	5	4	5	5	4.57143	4	4.13	4	4	5	5
10121057	1012	1	66	2	2	0	1	3	1	5	4	4	5	5	23	2	1	0	0	0	0	2	1	3	3	1	5	5	4	4	4	4.4	4	4.62	4	4	4	5	4	4	5	5	4.42857	4	4.13	4	4	4	5
10121059	1012	2	62	1	2	0	1	3	1	5	5	5	5	5	25	2	0	0	0	0	0	1	1	1	3	0	5	5	5	5	4	4.8	4	4.62	4	4	4	4	4	4	4	4	4	3	4.13	4	5	5	5
10121060	1012	2	69	2	2	1	1	3	1	5	5	5	5	5	25	2	0	0	0	0	0	1	1	1	3	0	5	5	5	5	4	4.8	4	4.62	4	4	4	4	4	4	4	4	4	3	4.13	4	5	5	5
10121061	1012	2	63	1	2	0	1	3	1	4	4	5	5	4	22	2	0	0	0	0	0	1	1	1	3	1	5	5	4	5	4	4.6	4	4.62	4	4	4	4	5	5	4	1	3.85714	3	4.13	4	4	4	4
10121064	1012	2	65	2	2	1	1	2	0	4	4	4	4	4	20	2	1	0	0	0	0	2	1	1	3	1	5	5	4	4	4	4.4	4	4.62	4	4	4	4	4	4	4	4	4	3	4.13	4	5	5	5
10121069	1012	1	65	2	2	1	1	3	1	4	4	5	5	4	22	2	0	0	0	0	0	1	1	3	3	0	5	5	4	4	4	4.4	4	4.62	4	4	4	4	5	4	4	4	4.14286	3	4.13	4	5	5	5
10121071	1012	1	62	1	2	1	1	3	1	4	4	5	5	4	22	2	0	0	0	0	0	1	3	3	3	0	5	5	4	4	4	4.4	4	4.62	4	4	4	5	5	4	4	1	3.85714	3	4.13	4	5	5	5
10121082	1012	2	64	1	2	1	1	3	1	4	4	4	4	4	20	2	1	0	0	0	0	2	1	1	3	0	5	5	4	4	4	4.4	4	4.62	4	4	4	4	4	4	4	4	4	3	4.13	4	4	5	4
10121083	1012	1	64	1	1	0	1	2	0	4	4	4	4	4	20	2	0	0	0	0	0	1	3	3	2	1	5	5	4	4	4	4.4	4	4.62	4	4	4	5	5	4	4	4	4.28571	4	4.13	4	5	5	5
10121084	1012	2	69	2	1	0	1	3	1	4	4	5	5	4	22	2	0	0	0	0	0	1	1	1	3	1	5	5	4	4	4	4.4	4	4.62	4	4	4	5	5	4	4	4	4.28571	4	4.13	4	5	5	4
10121085	1012	2	64	1	2	0	1	2	0	4	4	4	5	4	21	2	1	0	0	0	0	2	1	1	3	1	5	5	4	4	4	4.4	4	4.62	4	4	4	5	5	4	4	4	4.28571	4	4.13	4	4	5	5
10121088	1012	2	63	1	2	1	1	2	0	4	4	5	5	4	22	2	0	0	0	0	0	1	1	1	3	1	5	5	4	5	4	4.6	4	4.62	4	5	5	4	4	4	4	4	4.28571	4	4.13	4	4	5	4
10121089	1012	1	61	1	2	1	1	3	1	5	4	4	4	4	21	2	0	0	0	0	0	1	3	3	3	0	5	5	4	4	4	4.4	4	4.62	4	4	4	4	4	4	4	4	4	3	4.13	4	5	5	4
10121090	1012	2	61	1	3	1	1	3	1	5	5	5	5	5	25	2	0	0	0	0	0	1	1	1	3	0	5	5	5	5	4	4.8	4	4.62	4	4	4	4	4	4	4	4	4	3	4.13	4	5	5	5
10121091	1012	2	64	1	2	0	1	2	0	4	4	4	4	4	20	2	0	0	0	0	0	1	1	1	3	1	5	5	4	4	4	4.4	4	4.62	4	4	4	4	5	4	4	4	4.14286	3	4.13	4	5	5	5
10121095	1012	2	61	1	2	1	1	3	1	4	4	4	4	4	20	2	0	0	0	0	0	1	1	1	3	1	5	5	4	4	5	4.6	4	4.62	4	4	5	4	4	4	4	4	4.14286	3	4.13	4	4	4	4
11011005	1101	2	91	4	1	0	0	2	0	3	3	2	2	2	12	1	1	0	0	1	0	2	1	1	2	1	4	4	3	3	3	3.4	3	3.27	2	3	3	3	3	4	3	3	3.14286	1	3.64	2	3	3	3
11011007	1101	1	61	1	3	0	1	2	0	3	3	2	2	2	12	1	1	0	0	0	0	2	3	3	3	1	4	4	2	2	2	2.8	1	3.27	2	3	3	3	2	4	3	2	2.85714	1	3.64	2	3	3	3
11011008	1101	1	67	2	5	0	1	2	0	4	4	4	4	4	20	2	1	1	0	0	0	2	1	1	2	1	5	5	2	1	3	3.2	2	3.27	2	4	4	4	4	5	5	5	4.42857	4	3.64	2	4	4	4
11011009	1101	2	77	4	4	0	1	3	1	5	5	5	5	5	25	2	0	1	0	0	0	2	1	1	2	1	5	5	4	3	3	4	4	3.27	2	4	4	4	4	5	3	3	3.85714	3	3.64	2	4	4	4
11011010	1101	1	64	1	4	0	1	3	1	4	4	4	4	3	19	2	0	0	0	0	0	1	3	1	2	1	5	4	4	2	3	3.6	3	3.27	2	3	3	3	3	4	3	3	3.14286	1	3.64	2	3	3	3
11011012	1101	2	66	2	2	0	1	2	0	3	3	3	3	3	15	2	0	0	0	0	0	1	1	1	3	1	4	5	3	3	3	3.6	3	3.27	2	3	3	3	3	4	3	3	3.14286	1	3.64	2	3	3	3
11011013	1101	1	67	2	2	0	1	2	0	3	3	3	3	3	15	2	0	0	0	0	0	1	3	2	2	0	5	5	2	2	2	3.2	2	3.27	2	3	3	3	3	3	3	3	3	1	3.64	2	3	3	3
11011015	1101	1	64	1	4	0	1	2	0	3	4	4	3	2	16	2	0	0	0	0	0	1	1	1	2	0	4	4	3	3	3	3.4	3	3.27	2	4	4	4	4	4	4	4	4	3	3.64	2	4	4	4
11011017	1101	2	69	2	4	0	1	3	1	4	4	4	4	4	20	2	1	0	0	0	0	2	1	1	1	0	4	4	2	1	3	2.8	1	3.27	2	3	3	3	4	4	4	3	3.42857	2	3.64	2	3	3	3
11011018	1101	1	73	3	3	0	1	3	1	3	3	3	2	2	13	2	0	0	0	0	0	1	1	1	2	0	4	4	1	2	2	2.6	1	3.27	2	3	3	3	3	3	3	3	3	1	3.64	2	3	3	3
11011020	1101	2	61	1	3	0	1	2	0	4	4	3	3	3	17	2	0	0	0	0	0	1	1	1	2	1	5	4	3	3	3	3.6	3	3.27	2	3	3	3	3	3	3	3	3	1	3.64	2	3	3	3
11011021	1101	2	62	1	4	0	0	2	0	5	5	4	3	3	20	2	0	0	0	0	0	1	1	1	2	0	4	4	3	2	2	3	2	3.27	2	3	3	3	3	3	3	3	3	1	3.64	2	3	3	3
11011023	1101	2	67	2	3	0	0	1	0	3	3	2	3	2	13	2	1	1	1	1	1	3	1	1	2	1	5	5	4	2	2	3.6	3	3.27	2	4	4	3	3	4	4	3	3.57143	2	3.64	2	4	3	3
11011024	1101	2	62	1	3	0	0	2	0	4	4	3	2	2	15	2	0	1	0	0	0	2	1	1	3	1	4	4	3	3	3	3.4	3	3.27	2	4	4	4	4	4	4	4	4	3	3.64	2	4	4	4
11011027	1101	1	73	3	4	0	1	2	0	3	3	3	3	3	15	2	1	0	0	0	0	2	1	1	1	1	4	4	3	3	3	3.4	3	3.27	2	3	3	3	3	4	4	4	3.42857	2	3.64	2	3	4	4
11011029	1101	2	66	2	3	0	1	2	0	4	4	4	5	5	22	2	0	0	0	0	0	1	1	1	3	0	5	5	3	3	3	3.8	3	3.27	2	3	3	3	3	3	3	3	3	1	3.64	2	3	3	3
11011030	1101	1	79	4	2	0	0	2	0	3	3	3	3	2	14	2	1	1	1	0	1	3	1	1	3	0	5	5	3	2	3	3.6	3	3.27	2	3	3	3	3	3	3	3	3	1	3.64	2	5	4	4
11011032	1101	2	60	1	3	0	0	3	1	3	3	2	3	2	13	2	1	1	0	0	0	2	1	1	3	0	5	5	1	1	3	3	2	3.27	2	3	3	3	3	3	3	3	3	1	3.64	2	3	3	3
11011033	1101	2	67	2	3	1	1	2	0	4	3	3	3	3	16	2	1	1	1	1	0	3	1	2	3	0	5	5	3	2	3	3.6	3	3.27	2	3	3	3	3	3	3	3	3	1	3.64	2	3	3	3
11011034	1101	1	74	3	4	0	1	2	0	3	3	3	3	3	15	2	1	1	0	1	0	3	1	2	1	0	3	4	2	2	2	2.6	1	3.27	2	2	3	3	3	3	3	3	2.85714	1	3.64	2	3	3	3
11011037	1101	2	62	1	3	0	0	2	0	5	5	5	5	5	25	2	0	1	0	0	0	2	1	1	3	1	5	5	3	3	4	4	4	3.27	2	5	5	5	4	5	5	5	4.85714	4	3.64	2	5	5	4
11011040	1101	2	68	2	4	0	0	2	0	4	4	4	4	4	20	2	0	1	0	0	0	2	1	1	2	1	4	4	3	2	2	3	2	3.27	2	5	5	3	5	5	5	4	4.57143	4	3.64	2	5	5	5
11011042	1101	2	81	4	3	0	1	3	1	5	5	5	4	4	23	2	0	0	0	0	0	1	1	1	1	1	3		3	3	3	3	2	3.27	2	4	4	3	3	4	4	4	3.71429	2	3.64	2	3	3	3
11011044	1101	2	64	1	3	0	0	2	0	3	3	4	4	3	17	2	0	0	0	0	0	1	1	1	3	0	3	3	3		3	3	2	3.27	2	5	5	5	5	4	4	4	4.57143	4	3.64	2	4	4	4
11011045	1101	1	80	4	4	0	1	2	0	4	4	5	4	3	20	2	0	0	0	0	0	1	1	1	2	1	4	4	2	2	2	2.8	1	3.27	2	4	4	3	3	3	2	2	3	1	3.64	2	4	4	3
11011049	1101	1	69	2	2	0	1	2	0	5	5	5	5	5	25	2	0	0	0	0	0	1	1	1	1	0	2	3	1	2	2	2	1	3.27	2	4	4	3	2	1	4	4	3.14286	1	3.64	2	4	3	2
11011050	1101	2	73	3	4	1	1	2	0	2	3	4	0	2	11	1	1	1	0	0	0	2	1	1	2	1	3	3	3	3	3	3	2	3.27	2	3	3	3	2	4	2	2	2.71429	1	3.64	2	4	4	3
11011051	1101	1	71	3	3	0	1	2	0	4	4	5	4	4	21	2	0	1	0	0	0	2	1	1	2	1	4	4	3	2	2	3	2	3.27	2	5	5	3	5	5	4	4	4.42857	4	3.64	2	5	5	5
11011052	1101	2	69	2	4	0	1	2	0	4	3	3	3	3	16	2	1	0	0	0	0	2	1	1	3	1	3	3	3	3	3	3	2	3.27	2	5	5	4	4	4	2	2	3.71429	2	3.64	2	4	4	4
11011053	1101	2	68	2	4	0	1	2	0	5	5	3	3	3	19	2	1	1	0	0	0	2	1	1	3	1	3	3	3	3	4	3.2	2	3.27	2	5	5	5	4	5	5	5	4.85714	4	3.64	2	5	5	4
11011057	1101	2	69	2	3	1	0	2	0	4	4	3	2	2	15	2	0	0	0	0	0	1	1	1	1	1	3	3	3	3	3	3	2	3.27	2	3	3	3	3	3	3	3	3	1	3.64	2	3	3	3
11011060	1101	1	71	3	4	0	1	2	0	5	5	5	5	5	25	2	0	0	0	0	0	1	3	2	3	1	4	4	3	3	3	3.4	3	3.27	2	5	5	5	3	5	5	5	4.71429	4	3.64	2	5	5	5
11011061	1101	1	65	2	4	0	1	2	0	5	4	4	3	4	20	2	0	0	0	1	0	2	1	1	3	0	4	4	4	3	3	3.6	3	3.27	2	4	4	4	3	3	4	4	3.71429	2	3.64	2	4	4	3
11011062	1101	1	75	4	4	0	1	2	0	4	4	3	3	4	18	2	1	0	0	0	0	2	1	1	2	1	4	4	4	3	4	3.8	3	3.27	2	4	4	4	3	4	4	4	3.85714	3	3.64	2	5	5	5
11011063	1101	2	64	1	3	0	1	2	0	3	3	2	2	3	13	2	1	0	0	1	0	2	1	1	3	1	4	3	3	3	3	3.2	2	3.27	2	4	4	4	4	4	4	4	4	3	3.64	2	4	4	4
11011064	1101	2	63	1	3	0	1	2	0	5	4	4	3	4	20	2	0	0	0	0	0	1	1	1	3	1	4	4	4	3	3	3.6	3	3.27	2	4	4	4	3	3	4	4	3.71429	2	3.64	2	4	4	3
11011075	1101	2	70	3	4	0	1	2	0	4	3	3	3	3	16	2	1	0	0	1	0	2	1	1	1	1	4	4	3	2	3	3.2	2	3.27	2	4	4	4	3	4	4	4	3.85714	3	3.64	2	3	3	3
11011078	1101	2	74	3	4	0	0	2	0	4	4	2	3	3	16	2	1	0	0	0	0	2	1	1	1	0	4	4	3	2	3	3.2	2	3.27	2	3	3	3	3	4	4	4	3.42857	2	3.64	2	3	3	4
11011084	1101	2	67	2	3	0	1	2	0	5	5	4	4	4	22	2	1	1	0	1	0	3	1	1	2	1	3	5	3	3	3	3.4	3	3.27	2	5	4	4	4	4	3	3	3.85714	3	3.64	2	4	4	4
11011085	1101	2	64	1	3	0	0	3	1	5	5	4	4	4	22	2	1	1	0	1	0	3	1	1	2	1	3	5	3	3	3	3.4	3	3.27	2	5	4	4	4	3	3	4	3.85714	3	3.64	2	4	4	4
11011089	1101	2	66	2	3	0	1	2	0	4	4	4	4	4	20	2	0	1	0	1	0	2	1	1	1	0	3	3	3	3	3	3	2	3.27	2	3	3	3	3	3	3	3	3	1	3.64	2	3	3	3
11011090	1101	1	73	3	5	0	1	3	1	4	4	4	3	3	18	2	0	0	0	0	0	1	1	1	2	1	2	4	3	2	2	2.6	1	3.27	2	5	5	5	5	4	4	4	4.57143	4	3.64	2	4	4	3
11011091	1101	1	63	1	1	0	1	4	1	4	4	4	4	4	20	2	0	0	0	0	0	1	1	2	2	1	5	5	3		3	4	4	3.27	2	3	3	3	3	3	3	3	3	1	3.64	2	3	3	3
11011092	1101	2	67	2	3	0	1	2	0	5	5	5	5	5	25	2	0	0	0	0	0	1	1	1	3	1	5	5	3	3	4	4	4	3.27	2	5	5	5	4	5	5	5	4.85714	4	3.64	2	4	4	4
11011099	1101	1	67	2	3	1	1	3	1	3	4	3	3	2	15	2	1	1	0	0	0	2	1	3	1	1	2	5	3	3	3	3.2	2	3.27	2	4	4	4	4	3		3	3.66667	2	3.64	2	4	4	4
11011100	1101	2	61	1	4	0	0	1	0	4	4	3	4	4	19	2	0	1	0	0	0	2	1	1	3	1	4	5	3	3	4	3.8	3	3.27	2	5	5	5	4	5	5	5	4.85714	4	3.64	2	4	4	3
11021001	1102	1	77	4	3	0	1	2	0	4	4	4	4	4	20	2	0	1	1	0	0	2	1	1	1	1	4	4	4	4	4	4	4	3.36	2	4	4	4	4	4	4	4	4	3	3.82	3	4	4	4
11021004	1102	2	69	2	3	0	1	3	1	5	5	5	5	5	25	2	0	0	0	0	0	1	1	1	3	0	3	4	3	3	3	3.2	2	3.36	2	4	4	4	4	4	4	4	4	3	3.82	3	4	4	4
11021005	1102	2	66	2	3	0	1	4	1	4	4	4	4	4	20	2	0	0	0	0	0	1	1	1	1	1	4	4	4	4	4	4	4	3.36	2	4	4	4	4	4	4	4	4	3	3.82	3	4	4	4
11021006	1102	1	66	2	3	0	1	3	1	4	4	3	3	3	17	2	0	0	0	0	0	1	1	1	1	1	3	3	3	3	3	3	2	3.36	2	4	4	3	4	4	4	4	3.85714	3	3.82	3	4	4	4
11021007	1102	1	61	1	5	1	1	2	0	3	2	3	2	3	13	2	1	0	0	0	0	2	1	1	1	0	3	4	2	1	1	2.2	1	3.36	2	2	2	3	2	4	3	2	2.57143	1	3.82	3	3	3	3
11021008	1102	2	63	1	4	0	1	2	0	4	3	3	4	3	17	2	0	0	0	0	0	1	1	1	1	1	4	4	3	3	1	3	2	3.36	2	4	4	4	2	5	3	3	3.57143	2	3.82	3	4	4	3
11021010	1102	2	63	1	4	0	1	3	1	4	3	3	4	3	17	2	1	1	1	1	1	3	1	1	2	1	3	3	4	4	4	3.6	3	3.36	2	4	4	4	4	4	4	4	4	3	3.82	3	4	4	4
11021017	1102	2	66	2	3	0	1	3	1	3	3	3	2	3	14	2	0	0	0	0	0	1	1	1	2	1	3	3	4	3	4	3.4	3	3.36	2	3	3	3	3	3	3	4	3.14286	1	3.82	3	4	4	4
11021022	1102	1	63	1	4	0	1	3	1	4	3	3	3	3	16	2	0	0	0	0	0	1	1	2	2	1	4	4	2	2	2	2.8	1	3.36	2	4	4	4	4	4	4	4	4	3	3.82	3	4	4	4
11021023	1102	2	87	4	3	0	1	2	0	4	4	4	4	4	20	2	1	1	1	1	0	3	1	1	1	0	4	4	4	4	4	4	4	3.36	2	4	4	4	4	4	4	4	4	3	3.82	3	4	4	4
11021027	1102	1	67	2	5	0	1	2	0	1	3	3	3	3	13	1	1	0	0	0	0	2	1	1	2	1	4	4	3	2	3	3.2	2	3.36	2	3	2	2	2	2	1	1	1.85714	1	3.82	3	3	3	3
11021029	1102	1	60	1	3	0	1	2	0	4	3	2	2	3	14	2	0	0	0	0	0	1	3	2	2	1	4	4	3	2	3	3.2	2	3.36	2	4	4	4	3	4	4	4	3.85714	3	3.82	3	4	4	4
11021030	1102	1	64	1	3	0	1	3	1	4	4	3	3	4	18	2	0	0	0	0	0	1	3	1	2	1	3	4	4	2	3	3.2	2	3.36	2	4	4	4	4	4	4	4	4	3	3.82	3	4	4	3
11021031	1102	1	68	2	4	0	1	2	0	4	4	4	4	3	19	2	1	1	1	1	1	3	3	2	2	1	4	4	2	2	2	2.8	1	3.36	2	3	3	3	3	3	3	3	3	1	3.82	3	3	3	3
11021033	1102	2	66	2	4	0	1	4	1	5	5	5	5	5	25	2	0	0	0	0	0	1	1	1	1	0	4	3	3	3	3	3.2	2	3.36	2	5	5	4	5	5	5	5	4.85714	4	3.82	3	5	5	5
11021034	1102	1	78	4	5	0	1	4	1	5	5	5	5	5	25	2	0	1	0	1	0	2	2	1	1	0	4	3	3	2	3	3	2	3.36	2	5	5	4	4	4	5	5	4.57143	4	3.82	3	5	5	5
11021035	1102	2	71	3	3	0	1	3	1	4	4	5	4	5	22	2	0	0	0	0	0	1	1	1	3	1	5	4	3	3	3	3.6	3	3.36	2	5	5	3	3	3	3	3	3.57143	2	3.82	3	4	4	3
11021036	1102	1	68	2	3	0	1	3	1	5	5	3	5	4	22	2	0	0	0	0	0	1	3	1	1	0	4	3	2	2	3	2.8	1	3.36	2	5	5	5	5	5	5	5	5	4	3.82	3	5	5	5
11021037	1102	2	64	1	3	0	1	3	1	5	5	5	5	5	25	2	0	0	0	0	0	1	1	1	1	0	4	3	2	2	3	2.8	1	3.36	2	5	5	4	5	5	5	5	4.85714	4	3.82	3	5	5	5
11021038	1102	1	62	1	4	0	1	4	1	5	5	5	5	5	25	2	0	0	0	0	0	1	3	1	1	0	4	3	3	3	3	3.2	2	3.36	2	5	5	5	5	5	5	5	5	4	3.82	3	5	5	5
11021039	1102	1	60	1	5	0	1	4	1	3	3	3	4	3	16	2	1	0	0	0	0	2	3	2	2	1	4	4	2	2	2	2.8	1	3.36	2	4	4	4	3	4	3	4	3.71429	2	3.82	3	4	4	3
11021040	1102	1	69	2	4	0	1	3	1	3	2	1	1	0	7	1	1	1	1	1	0	3	1	1	1	0	5	5	3	3	3	3.8	3	3.36	2	5	5	3	3	5	5	5	4.42857	4	3.82	3	4	4	4
11021041	1102	1	87	4	5	1	0	2	0	4	4	3	3	3	17	2	1	1	0	1	0	3	1	1	1	1	3	3	3	3	3	3	2	3.36	2	4	4	4	4	4	4	4	4	3	3.82	3	4	4	4
11021042	1102	2	60	1	3	0	1	2	0	4	4	3	2	3	16	2	0	0	0	0	0	1	3	2	1	0	4	4	2	2	2	2.8	1	3.36	2	3	3	3	3	3	3	3	3	1	3.82	3	3	3	3
11021050	1102	1	65	2	5	0	1	3	1	4	5	5	5	5	24	2	1	0	0	0	0	2	1	1	2	1	5	5	3	3	3	3.8	3	3.36	2	4	4	1	4	1	4	4	3.14286	1	3.82	3	3	3	3
11021051	1102	1	76	4	5	0	1	3	1	5	5	5	5	4	24	2	0	0	0	0	0	1	1	1	2	1	5	5	3	3	3	3.8	3	3.36	2	5	5	4	4	5	5	4	4.57143	4	3.82	3	5	4	5
11021054	1102	2	64	1	4	0	1	2	0	4	4	4	4	3	19	2	1	1	0	0	0	2	1	1	3	1	5	5	3	2	3	3.6	3	3.36	2	5	5	4	3	5	4	4	4.28571	4	3.82	3	4	4	4
11021058	1102	1	67	2	5	0	1	3	1	5	5	5	5	5	25	2	0	1	1	0	0	2	1	1	1	0	5	5	4	3	3	4	4	3.36	2	5	5	4	2	4		5	4.16667	3	3.82	3	4	4	4
11021061	1102	1	84	4	4	0	1	1	0	4	4	3	4	4	19	2	1	1	0	0	1	3	1	1	3	1	4	4	3	3	3	3.4	3	3.36	2	5	5	4	4	4	4	4	4.28571	4	3.82	3	4	4	4
11021062	1102	1	65	2	3	0	1	4	1	4	4	4	4	4	20	2	1	1	0	1	0	3	1	2	2	1	4	4	3	1	4	3.2	2	3.36	2	5	5	3	4	4	3	4	4	3	3.82	3	4	3	4
11021065	1102	1	76	4	3	0	0	2	0	4	4	3	3	3	17	2	1	1	1	1	0	3	1	1	2	1	4	4	4	2	2	3.2	2	3.36	2	4	4	4	4	3	2	2	3.28571	2	3.82	3	4	4	4
11021066	1102	2	68	2	5	1	1	4	1	4	4	4	4	4	20	2	0	0	0	0	0	1	1	1	2	1	4	4	2	3	4	3.4	3	3.36	2	4	3	4	3	3	4	4	3.57143	2	3.82	3	4	4	4
11021068	1102	1	61	1	3	0	1	2	0	4	3	4	2	1	14	1	1	1	0	0	0	2	1	2	2	1	3	3	3	3	3	3	2	3.36	2	3	3	3	3	3	3	3	3	1	3.82	3	5	4	5
11021070	1102	2	67	2	3	0	1	2	0	4	4	4	4	3	19	2	0	0	0	0	0	1	1	1	1	1	3	3	3	2	2	2.6	1	3.36	2	3	3	3	3	3	3	3	3	1	3.82	3	4	4	4
11021072	1102	2	66	2	3	0	1	1	0	3	2	2	3	3	13	2	1	1	0	1	0	3	1	2	1	1	3	2	3	3	3	2.8	1	3.36	2	3	3	3	2	4	2	2	2.71429	1	3.82	3	3	3	3
11021075	1102	1	75	4	5	0	1	3	1	4	4	3	3	3	17	2	1	1	1	0	0	3	1	2	1	1	4	4	4	3	4	3.8	3	3.36	2	4	4	4	4	4	4	4	4	3	3.82	3	4	4	4
11021076	1102	2	66	2	5	0	1	2	0	4	4	4	4	4	20	2	0	0	0	0	0	1	1	1	3	1	3	3	3	3	3	3	2	3.36	2	4	4	4	4	4	4	4	4	3	3.82	3	4	4	4
11021077	1102	2	75	4	5	0	0	2	0	4	4	3	1	3	15	1	1	1	0	0	0	2	1	1	1	0	4	4	5	5	5	4.6	4	3.36	2	5	5	5	5	5	5	5	5	4	3.82	3	4	4	4
11021078	1102	2	67	2	4	0	1	2	0	3	3	3	4	2	15	2	1	0	0	0	0	2	1	1	2	0	5	5	5	4	5	4.8	4	3.36	2	5	5	5	5	5	5	5	5	4	3.82	3	2	4	3
11021080	1102	1	75	4	5	0	1	2	0	4	4	4	4	4	20	2	0	0	0	1	0	2	2	1	1	0	4	2	2	2	2	2.4	1	3.36	2	3	3	3	2	4	2	2	2.71429	1	3.82	3	3	3	2
11021082	1102	1	73	3	4	0	1	2	0	5	5	5	5	5	25	2	0	0	0	1	0	2	1	2	2	0	3	3	3	3	3	3	2	3.36	2	3	3	3	3	3	3	3	3	1	3.82	3	3	3	3
11021085	1102	1	84	4	2	0	1	2	0	4	4	2	2	3	15	2	1	1	1	1	0	3	1	2	1	0	4	4	3	3	2	3.2	2	3.36	2	4	4	4	3	3	3	4	3.57143	2	3.82	3	4	4	4
11021086	1102	2	61	1	5	0	1	2	0	5	5	4	4	3	21	2	0	1	0	0	0	2	1	1	2	0	5	5	4	3	3	4	4	3.36	2	5	5	4	2	4		5	4.16667	3	3.82	3	4	4	4
11021092	1102	1	66	2	4	0	1	3	1	4	4	3	4				0	0	0	0	0	1	1	1	2	0	5	5	3	3	3	3.8	3	3.36	2	5	5	5	2		3	4	4	3	3.82	3	4	4	4
11021094	1102	2	72	3	5	0	1	2	0	4	4	3	3	3	17	2	1	0	0	0	0	2	1	1	1	0	3	2	3	3	3	2.8	1	3.36	2	3	3	2	2	4	2	2	2.57143	1	3.82	3	3	3	3
11021095	1102	1	71	3	3	0	1	4	1	4	4	4	4	4	20	2	0	1	0	0	0	2	3	2	2	1	5	2	3	3	3	3.2	2	3.36	2	4	5	4	3	5	5	5	4.42857	4	3.82	3	4	4	3
11021096	1102	1	69	2	5	0	1	3	1	4	4	3	3	4	18	2	0	0	0	0	0	1	1	1	3	1	4	4	4	1	3	3.2	2	3.36	2	3	3	3	3	3	3	3	3	1	3.82	3	4	4	4
11021097	1102	1	68	2	4	0	1	2	0	5	5	5	3	5	23	2	0	0	0	0	0	1	1	1	3	1	3	3	3	3	3	3	2	3.36	2	3	3	3	3	3	3	3	3	1	3.82	3	3	3	3
11021098	1102	2	75	4	5	0	1	2	0	5	5	4	4	4	22	2	1	1	0	0	0	2	1	1	2	1	5	5	5	4	5	4.8	4	3.36	2	5	5	5	3	5	5	5	4.71429	4	3.82	3	5	5	4
11021099	1102	1	74	3	4	0	0	1	0	4	4	2	2	3	15	2	1	1	1	0	0	3	1	2	2	1	5	5	5	5	5	5	4	3.36	2	5	5	4	3	5	4	5	4.42857	4	3.82	3	3	3	4
11021100	1102	2	67	2	3	0	1	3	1	4	4	4	4	3	19	2	0	1	0	0	0	2	1	1	2	1	4	4	3	2	4	3.4	3	3.36	2	5	5	3	4	4	3	5	4.14286	3	3.82	3	4	4	3
11031001	1103	2	65	2	4	0	1	2	0	4	4	3	3	3	17	2	1	1	0	0	0	2	1	1	2	1	2	4	3	1	2	2.4	1	3.2	2	1	1	1	1	1	1	1	1	1	3.4	1	4	4	4
11031003	1103	1	60	1	3	0	1	3	1	4	4	3	4	3	18	2	1	1	0	0	0	2	1	1	3	0	5	4	4	4	3	4	4	3.2	2	5	4	4	4	4	4	4	4.14286	3	3.4	1	4	4	4
11031004	1103	1	61	1	5	0	1	3	1	4	4	4	4	4	20	2	1	1	0	0	0	2	1	1	2	1	2	3	3	1	2	2.2	1	3.2	2	1	1	1	1	1	1	1	1	1	3.4	1	4	4	4
11031005	1103	1	61	1	4	0	1	2	0	4	4	4	4	4	20	2	0	0	0	0	0	1	3	2	3	0	3	3	3	3	3	3	2	3.2	2	3	3	3	3	3	3	3	3	1	3.4	1	3	3	3
11031006	1103	2	71	3	3	0	1	2	0	4	4	3	4	3	18	2	1	1	0	0	0	2	1	1	1	1	4	4	4	3	4	3.8	3	3.2	2	5	5	5	4	5	4	4	4.57143	4	3.4	1	4	4	4
11031007	1103	2	61	1	4	0	1	3	1	5	4	4	4	3	20	2	0	0	0	0	0	1	1	1	2	1	4	4	3	3	3	3.4	3	3.2	2	3	2	3	3	2	4	3	2.85714	1	3.4	1	4	4	4
11031008	1103	1	60	1	4	0	1	2	0	5	5	5	5	5	25	2	0	0	0	0	0	1	3	1	2	0	3	3	3	3	3	3	2	3.2	2	4	4	4	4	4	4	4	4	3	3.4	1	4	4	4
11031012	1103	2	60	1	3	0	1	4	1	4	4	4	4	4	20	2	1	1	1	1	0	3	1	1	2	1	4	4	4	4	4	4	4	3.2	2	4	4	4	4	4	4	4	4	3	3.4	1	4	4	4
11031013	1103	2	67	2	3	0	1	2	0	4	4	4	4	3	19	2	1	0	0	1	0	2	1	1	2	1	4	4	3	2	3	3.2	2	3.2	2	2	2	3	3	2	2	2	2.28571	1	3.4	1	3	3	3
11031014	1103	2	61	1	5	0	1	2	0	4	4	3	3	3	17	2	1	1	0	0	0	2	1	1	3	0	4	4	3	2	3	3.2	2	3.2	2	3	4	4	4	3	4	4	3.71429	2	3.4	1	3	4	4
11031015	1103	1	70	3	5	0	1	2	0	4	4	4	5	4	21	2	1	1	0	0	0	2	1	3	2	1	4	4	3	2	2	3	2	3.2	2	3	3	3	2	4	2	4	3	1	3.4	1	4	4	4
11031016	1103	2	67	2	5	1	0	4	1	5	5	4	4	4	22	2	0	0	0	0	0	1	1	2	3	1	3	3	3	3	4	3.2	2	3.2	2	4	4	4	4	4	4	4	4	3	3.4	1	4	4	4
11031017	1103	2	70	3	5	0	0	2	0	3	3	2	3	2	13	2	1	0	0	0	0	2	1	1	2	1	4	4	3	3	3	3.4	3	3.2	2	2	2	3	3	3	3	2	2.57143	1	3.4	1	4	4	3
11031018	1103	1	66	2	4	0	1	3	1	5	5	4	4	4	22	2	0	0	0	1	0	2	2	1	2	1	4	5	5	5	5	4.8	4	3.2	2	5	5	5	5	5	5	5	5	4	3.4	1	4	4	4
11031020	1103	1	64	1	3	0	1	4	1	4	4	4	4	4	20	2	0	0	0	0	0	1	3	1	2	1	3	3	3	3	3	3	2	3.2	2	3	3	3	3	3	3	3	3	1	3.4	1	3	3	3
11031021	1103	1	60	1	5	0	1	1	0	4	3	4	3	3	17	2	1	1	0	0	0	2	3	1	3	0	5	4	4	3	3	3.8	3	3.2	2	4	4	4	4	4	4	4	4	3	3.4	1	4	4	4
11031024	1103	1	68	2	5	0	1	2	0	2	4	4	3	2	15	2	0	0	0	0	0	1	3	2	2	1	5	5	3	1	3	3.4	3	3.2	2	5	4	4	4	3	4	4	4	3	3.4	1	3	3	3
11031027	1103	1	66	2	3	0	1	3	1	4	3	4	4	3	18	2	0	0	0	0	0	1	1	1	2	0	3	2	4	3	3	3	2	3.2	2	4	4	3	3	3	4	3	3.42857	2	3.4	1	3	3	3
11031033	1103	1	62	1	4	0	1	3	1	5	5	5	5	5	25	2	0	0	0	0	0	1	1	1	2	0	4	3	3	3	3	3.2	2	3.2	2	5	5	3	3	4	5	5	4.28571	4	3.4	1	5	5	5
11031037	1103	1	62	1	3	0	1	2	0	3	3	3	3	2	14	2	1	1	1	1	0	3	1	1	1	1	3	3	3	3	3	3	2	3.2	2	3	3	3	3	3	3	3	3	1	3.4	1	3	3	3
11031038	1103	2	70	3	5	0	1	2	0	4	4	4	5	4	21	2	0	0	0	0	0	1	1	1	2	1	4	5	3	3	5	4	4	3.2	2	4	4	4	4	5	4	5	4.28571	4	3.4	1	4	4	4
11031039	1103	2	66	2	5	0	1	3	1	4	5	4	3	4	20	2	0	0	0	0	0	1	1	1	2	1	4	2	4	2	2	2.8	1	3.2	2	1	1	2	4	2	2	2	2	1	3.4	1	4	4	4
11031041	1103	1	60	1	3	1	1	4	1	4	4	4	3	3	18	2	0	0	0	0	0	1	3	1	1	0	4	4	2	3	4	3.4	3	3.2	2	3	3	4	4	4	4	4	3.71429	2	3.4	1	4	4	4
11031042	1103	1	76	4	4	0	1	3	1	4	4	4	4	3	19	2	0	0	0	0	0	1	1	1	1	0	4	4	2	2	2	2.8	1	3.2	2	2	2	3	2	2	2	2	2.14286	1	3.4	1	4	3	3
11031044	1103	1	62	1	4	0	0	3	1	3	3	3	3	3	15	2	0	0	0	0	0	1	3	1	1	0	2	3	3	3	2	2.6	1	3.2	2	3	3	3	3	3	3	3	3	1	3.4	1	3	3	3
11031046	1103	2	60	1	4	0	1	2	0	5	4	2	1	3	15	1	1	1	1	0	1	3	3	2	3	1	4	4	2	2	2	2.8	1	3.2	2	4	4	4	4	4	4	4	4	3	3.4	1	3	4	4
11031050	1103	2	64	1	5	0	1	2	0	5	5	5	5	5	25	2	1	0	0	0	0	2	1	1	1	0	3	2	3	3	2	2.6	1	3.2	2	3	3	3	3	4	3	3	3.14286	1	3.4	1	3	3	2
11031052	1103	2	62	1	3	0	1	2	0	5	5	4	4	4	22	2	0	0	0	0	0	1	1	1	3	1	3	4	3	2	2	2.8	1	3.2	2	4	4	4	4	4	4	4	4	3	3.4	1	4	4	3
11031055	1103	2	72	3	5	0	1	3	1	4	4	4	4	4	20	2	1	0	1	0	1	3	1	1	2	0	3	3	3	3	3	3	2	3.2	2	4	4	4	4	4	4	4	4	3	3.4	1	4	4	4
11031056	1103	2	65	2	3	0	1	2	0	4	4	4	4	4	20	2	1	1	0	1	0	3	1	1	2	0	3	3	3	3	3	3	2	3.2	2	1	1	3	2	1	1	1	1.42857	1	3.4	1	3	3	3
11031057	1103	1	67	2	3	1	1	3	1	5	5	5	5	5	25	2	0	0	0	1	0	2	2	1	2	1	4	4	5	2	2	3.4	3	3.2	2	5	2	4	2	4	4	4	3.57143	2	3.4	1	5	5	5
11031060	1103	2	67	2	3	0	1	3	1	4	4	3	3	3	17	2	1	1	1	0	0	3	1	1	1	0	4	3	3	3	3	3.2	2	3.2	2	3	4	3	3	4	3	3	3.28571	2	3.4	1	4	4	3
11031062	1103	2	62	1	3	0	1	3	1	4	4	4	4	4	20	2	1	1	0	0	0	2	1	1	3	1	2	2	4	4	4	3.2	2	3.2	2	4	4	4	4	4	4	4	4	3	3.4	1	4	4	4
11031063	1103	2	62	1	3	0	1	2	0	4	4	4	4	2	18	2	1	0	0	0	0	2	1	1	3	0	2	4	2	2	2	2.4	1	3.2	2	2	2	2	2	4	2	2	2.28571	1	3.4	1	4	4	4
11031064	1103	2	64	1	3	0	0	2	0	3	3	2	2	2	12	1	1	1	0	0	0	2	1	1	3	0	4	4	3	2	3	3.2	2	3.2	2	3	4	4	4	4	4	4	3.85714	3	3.4	1	4	4	4
11031067	1103	2	62	1	3	0	1	2	0	4	4	4	4	3	19	2	1	1	0	0	0	2	1	1	3	1	5	4	5	3	4	4.2	4	3.2	2	5	5	5	5	5	5	5	5	4	3.4	1	4	4	5
11031068	1103	1	66	2	4	0	1	2	0	4	4	3	3	3	17	2	0	0	0	0	0	1	3	2	3	0	4	3	3	3	3	3.2	2	3.2	2	3	3	3	4	3	3	3	3.14286	1	3.4	1	3	4	3
11031070	1103	2	66	2	3	0	1	2	0	4	4	4	3	3	18	2	1	1	0	1	1	3	1	1	2	1	5	4	4	3	3	3.8	3	3.2	2	5	5	5	4	5	5	4	4.71429	4	3.4	1	4	4	5
11031071	1103	1	62	1	5	0	1	4	1	4	4	4	4	4	20	2	1	1	1	0	0	3	1	1	3	0	2	2	4	4	4	3.2	2	3.2	2	4	4	4	4	4	4	4	4	3	3.4	1	4	4	4
11031072	1103	2	64	1	3	0	1	1	0	3	3	2	2	3	13	2	1	1	0	1	0	3	1	1	2	0	4	4	3	3	3	3.4	3	3.2	2	4	4	3	4	4	3	3	3.57143	2	3.4	1	3	3	3
11031075	1103	1	73	3	5	0	1	2	0	4	4	4	4	4	20	2	0	0	0	0	0	1	1	1	3	1	3	3	3	2	2	2.6	1	3.2	2	3	2	2	2	2	2	2	2.14286	1	3.4	1	2	3	3
11031080	1103	2	63	1	3	0	1	2	0	4	4	4	4	4	20	2	0	0	0	0	0	1	1	1	3	1	3	3	3	3	3	3	2	3.2	2	3	3	3	3	3	3	3	3	1	3.4	1	3	3	3
11031088	1103	2	64	1	3	0	1	2	0	4	4	4	4	4	20	2	0	0	0	0	0	1	1	1	1	1	3	3	3	3	3	3	2	3.2	2	3	3	5	3	3	3	3	3.28571	2	3.4	1	3	3	3
11031089	1103	2	61	1	4	0	1	2	0	5	4	2	4	4	19	2	1	1	0	1	0	3	1	1	2	0	3	3	3	3	2	2.8	1	3.2	2	4	4	3	3	3	4	4	3.57143	2	3.4	1	5	5	5
11031092	1103	2	67	2	3	0	1	2	0	3	3	3	3	3	15	2	1	1	0	0	0	2	1	1	2	0	3	3	3	3	3	3	2	3.2	2	4	4	4	4	4	4	4	4	3	3.4	1	3	3	3
11031093	1103	2	65	2	1	0	1	2	0	4	4	4	4	4	20	2	0	0	0	0	0	1	1	1	3	1	3	3	3	3	3	3	2	3.2	2	3	3	3	3	3	3	3	3	1	3.4	1	3	3	3
11031099	1103	2	69	2	4	0	1	2	0	4	4	3	3	4	18	2	1	0	0	0	0	2	1	1	3	1	5	5	4	2	2	3.6	3	3.2	2	5	5	4	3	4	4	4	4.14286	3	3.4	1	4	4	4
11031100	1103	1	71	3	4	0	0	2	0	3	3	3	3	3	15	2	0	0	0	0	0	1	3	2	2	1	4	4	3	3	3	3.4	3	3.2	2	4	4	4	4	4	4	4	4	3	3.4	1	4	4	3
11041002	1104	1	74	3	5	0	1	3	1	4	4	3	4	3	18	2	1	0	0	0	0	2	1	2	3	1	4	4	4	3	4	3.8	3	3.44	3	4	4	4	2	4	4	4	3.71429	2	4.09	4	4	4	4
11041003	1104	1	69	2	3	0	1	2	0	3	3	3	3	2	14	2	0	0	0	0	0	1	1	1	1	0	3	2	3	3	4	3	2	3.44	3	4	3	5	5	3	3	3	3.71429	2	4.09	4	3	4	3
11041005	1104	1	61	1	5	0	1	3	1	4	4	4	4	3	19	2	1	0	0	0	0	2	1	1	2	1	2	3	3	3	3	2.8	1	3.44	3	3	3	4	3	3	4	4	3.42857	2	4.09	4	3	3	3
11041006	1104	2	63	1	4	0	1	3	1	4	4	3	3	3	17	2	1	1	0	0	0	2	1	1	1	0	2	3	3	3	3	2.8	1	3.44	3	4	4	4	4	3	4	4	3.85714	3	4.09	4	4	4	4
11041008	1104	2	67	2	3	0	1	4	1	4	4	4	4	4	20	2	1	0	0	1	0	2	1	1	1	0	4	3	4	2	5	3.6	3	3.44	3	5	5	4	5	4	4	4	4.42857	4	4.09	4	4	4	4
11041009	1104	2	64	1	3	0	1	3	1	4	4	5	4	4	21	2	1	0	0	0	0	2	1	1	1	0	4	3	4	3	4	3.6	3	3.44	3	5	5	4	5	4	4	4	4.42857	4	4.09	4	4	5	4
11041010	1104	2	62	1	3	0	1	4	1	5	5	4	5	4	23	2	0	0	0	0	0	1	1	1	1	0	4	3	3	3	4	3.4	3	3.44	3	5	5	4	5	4	4	4	4.42857	4	4.09	4	4	4	4
11041015	1104	1	75	4	4	0	1	3	1	4	4	4	4	4	20	2	1	1	1	1	0	3	1	1	1	0	3	3	3	3	3	3	2	3.44	3	5	4	4	4	4	4	4	4.14286	3	4.09	4	4	4	4
11041016	1104	2	72	3	2	0	1	2	0	4	4	4	4	3	19	2	0	0	0	0	0	1	1	1	1	0	4	4	4	3	2	3.4	3	3.44	3	4	5	4	5	4	4	4	4.28571	4	4.09	4	4	4	4
11041017	1104	1	65	2	3	0	1	2	0	2	2	1	2	1	8	1	1	1	0	0	0	2	1	1	1	0	4	4	2	2	2	2.8	1	3.44	3	4	4	3	3	3	4	4	3.57143	2	4.09	4	3	3	3
11041021	1104	1	60	1	3	0	1	2	0	2	2	2	1	1	8	1	1	1	0	0	0	2	1	1	1	0	3	4	2	2	2	2.6	1	3.44	3	4	4	3	3	3	4	4	3.57143	2	4.09	4	3	3	3
11041036	1104	1	81	4	5	0	1	3	1	5	5	5	5	5	25	2	1	1	0	1	0	3	2	1	2	1	2	2	4	4	4	3.2	2	3.44	3	4	4	4	4	4	4	4	4	3	4.09	4	4	4	4
11041039	1104	2	62	1	3	0	1	4	1	5	4	4	4	4	21	2	0	0	0	0	0	1	1	1	3	0	2	2	4	4	4	3.2	2	3.44	3	4	4	4	4	4	4	4	4	3	4.09	4	4	4	4
11041041	1104	1	69	2	3	0	1	4	1	4	4	4	4	4	20	2	0	0	0	0	0	1	2	1	3	1	2	2	4	4	4	3.2	2	3.44	3	4	4	4	4	4	4	4	4	3	4.09	4	4	4	4
11041043	1104	1	71	3	2	0	1	3	1	3	3	3	3	3	15	2	0	0	0	1	0	2	1	1	1	0	5	5	4	4	4	4.4	4	3.44	3	4	3	4	4	4	4	4	3.85714	3	4.09	4	3	3	3
11041044	1104	2	63	1	3	0	0	1	0	4	3	2	2	2	13	2	0	0	0	0	0	1	1	1	1	0	5	4	5	3	4	4.2	4	3.44	3	4	5	3	3	4	4	4	3.85714	3	4.09	4	4	4	3
11041046	1104	1	64	1	4	0	1	3	1	3	4	4	4	4	19	2	0	0	0	0	0	1	1	1	1	0	3	4	4	4	4	3.8	3	3.44	3	3	3	4	4	3	3	4	3.42857	2	4.09	4	4	4	4
11041047	1104	2	70	3	4	0	1	3	1	4	5	4	4	4	21	2	0	0	0	0	0	1	1	2	1	1	5	2	3	5	4	3.8	3	3.44	3	5		5	5	5	5	5	5	4	4.09	4	3	5	5
11041048	1104	1	60	1	4	0	1	2	0	3	3	3	3	3	15	2	0	0	0	0	0	1	1	1	1	0	4	4	4	4	4	4	4	3.44	3	4	4	4	4	4	3	3	3.71429	2	4.09	4	4	4	4
11041051	1104	2	61	1	4	0	1	4	1	5	5	5	5	5	25	2	0	0	0	0	0	1	1	1	2	1	5	5	1	1	1	2.6	1	3.44	3	5	5	5	5	5	5	5	5	4	4.09	4	4	4	4
11041053	1104	2	67	2	5	0	1	3	1	4	5	4	5	3	21	2	0	0	0	0	0	1	1	1	3	0	5	5	3	2	4	3.8	3	3.44	3	3	2	4	4	4	4	4	3.57143	2	4.09	4	4	4	4
11041055	1104	2	87	4	2	0	0	3	1	4	4	3	3	3	17	2	0	1	0	0	0	2	1	1	2	1	5	5	5	5	5	5	4	3.44	3	5	5	5	5	5	5	5	5	4	4.09	4	5	5	5
11041056	1104	1	72	3	4	0	1	5	1	4	4	4	4	4	20	2	1	0	0	0	0	2	1	2	1	1	5	5	1	1	1	2.6	1	3.44	3	5	5	5	5	5	5	5	5	4	4.09	4	4	4	4
11041058	1104	1	72	3	2	0	0	2	0	3	3	3	3	3	15	2	1	1	1	1	0	3	3	2	2	1	3	5	1	1	1	2.2	1	3.44	3	5	5	5	5	5	5	5	5	4	4.09	4	5	5	5
11041059	1104	2	61	1	4	0	1	5	1	4	4	4	3	4	19	2	1	0	0	0	0	2	1	1	1	1	5	5	1	1	1	2.6	1	3.44	3	5	5	5	5	5	5	5	5	4	4.09	4	5	5	5
11041066	1104	2	60	1	3	0	1	2	0	5	5	5	5	5	25	2	1	1	0	0	0	2	1	1	2	0	2	2	3	3	3	2.6	1	3.44	3	4	4	4	4	4	4	4	4	3	4.09	4	4	4	4
11041068	1104	1	60	1	3	0	1	2	0	3	3	4	3	4	17	2	1	1	0	0	0	2	3	1	2	1	4	5	3	3	5	4	4	3.44	3	5	5	5	5	4	5	5	4.85714	4	4.09	4	4	5	4
11041071	1104	2	76	4	2	0	1	2	0	4	4	1	1	0	10	1	0	1	0	1	0	2	1	1	1	0	4	5	2	2	3	3.2	2	3.44	3	4	4	4	4	3	4	4	3.85714	3	4.09	4	3	3	3
11041077	1104	2	60	1	3	0	1	2	0	4	4	3	2	3	16	2	0	0	0	0	0	1	1	1	2	1	4	3	3	3	3	3.2	2	3.44	3	4	4	4	4	4	4	4	4	3	4.09	4	4	4	4
11041078	1104	2	68	2	3	0	1	3	1	5	4	4	4	5	22	2	0	0	0	1	0	2	1	1	3	1	5	3	5	5	5	4.6	4	3.44	3	5	5	5	4	5	1	1	3.71429	2	4.09	4	4	4	5
11041081	1104	2	74	3	3	0	1	2	0	4	4	3	4	3	18	2	1	0	0	0	0	2	1	1	2	1	5	4	4	3	3	3.8	3	3.44	3	3	3	4	4	5	4	4	3.85714	3	4.09	4	4	4	3
11041082	1104	2	73	3	3	0	1	3	1	4	4	4	4	4	20	2	0	0	0	0	0	1	1	1	2	1	5	4	4	4	4	4.2	4	3.44	3	4	4	5	3	5	4	4	4.14286	3	4.09	4	3	3	3
11041085	1104	2	63	1	4	0	1	3	1	4	4	4	4	4	20	2	0	0	0	0	0	1	1	1	2	1	5	3	3	3	3	3.4	3	3.44	3	4	4	4	3	4	4	4	3.85714	3	4.09	4	3	3	3
11041087	1104	1	72	3	4	0	0	1	0	1	2		1	1		1	1	1	0	0	0	2	2	1	1	0	5	3	3	3	3	3.4	3	3.44	3	4	4	4	3	4	4	4	3.85714	3	4.09	4	3	3	3
11041089	1104	1	61	1	4	0	1	2	0	4	4		4	3			0	0	0	0	0	1	1	1	2	0	5	3	5	3	4	4	4	3.44	3	4	5	3	4	5	2	2	3.57143	2	4.09	4	4	4	3
11041090	1104	2	60	1	5	0	1	3	1	4	4	4	3	3	18	2	0	0	0	0	0	1	1	1	2	0	5	3	4	3	3	3.6	3	3.44	3	4	4	4	3	4	4	4	3.85714	3	4.09	4	3	3	3
11041099	1104	1	64	1	4	0	1	3	1	4	4	5	5	5	23	2	0	0	0	0	0	1	3	1	1	1	4	4	5	4	4	4.2	4	3.44	3	5	5	5	5	5	5	4	4.85714	4	4.09	4	5	5	5
11041100	1104	1	65	2	3	0	1	3	1	4	4	4	4	4	20	2	0	0	0	0	0	1	1	1	1	0	3	3	3	3	3	3	2	3.44	3	3	3	3	3	3	3	3	3	1	4.09	4	4	4	4
12011013	1201	1	84	4	1	0	0	3	1	1	1	1	1	1	5	1	0	1	1	0	0	2	1	1	1	0	2	3	3	3	3	2.8	1	2.98	1	3	3	3	3	2	3	4	3	1	3.34	1	3	3	3
12011014	1201	1	79	4	2	0	1	1	0	3	3	1	2	3	12	1	1	1	0	1	1	3	1	1	1	0	2	3	2	2	2	2.2	1	2.98	1	3	3	3	2	2	3	3	2.71429	1	3.34	1	3	3	3
12011044	1201	1	82	4	2	0	1	4	1	5	5	5	5	5	25	2	0	1	0	0	0	2	1	1	1	0	3	3	3	3	3	3	2	2.98	1	3	3	3	3	3	3	3	3	1	3.34	1	3	3	3
12011067	1201	1	81	4	1	0	1	2	0	3	3	3	3	3	15	2	1	1	1	1	1	3	1	1	1	1	3	3	3	3	3	3	2	2.98	1	3	3	3	3	3	3	3	3	1	3.34	1	3	3	3
12011071	1201	1	64	1	2	0	1	4	1	3	3	3	3	3	15	2	0	1	1	1	1	3	1	1	1	1	2	2	4	4	4	3.2	2	2.98	1	4	4	4	4	4	4	4	4	3	3.34	1	4	4	4
12011075	1201	2	70	3	1	0	1	3	1	3	3	3	3	3	15	2	1	1	1	1	1	3	1	1	1	1	3	3	3	3	3	3	2	2.98	1	3	3	3	3	3	3	3	3	1	3.34	1	3	3	3
12011077	1201	1	69	2	1	1	1	2	0	3	4	2	3	3	15	2	1	1	0	1	0	3	3	2	1	0	3	3	3	3	3	3	2	2.98	1	2	2	2	3	3	3	3	2.57143	1	3.34	1	3	3	3
12011081	1201	2	67	2	2	1	1	5	1	3	3	3	3	3	15	2	0	0	0	1	0	2	1	1	1	0	2	2	4	4	4	3.2	2	2.98	1	4	4	4	4	4	4	4	4	3	3.34	1	4	4	4
12011083	1201	1	68	2	2	1	1	4	1	3	3	3	3	3	15	2	0	0	0	1	0	2	1	1	1	0	2	2	4	4	4	3.2	2	2.98	1	4	4	4	4	4	4	4	4	3	3.34	1	4	4	4
12011094	1201	2	67	2	3	0	0	4	1	5	5	4	4	5	23	2	0	0	0	0	0	1	1	1	2	0	2	3	3	4	4	3.2	2	2.98	1	3	3	4	5	4	5	5	4.14286	3	3.34	1	4	5	4
12021001	1202	1	61	1	2	0	1	1	0	3	3	3	3	3	15	2	1	1	0	0	0	2	1	1	1	0	3	3	3	3	3	3	2	3.06	1	3	3	3	3	3	3	3	3	1	3.46	1	3	3	3
12021002	1202	1	61	1	2	0	1	1	0	3	3	3	3	3	15	2	1	1	0	0	0	2	1	1	1	0	3	3	3	3	3	3	2	3.06	1	3	3	3	3	3	3	3	3	1	3.46	1	3	3	3
12021005	1202	1	62	1	2	0	1	3	1	3	3	3	3	3	15	2	1	1	0	0	0	2	1	1	1	0	3	3	3	3	3	3	2	3.06	1	3	3	3	3	3	3	3	3	1	3.46	1	3	3	3
12021007	1202	1	65	2	3	0	1	3	1	4	4	4	4	4	20	2	1	0	0	1	1	3	1	3	2	1	4	4	2	2	2	2.8	1	3.06	1	3	2	2	3	2	2	2	2.28571	1	3.46	1	3	2	2
12021008	1202	2	62	1	2	1	1	3	1	4	4	4	4	4	20	2	0	0	0	0	0	1	3	1	1	0	3	3	3	3	3	3	2	3.06	1	3	3	3	3	3	3	3	3	1	3.46	1	3	3	3
12021014	1202	2	61	1	2	1	1	3	1	3	3	4	3	4	17	2	1	0	0	0	1	2	1	1	1	0	3	3	3	3	3	3	2	3.06	1	3	3	3	3	3	3	3	3	1	3.46	1	3	3	3
12021015	1202	2	62	1	1	1	1	3	1	3	3	3	3	3	15	2	1	1	0	0	0	2	1	1	1	1	3	3	3	3	3	3	2	3.06	1	3	3	3	3	3	3	3	3	1	3.46	1	3	3	3
12021022	1202	1	61	1	4	1	1	3	1	5	5	4	4	4	22	2	1	1	1	0	0	3	1	1	2	1	4	4	4	4	4	4	4	3.06	1	5	5	5	5	4	4	4	4.57143	4	3.46	1	4	4	4
12021025	1202	1	66	2	4	0	1	2	0	4	4	3	4	4	19	2	1	1	0	1	0	3	1	1	2	1	3	3	3	3	3	3	2	3.06	1	5	4	4	4	4	4	4	4.14286	3	3.46	1	4	4	4
12021026	1202	2	70	3	2	0	1	1	0	3	3	4	4	3	17	2	0	0	0	1	0	2	1	1	2	0	3	1	1	5	1	2.2	1	3.06	1	3	3	3	1	5	3	3	3	1	3.46	1	5	5	5
12021053	1202	2	65	2	1	0	0	3	1	2	3	2	3	3	13	2	1	1	1	0	0	3	1	1	1	0	4	4	3	3	3	3.4	3	3.06	1	3	3	3	3	3	3	3	3	1	3.46	1	4	4	4
12021055	1202	2	62	1	1	0	1	2	0	3	3	2	3	2	13	2	1	1	0	1	0	3	1	1	3	0	4	4	3	3	3	3.4	3	3.06	1	4	4	3	3	4	4	4	3.71429	2	3.46	1	4	4	4
12021062	1202	2	64	1	2	0	1	2	0	3	3	2	3	3	14	2	1	0	0	0	0	2	1	1	2	1	3	3	3	1	2	2.4	1	3.06	1	2	1	3	3	3	3	3	2.57143	1	3.46	1	3	3	3
12021080	1202	2	67	2	2	0	1	3	1	4	4	4	5	3	20	2	0	0	0	0	0	1	1	1	2	0	1	2	3	3	2	2.2	1	3.06	1	4	4	4	3	4	5	5	4.14286	3	3.46	1	4	4	4
12021083	1202	2	61	1	4	1	1	5	1	5	5	5	5	5	25	2	0	0	0	0	0	1	1	1	2	0	4	4	4	3	3	3.6	3	3.06	1	5	5	5	5	5	5	5	5	4	3.46	1	4	4	4
12021086	1202	2	62	1	1	0	1	2	0	5	5	4	4	4	22	2	0	1	1	1	0	3	1	1	2	1	3	3	3	3	3	3	2	3.06	1	4	4	4	4	4	4	4	4	3	3.46	1	4	4	4
12021113	1202	1	60	1	3	0	1	4	1	4	4	3	4	3	18	2	0	1	0	0	0	2	3	3	2	0	3	3	3	3	3	3	2	3.06	1	3	4	4	4	4	4	4	3.85714	3	3.46	1	4	4	3
12021114	1202	1	67	2	4	0	0	2	0	4	4	4	4	4	20	2	0	0	0	0	0	1	2	1	1	0	4	4	4	4	4	4	4	3.06	1	4	4	4	4	4	4		4	3	3.46	1		4	4
12032001	1203	2	68	2	2	0	1	4	1	5	5	5	5	5	25	2	0	1	0	0	0	2	2	2	1	0	5	5	4	3	4	4.2	4	3.51	3	5	5	5	5	5	5	5	5	4	3.47	1	5	4	3
12032002	1203	1	67	2	2	0	1	5	1	5	5	5	5	5	25	2	0	1	0	0	0	2	2	2	1	1	5	5	4	3	3	4	4	3.51	3	5	5	5	5	5	5	5	5	4	3.47	1	4	4	4
12032003	1203	1	65	2	2	0	0	5	1	5	5	5	5	5	25	2	0	1	0	0	0	2	1	2	1	0	5	5	5	4	5	4.8	4	3.51	3	5	5	5	5	5	5	5	5	4	3.47	1	4	4	5
12032004	1203	1	67	2	3	0	1	5	1	5	4	4	5	4	22	2	0	1	0	0	0	2	3	2	1	0	5	5	3	4	3	4	4	3.51	3	4	5	4	4	4	3	4	4	3	3.47	1	5	4	5
12032005	1203	1	72	3	3	0	1	2	0	5	5	5	5	5	25	2	0	0	0	1	0	2	1	3	2	1	5	5	4	4	4	4.4	4	3.51	3	3	3	3	3	3	4	4	3.28571	2	3.47	1	4	4	4
12032008	1203	1	77	4	3	0	1	3	1	3	3	2	2	3	13	2	0	0	0	0	0	1	1	1	1	1	4	4	3	3	3	3.4	3	3.51	3	4	4	3	3	4	3	3	3.42857	2	3.47	1	3	4	4
12032009	1203	1	65	2	3	0	1	5	1	5	4	5	4	5	23	2	0	1	0	0	0	2	3	2	1	1	5	5	3	4	3	4	4	3.51	3	5	4	5	4	5	4	4	4.42857	4	3.47	1	4	5	4
12032010	1203	1	60	1	2	0	1	5	1	5	5	5	5	5	25	2	0	1	0	0	0	2	3	2	1	0	5	5	4	3	3	4	4	3.51	3	5	5	5	5	5	5	5	5	4	3.47	1	4	4	5
12032012	1203	1	65	2	1	0	0	2	0	4	4	4	3	3	18	2	0	0	0	0	0	1	3	2	1	0	4	3	4	3	3	3.4	3	3.51	3	4	3	3	3	3	3	3	3.14286	1	3.47	1	3	3	3
12032014	1203	2	65	2	3	1	1	5	1	5	4	5	4	4	22	2	0	0	0	0	0	1	1	3	2	1	4	5	4	5	5	4.6	4	3.51	3	3	4	2	5	1	4	4	3.28571	2	3.47	1	5	4	5
12032015	1203	1	64	1	3	1	1	5	1	5	4	5	5	4	23	2	0	0	0	0	0	1	1	3	2	1	4	5	4	5	5	4.6	4	3.51	3	3	4	2	5	1	3	4	3.14286	1	3.47	1	5	4	5
12032017	1203	1	75	4	2	0	1	5	1	3	3	3	3	3	15	2	0	0	0	0	0	1	1	1	2	1	3	3	3	3	2	2.8	1	3.51	3	2	2	2	2	2	2	2	2	1	3.47	1	2	2	2
12032029	1203	1	73	3	1	0	1	2	0	1	2	1	1	1	6	1	1	1	1	1	1	3	1	2	1	0	3	3	3	3	3	3	2	3.51	3	3	3	3	3	3	3	3	3	1	3.47	1	3	3	3
12032030	1203	1	73	3	1	0	0	2	0	3	1	2	3	3	12	1	1	1	1	1	1	3	1	2	1	0	4	5	4	3	3	3.8	3	3.51	3	3	3	3	3	3	3	3	3	1	3.47	1	3	3	3
12032031	1203	1	63	1	1	0	1	2	0	1	1	1	1	1	5	1	1	1	1	1	0	3	1	2	1	0	5	5	2	2	2	3.2	2	3.51	3	2	2	2	2	2	2	2	2	1	3.47	1	2	2	2
12032032	1203	1	63	1	1	0	1	2	0	1	1	1	1	1	5	1	1	0	1	0	0	2	1	2	1	0	5	5	2	2	2	3.2	2	3.51	3	2	2	2	2	2	2	2	2	1	3.47	1	2	2	2
12032036	1203	1	63	1	1	0	1	2	0	3	3	3	2	3	14	2	0	1	1	0	0	2	1	3	1	1	3	3	3	3	3	3	2	3.51	3	3	4	3	3	4	3	3	3.28571	2	3.47	1	3	4	4
12032038	1203	1	73	3	2	0	1	1	0	3	3	3	3	3	15	2	1	1	1	0	0	3	1	1	1	1	3	3	3	3	3	3	2	3.51	3	3	4	4	4	3	4	4	3.71429	2	3.47	1	3	4	3
12032041	1203	2	61	1	3	1	1	5	1	5	4	5	5	4	23	2	0	0	0	0	0	1	1	3	2	1	4	5	4	3	5	4.2	4	3.51	3	3	4	2	1	3	4	3	2.85714	1	3.47	1	4	2	5
12032043	1203	1	61	1	3	0	1	3	1	2	2	2	2	2	10	1	1	1	1	1	1	3	1	1	1	0	5	5	2	2	2	3.2	2	3.51	3	2	2	2	2	2	2	2	2	1	3.47	1	2	2	2
12032044	1203	1	62	1	3	1	1	4	1	3	3	3	1	3	13	1	1	1	1	1	1	3	2	3	1	0	3	3	3	3	3	3	2	3.51	3	3	3	3	3	3	3	3	3	1	3.47	1	3	3	3
12032045	1203	1	73	3	2	0	0	4	1	5	4	5	5	5	24	2	0	1	0	0	0	2	1	2	1	1	5	5	3	3	4	4	4	3.51	3	5	5	5	5	5	2	4	4.42857	4	3.47	1	5	4	5
12032047	1203	1	69	2	2	1	0	4	1	4	4	4	4	4	20	2	0	1	0	1	0	2	3	1	3	0	2	2	4	4	4	3.2	2	3.51	3	4	4	4	4	3	4	4	3.85714	3	3.47	1	4	4	4
12032048	1203	1	63	1	3	0	1	3	1	4	5	4	4	4	21	2	0	1	1	0	0	2	3	3	1	0	3	5	1	3	4	3.2	2	3.51	3	3	3	3	3	3	3	3	3	1	3.47	1	3	3	3
12032049	1203	1	77	4	2	0	1	4	1	4	4	4	4	4	20	2	1	1	1	1	1	3	1	1	2	0	3	3	3	3	3	3	2	3.51	3	3	3	3	3	3	3	3	3	1	3.47	1	3	3	3
12032050	1203	2	66	2	2	1	1	3	1	4	4	4	5	3	20	2	0	0	0	0	0	1	1	1	2	0	1	1	4	4	3	2.6	1	3.51	3	4	4	4	4	4	4	4	4	3	3.47	1	4	3	3
12032053	1203	1	92	4	3	1	1	3	1	3	3	4	3	3	16	2	0	0	0	0	0	1	3	2	1	0	3	3	3	3	3	3	2	3.51	3	3	3	3	3	3	3	3	3	1	3.47	1	3	3	3
12032054	1203	1	69	2	2	1	1	4	1	4	4	4	4	4	20	2	0	1	0	1	0	2	3	2	3	0	1	1	5	5	5	3.4	3	3.51	3	4	4	4	4	4	4	4	4	3	3.47	1	4	4	4
12032058	1203	1	66	2	1	0	1	2	0	4	4	4	4	4	20	2	1	1	1	1	1	3	1	3	1	0	3	3	3	3	3	3	2	3.51	3	2	1	2	4	3	4	2	2.57143	1	3.47	1	2	3	1
12032060	1203	1	70	3	2	0	1	4	1	4	4	4	4	4	20	2	1	1	1	1	1	3	1	1	3	0	3	3	3	3	3	3	2	3.51	3		3	2	3	3	3	3	2.83333	1	3.47	1	3	3	3
12032073	1203	1	70	3	2	1	1	3	1	5	5	5	5	5	25	2	1	1	1	1	0	3	1	2	2	0	2	2	4	4	4	3.2	2	3.51	3	4	4	4	4	4	4	4	4	3	3.47	1	4	4	4
12032075	1203	1	63	1	2	1	1	2	0	5	5	5	5	4	24	2	0	1	1	0	0	2	1	1	2	1	2	2	4	4	4	3.2	2	3.51	3	5	4	4	5	5	5	5	4.71429	4	3.47	1	4	4	4
12032083	1203	1	60	1	3	1	1	3	1	4	4	4	4	4	20	2	0	0	0	0	0	1	3	2	3	0	3	3	3	3	3	3	2	3.51	3	3	3	3	3	3	3	3	3	1	3.47	1	3	3	3
12032110	1203	1	66	2	3	0	1	5	1	5	5	5	5	5	25	2	0	1	0	0	0	2	3	2	1	1	5	5	4	4	4	4.4	4	3.51	3	5	5	5	5	5	2	2	4.14286	3	3.47	1	4	5	4
12032120	1203	1	64	1	3	1	1	4	1	3	4	4	3	3	17	2	0	0	0	0	0	1	1	1	1	1	3	3	3	3	3	3	2	3.51	3	3	4	3	3	3	4	3	3.28571	2	3.47	1	3	4	4
13011001	1301	2	60	1	5	0	1	3	1	4	4	4	4	5	21	2	0	1	0	0	0	2	2	1	3	1	2	3	2	2	2	2.2	1	3.26	2	3	3	2	2	2	3	2	2.42857	1	3.49	2	5	5	4
13011004	1301	2	61	1	4	0	1	3	1	5	4	4	5	5	23	2	1	0	0	0	1	2	1	1	2	1	4	4	4	4	4	4	4	3.26	2	5	5	4	3	3	3	3	3.71429	2	3.49	2	5	5	5
13011007	1301	2	60	1	3	0	1	3	1	2	3	3	2	3	13	2	1	0	0	0	0	2	1	2	2	1	3	3	5	5	5	4.2	4	3.26	2	5	5	5	5	5	5	5	5	4	3.49	2	4	4	4
13011013	1301	1	60	1	4	0	1	3	1	4	3	3	3	3	16	2	1	1	0	0	0	2	3	2	2	0	3	3	3	3	3	3	2	3.26	2	2	2	3	3	3	3	2	2.57143	1	3.49	2	3	3	3
13011016	1301	1	71	3	5	0	1	3	1	2	2	2	2	2	10	1	0	0	0	1	0	2	1	2	3	0	3	3	3	3	3	3	2	3.26	2	3	3	3	3	3	3	3	3	1	3.49	2	3	3	3
13011022	1301	1	67	2	3	0	1	3	1	4	5	5	5	4	23	2	0	0	0	0	0	1	1	1	2	1	1	3	4	2	4	2.8	1	3.26	2	3	5	5	5	5	3	3	4.14286	3	3.49	2	4	5	3
13011040	1301	2	67	2	1	0	1	3	1	5	5	5	5	4	24	2	0	1	0	0	0	2	1	1	2	1	3	3	3	3	3	3	2	3.26	2	3	3	4	3	4	4	3	3.42857	2	3.49	2	3	3	3
13011041	1301	1	65	2	3	0	1	2	0	4	4	4	4	4	20	2	0	0	0	0	0	1	1	2	2	0	3	5	3	3	4	3.6	3	3.26	2	5	5	5	5	5	5	5	5	4	3.49	2	3	3	3
13011044	1301	1	61	1	5	1	1	4	1	4	4	4	4	4	20	2	0	0	0	0	0	1	1	1	3	0	3	4	3	2	3	3	2	3.26	2	3	2	4	4	4	4	4	3.57143	2	3.49	2	3	3	2
13011050	1301	1	67	2	4	0	1	2	0	5	5	5	5	5	25	2	0	1	0	0	0	2	1	2	2	1	4	3	2	4	4	3.4	3	3.26	2	3	3	4	4	4	4	4	3.71429	2	3.49	2	4	4	4
13011050	1301	2	70	3	3	0	1	3	1	5	5	5	5	5	25	2	0	1	0	1	0	2	1	1	3	1	5	5	5	5	5	5	4	3.26	2	3	3	3	5	3	5	5	3.85714	3	3.49	2	5	5	5
13011060	1301	2	62	1	3	1	0	4	1	5	4	5	3	1	18	1	1	1	0	1	0	3	1	2	3	1		1	3	3	3	2.5	1	3.26	2	4	4	1	4	1	2	3	2.71429	1	3.49	2	2	3	3
13011081	1301	2	62	1	4	1	1	2	0	4	4	4	4	4	20	2	0	0	0	0	0	1	1	2	2	1	4	4	2	2	2	2.8	1	3.26	2	2	2	4	4	2	2	3	2.71429	1	3.49	2	3	3	3
13011090	1301	2	64	1	4	0	1	4	1	4	4	4	4	4	20	2	0	1	0	0	0	2	1	1	2	0	3	3	3	3	3	3	2	3.26	2	3	3	3	4	3	4	3	3.28571	2	3.49	2	3	3	3
13011093	1301	1	65	2	4	0	1	3	1	4	5	5	5	5	24	2	0	0	0	1	0	2	3	1	3	1	3	3	4	3	4	3.4	3	3.26	2	3	3	3	3	3	3	5	3.28571	2	3.49	2	5	3	5
13011094	1301	2	69	2	4	1	1	3	1	4	4	3	3	1	15	1	0	0	0	0	1	2	1	1	2	1	4	3	3	3	3	3.2	2	3.26	2	3	3	3	4	4	4	3	3.42857	2	3.49	2	2	3	3
13021023	1302	2	62	1	2	0	0	2	0	4	4	4	5	4	21	2	1	1	1	0	0	3	1	1	2	1	3	3	3	3	3	3	2	3.37	2	3	3	3	3	3	3	3	3	1	3.86	3	4	4	4
13021024	1302	2	64	1	4	0	1	2	0	5	5	5	5	5	25	2	1	0	0	0	0	2	1	1	2	1	2	3	1	2	1	1.8	1	3.37	2	4	4	4	5	5	5	5	4.57143	4	3.86	3	5	4	4
13021026	1302	1	72	3	5	0	1	2	0	3	3	2	3	1	12	1	1	1	0	1	0	3	3	1	1	1	2	1	3	3	3	2.4	1	3.37	2	3	1	4	4	4	4	3	3.28571	2	3.86	3	4	4	4
13021027	1302	1	68	2	3	0	1	2	0	5	5	4	4	5	23	2	0	0	0	1	0	2	3	3	1	1	2	2	2	2	2	2	1	3.37	2	1	1	4	4	4	4	4	3.14286	1	3.86	3	4	4	4
13021029	1302	2	65	2	3	1	1	2	0	5	4	5	4	5	23	2	0	0	0	0	0	1	1	1	3	1	4	2	4	2	4	3.2	2	3.37	2	2	2	4	4	4	4	5	3.57143	2	3.86	3	5	5	5
13021030	1302	2	66	2	3	0	1	3	1	5	4	5	4	5	23	2	1	0	0	0	0	2	1	1	3	1	4	4	5	5	4	4.4	4	3.37	2	5	5	5	5	5	5	5	5	4	3.86	3	5	5	5
13021032	1302	1	66	2	4	0	1	2	0	4	4	3	3	4	18	2	1	0	0	0	0	2	3	1	2	1	4	4	3	3	4	3.6	3	3.37	2	4	4	4	4	4	4	4	4	3	3.86	3	4	4	4
13021038	1302	1	61	1	2	0	1	5	1	5	5	3	5	5	23	2	0	0	0	0	0	1	1	2	1	0	4	5	2	4	4	3.8	3	3.37	2	4	4	5	5	4	5	4	4.42857	4	3.86	3	4	4	4
13021039	1302	2	66	2	3	0	1	4	1	4	5	5	5	4	23	2	0	0	0	0	0	1	1	1	3	1	4	4	2	4	4	3.6	3	3.37	2	4	4	4	4	4	4	4	4	3	3.86	3	4	4	4
13021050	1302	1	70	3	3	0	1	2	0	3	3	3	3	3	15	2	0	0	0	1	0	2	1	1	1	1	5	5	3	3	3	3.8	3	3.37	2	2	2	4	4	3	4	4	3.28571	2	3.86	3	4	4	4
13021053	1302	1	68	2	2	0	0	2	0	5	5	5	5	5	25	2	0	0	0	0	0	1	1	1	3	1	4	4	4	4	4	4	4	3.37	2	3	4	5	5	4	4	3	4	3	3.86	3	4	4	5
13021054	1302	2	64	1	2	0	1	2	0	5	5	3	4	4	21	2	1	1	0	0	0	2	1	1	2	1	3	2	5	5	5	4	4	3.37	2	5	5	5	5	5	5	5	5	4	3.86	3	3	5	5
13021062	1302	2	62	1	2	0	1	2	0	3	4	3	3	3	16	2	1	0	0	0	0	2	1	1	2	0	4	4	3	3	3	3.4	3	3.37	2	2	2	5	3	4	4	3	3.28571	2	3.86	3	4	4	4
13021063	1302	1	71	3	3	0	1	4	1	4	4	4	4	4	20	2	0	0	0	0	0	1	2	1	2	1	4	4	3	3	3	3.4	3	3.37	2	3	3	5	4	4	4	4	3.85714	3	3.86	3	4	4	4
13021066	1302	2	66	2	2	0	1	5	1	5	5	5	5	5	25	2	0	0	0	0	0	1	1	1	3	1	4	4	1	1	1	2.2	1	3.37	2	4	4	4	4	4	5	5	4.28571	4	3.86	3	5	5	5
13021067	1302	2	64	1	3	0	1	5	1	5	5	5	5	5	25	2	1	0	0	0	0	2	1	1	1	1	4	4	4	3	4	3.8	3	3.37	2	5	5	5	5	5	5	5	5	4	3.86	3	3	4	4
13021068	1302	2	67	2	4	0	1	2	0	4	4	3	3	4	18	2	1	1	0	1	0	3	1	1	3	1	3	4	3	4	4	3.6	3	3.37	2	4	3	4	3	4	4	4	3.71429	2	3.86	3	3	3	3
13021069	1302	2	60	1	2	0	1	5	1	5	5	5	5	5	25	2	0	0	0	0	0	1	1	1	2	1	3	4	4	3	3	3.4	3	3.37	2	4	3	4	4	4	4	4	3.85714	3	3.86	3	4	4	4
13021070	1302	1	66	2	3	0	1	2	0	5	5	5	5	5	25	2	0	0	0	0	0	1	2	1	3	1	3	4	5	4	4	4	4	3.37	2	2	2	3	3	3	3	3	2.71429	1	3.86	3	2	2	2
13021074	1302	2	60	1	3	0	1	3	1	4	4	4	4	4	20	2	0	0	0	0	0	1	1	1	1	1	4	4	3	3	3	3.4	3	3.37	2	3	4	4	4	4	4	4	3.85714	3	3.86	3	4	4	4
13021075	1302	2	73	3	1	0	1	4	1	4	4	4	4	3	19	2	0	0	0	0	0	1	1	1	2	1	4	4	3	3	3	3.4	3	3.37	2	3	3	4	2	4	4	4	3.42857	2	3.86	3	4	4	4
13021077	1302	2	63	1	3	0	1	2	0	5	5	5	5	5	25	2	1	0	0	1	0	2	1	1	1	0	4	3	2	2	2	2.6	1	3.37	2	2	2	4	5	4	4	4	3.57143	2	3.86	3	3	3	3
13021079	1302	1	63	1	5	0	1	2	0	5	5	4	3	3	20	2	0	0	0	1	0	2	3	2	1	1	4	2	4	4	3	3.4	3	3.37	2	4	3	3	4	4	4	4	3.71429	2	3.86	3	4	4	4
13021081	1302	2	61	1	4	0	1	3	1	4	4	3	3	4	18	2	1	1	1	0	0	3	1	1	1	1	3	3	3	3	4	3.2	2	3.37	2	4	4	4	4	4	4	4	4	3	3.86	3	4	4	4
13021083	1302	2	60	1	2	0	1	5	1	5	5	5	4	4	23	2	0	0	0	0	0	1	1	1	3	1	4	5	5	5	5	4.8	4	3.37	2	3	4	5	5	4	4	3	4	3	3.86	3	4	4	5
13021088	1302	1	68	2	3	0	1	4	1	5	5	5	5	5	25	2	0	0	0	0	0	1	1	1	3	1	4	4	3	3	3	3.4	3	3.37	2	3	3	5	5	4	5	5	4.28571	4	3.86	3	4	4	4
13021089	1302	2	61	1	3	0	0	3	1	5	5	5	4	5	24	2	0	0	0	0	0	1	1	1	2	1	4	4	3	3	3	3.4	3	3.37	2	4	4	5	5	4	5	4	4.42857	4	3.86	3	4	4	4
13021092	1302	2	63	1	3	0	1	3	1	5	5	5	3	4	22	2	1	1	0	0	0	2	1	1	2	1	4	5	3	3	3	3.6	3	3.37	2	3	3	3	3	3	4	4	3.28571	2	3.86	3	4	4	4
13021097	1302	1	63	1	1	0	1	4	1	5	5	5	5	5	25	2	0	0	0	0	0	1	1	1	3	1	4	4	4	4	4	4	4	3.37	2	3	4	5	5	4	4	3	4	3	3.86	3	4	4	5
13021099	1302	2	69	2	4	0	1	1	0	4	4	4	4	4	20	2	0	1	1	1	1	3	1	1	1	0	3	3	2	2	2	2.4	1	3.37	2	2	2	3	4	4	4	4	3.28571	2	3.86	3	4	4	4
13032001	1303	2	60	1	3	0	1	2	0	4	4	3	4	5	20	2	0	0	0	1	0	2	1	1	2	1	4	4	4	3	4	3.8	3	3.51	3	4	2	4	4	4	4	4	3.71429	2	3.66	2	4	4	3
13032003	1303	2	67	2	2	0	1	2	0	4	4	3	4	5	20	2	0	1	0	0	0	2	1	3	2	1	2	1	4	4	3	2.8	1	3.51	3	2	2	4	2	2	4	4	2.85714	1	3.66	2	4	4	3
13032004	1303	1	64	1	4	0	1	4	1	5	5	5	5	5	25	2	0	0	0	0	0	1	3	2	3	1	4	4	4	2	4	3.6	3	3.51	3	4	2	4	4	4	4	4	3.71429	2	3.66	2	5	5	5
13032006	1303	2	61	1	4	0	1	2	0	4	5	3	3	2	17	2	1	0	0	0	0	2	1	1	2	1	4	5	2	3	3	3.4	3	3.51	3	3	3	4	4	4	1	3	3.14286	1	3.66	2	4	4	4
13032009	1303	2	63	1	1	0	1	2	0	5	5	5	4	5	24	2	1	0	1	1	0	3	1	1	3	1	5	5	3	3	4	4	4	3.51	3	4	4	4	5	5	5	4	4.42857	4	3.66	2	3	5	3
13032015	1303	2	67	2	3	0	1	3	1	4	4	4	4	4	20	2	0	1	0	1	0	2	1	1	1	1	5	5	5	3	3	4.2	4	3.51	3	4	4	4	4	4	4	4	4	3	3.66	2	4	4	4
13032017	1303	2	62	1	5	0	1	3	1	5	5	5	5	5	25	2	1	0	0	0	0	2	1	1	2	1	4	4	5	3	3	3.8	3	3.51	3	4	4	5	5	5	5	5	4.71429	4	3.66	2	4	4	4
13032029	1303	1	71	3	5	0	1	4	1	5	5	5	5	5	25	2	0	0	0	0	0	1	1	2	3	1	4	4	5	3	5	4.2	4	3.51	3	5	5	5	5	5	5	5	5	4	3.66	2	5	5	5
13032038	1303	2	62	1	5	0	1	5	1	5	5	5	5	5	25	2	0	0	0	0	0	1	1	1	1	1	5	5	4	4	4	4.4	4	3.51	3	4	3	4	4	4	4	5	4	3	3.66	2	4	4	4
13032050	1303	1	65	2	3	0	1	4	1	4	4	4	4	4	20	2	0	0	0	0	0	1	2	1	2	1	4	4	4	2	2	3.2	2	3.51	3	3	2	2	2	3	2	3	2.42857	1	3.66	2	4	4	3
13032061	1303	1	63	1	4	0	1	2	0	5	5	4	4	5	23	2	0	0	0	1	0	2	3	1	3	1	3	3	3	3	3	3	2	3.51	3	3	3	3	3	3	3	3	3	1	3.66	2	3	3	3
13032062	1303	2	62	1	5	0	1	2	0	3	3	3	3	3	15	2	1	1	0	0	0	2	1	1	1	1	3	3	3	3	3	3	2	3.51	3	3	3	3	3	3	3	3	3	1	3.66	2	3	3	3
13032063	1303	2	62	1	3	0	1	2	0	3	2	3	2	2	12	1	1	1	0	0	0	2	1	1	3	1	2	2	2		2	2	1	3.51	3	2	3	3	4	2	4	4	3.14286	1	3.66	2	3	3	3
13032064	1303	1	66	2	3	0	1	5	1	5	5	5	5	5	25	2	0	0	0	0	0	1	1	1	1	1	5	5	4	4	4	4.4	4	3.51	3	4	4	4	5	5	5	4	4.42857	4	3.66	2	5	5	5
13032071	1303	2	64	1	3	1	1	3	1	4	4	4	4	3	19	2	0	0	0	1	0	2	1	1	3	1		3	3	2	2	2.5	1	3.51	3	3	2	3	2	4	2	3	2.71429	1	3.66	2	4	4	3
13032074	1303	2	64	1	3	0	1	2	0	5	5	5	5	5	25	2	0	0	0	0	0	1	1	1	1	1	5	5	4	3	3	4	4	3.51	3	5	5	5	5	5	2	2	4.14286	3	3.66	2	5	5	5
13032076	1303	2	65	2	3	1	1	2	0	4	4	4	4	4	20	2	1	1	1	1	0	3	1	1	2	1	4	3	3	3	3	3.2	2	3.51	3	4	4	4	3	3	3	3	3.42857	2	3.66	2	3	3	3
13032078	1303	2	63	1	3	1	1	4	1	4	4	4	4	3	19	2	0	0	0	0	0	1	1	1	2	1	3	3	3	2	2	2.6	1	3.51	3	3	2	2	3	3	2	2	2.42857	1	3.66	2	4	4	3
13032080	1303	2	66	2	2	1	1	2	0	4	4	4	4	4	20	2	0	0	0	0	0	1	1	1	2	1	4	3	3	3	3	3.2	2	3.51	3	4	4	4	3	3	3	3	3.42857	2	3.66	2	3	3	3
13032091	1303	1	63	1	4	0	1	2	0	5	5	3	4	3	20	2	0	1	0	0	0	2	3	1	1	1	5	5	4	4	4	4.4	4	3.51	3	5	5	5	5	5	2	2	4.14286	3	3.66	2	5	5	5
13032092	1303	1	69	2	3	0	1	2	0	5	5	5	5	4	24	2	0	0	0	0	0	1	1	1	1	1	5	5	4	3	3	4	4	3.51	3	5	5	5	5	5	3	3	4.42857	4	3.66	2	5	5	5
13032096	1303	1	62	1	5	1	1	4	1	5	5	5	5	4	24	2	0	0	0	0	0	1	3	1	2	1	2	2	4	5	5	3.6	3	3.51	3	4	4	4	4	5	4	5	4.28571	4	3.66	2	4	4	4
13041019	1304	1	67	2	2	0	1	2	0	1	1	1	1	1	5	1	0	1	0	1	0	2	2	1	1	0	3	3	3	3	3	3	2	4.16	4	3	3	3	3	3	3	3	3	1	3.71	2	4	4	4
13041036	1304	1	64	1	2	0	1	3	1	4	3	3	3	3	16	2	1	0	0	1	0	2	2	2	3	0	5	4	4	4	4	4.2	4	4.16	4	4	3	4	4	4	4	4	3.85714	3	3.71	2	4	4	4
13041037	1304	2	62	1	3	0	0	2	0	3	1	2	3	3	12	1	1	1	1	1	1	3	1	1	2	0	5	4	4	4	3	4	4	4.16	4	4	5	4	4	5	3	3	4	3	3.71	2	4	4	3
13041038	1304	1	66	2	3	0	1	2	0	5	5	4	4	5	23	2	1	0	0	1	0	2	1	1	2	1	5	5	4	3	3	4	4	4.16	4	4	4	3	4	3	5	4	3.85714	3	3.71	2	3	3	3
13041042	1304	2	65	2	2	0	1	2	0	4	4	4	4	4	20	2	0	0	0	0	0	1	1	1	1	0	5	5	4	4	4	4.4	4	4.16	4	4	4	4	4	4	4	4	4	3	3.71	2	4	4	4
13041047	1304	1	60	1	2	0	0	2	0	4	4	4	3	4	19	2	0	0	0	0	0	1	1	3	1	1	5	5	4	4	5	4.6	4	4.16	4	4	4	4	4	4	4	4	4	3	3.71	2	4	4	2
13041054	1304	2	60	1	1	0	1	4	1	4	4	4	4	3	19	2	0	0	0	0	0	1	1	1	1	0	5	5	4	4	4	4.4	4	4.16	4	4	4	4	4	4	4	4	4	3	3.71	2	4	4	3
13041060	1304	2	63	1	2	0	1	3	1	4	4	4	4	4	20	2	0	0	0	0	0	1	1	1	1	0	5	5	4	4	4	4.4	4	4.16	4	4	4	4	4	4	4	4	4	3	3.71	2	5	4	3
13041088	1304	1	67	2	3	0	1	3	1	4	5	3	4	4	20	2	0	0	0	1	0	2	1	2	3	1	5	5	4	4	4	4.4	4	4.16	4	1	2	2	4	4	3	3	2.71429	1	3.71	2	3	3	3
13051001	1305	1	60	1	2	0	1	3	1	4	4	4	4	4	20	2	0	0	1	0	0	2	3	2	2	1	5	3	3	3	4	3.6	3	3.8	4	5	5	5	5	5	5	5	5	4	5	4	5	5	5
13051002	1305	1	66	2	4	0	1	4	1	5	5	5	5	4	24	2	0	1	0	0	0	2	1	1	2	1	5	5	4	3	3	4	4	3.8	4	5	5	5	5	5	5	5	5	4	5	4	4	4	4
13061001	1306	1	68	2	3	0	1	3	1	4	4	4	4	4	20	2	0	0	0	0	0	1	1	2	3	0	4	4	4	4	4	4	4	3.58	3	4	4	4	4	4	4	4	4	3	4.05	4	5	4	4
13061002	1306	2	63	1	2	0	1	2	0	4	4	4	4	4	20	2	0	0	0	0	0	1	1	1	2	0	4	4	4	4	4	4	4	3.58	3	4	3	4	4	4	4	4	3.85714	3	4.05	4	4	4	4
13061006	1306	2	73	3	5	0	1	2	0	4	4	4	4	4	20	2	1	0	0	0	0	2	1	1	3	1	4	3	4	3	3	3.4	3	3.58	3	3	3	4	4	3	3	3	3.28571	2	4.05	4	4	4	4
13061007	1306	2	61	1	1	0	1	3	1	4	4	4	3	4	19	2	0	0	0	0	0	1	1	1	3	0	4	4	4	4	4	4	4	3.58	3	4	4	4	4	5	4	4	4.14286	3	4.05	4	5	4	4
13061009	1306	1	62	1	4	0	1	3	1	4	4	4	4	4	20	2	0	0	0	0	0	1	1	1	3	1	4	4	4	4	4	4	4	3.58	3	4	4	4	4	4	4	4	4	3	4.05	4	5	5	4
13061010	1306	1	69	2	2	0	1	3	1	4	5	4	4	4	21	2	0	0	0	0	0	1	1	2	2	0	4	4	4	4	4	4	4	3.58	3	4	4	4	4	4	4	4	4	3	4.05	4	5	4	4
13061011	1306	1	79	4	3	0	0	2	0	4	4	4	4	4	20	2	0	1	1	0	0	2	1	2	2	0	4	4	4	4	4	4	4	3.58	3	4	3	4	4	4	4	4	3.85714	3	4.05	4	4	4
13061017	1306	2	67	2	1	0	1	3	1	4	4	4	4	4	20	2	0	0	0	0	0	1	1	1	3	0	4	4	4	3	4	3.8	3	3.58	3	4	4	4	4	4	4	4	4	3	4.05	4	4	4	4
13061019	1306	2	77	4	3	0	1	2	0	3	3	3	3	3	15	2	0	0	0	0	0	1	1	1	2	0	4	4	4	4	4	4	4	3.58	3	4	4	4	4	4	4	4	4	3	4.05	4	5	5	4
13061021	1306	1	78	4	5	0	1	3	1	4	4	4	4	4	20	2	1	0	0	0	0	2	1	1	3	1	4	4	4	3	4	3.8	3	3.58	3	4	4	4	3	4	4	4	3.85714	3	4.05	4	5	5	4
13061024	1306	2	64	1	1	0	1	2	0	5	5	4	4	4	22	2	0	0	0	0	0	1	1	1	2	1	4	4	4	3	4	3.8	3	3.58	3	4	4	4	4	4	4	4	4	3	4.05	4	4	4	4
13061025	1306	1	69	2	2	0	1	1	0	1	0	0	1	0	2	1	1	1	1	1	0	3	1	1	1	0	4	4	3	3	3	3.4	3	3.58	3	4	3	3	3	3	3	3	3.14286	1	4.05	4	4	4	4
13061031	1306	2	65	2	3	0	1	2	0	4	5	4	4	4	21	2	0	0	0	0	0	1	1	1	3	1	4	4	1	2	5	3.2	2	3.58	3	5	5	5	5	5	4	4	4.71429	4	4.05	4	5	5	4
13061032	1306	2	67	2	3	0	1	4	1	5	5	5	5	5	25	2	0	0	0	0	0	1	1	1	3	1	4	4	4	4	4	4	4	3.58	3	4	4	5	5	5	5	5	4.71429	4	4.05	4	4	4	4
13061038	1306	1	64	1	3	0	1	2	0	4	4	4	4	4	20	2	0	0	0	1	0	2	1	2	2	0	4	4	4	3	4	3.8	3	3.58	3	4	4	5	5	5	5	5	4.71429	4	4.05	4	4	4	3
13061040	1306	1	67	2	2	0	1	2	0	4	4	4	5	4	21	2	0	0	0	1	0	2	3	2	2	1	4	4	4	4	4	4	4	3.58	3	4	4	4	4	5	5	5	4.42857	4	4.05	4	5	5	4
13061041	1306	2	64	1	2	0	1	4	1	4	5	5	5	5	24	2	1	0	0	1	0	2	1	1	2	1	4	4	5	4	4	4.2	4	3.58	3	4	4	5	5	5	5	4	4.57143	4	4.05	4	4	4	4
13061045	1306	1	60	1	3	0	1	2	0	1	3	2	3	1	10	1	0	0	0	0	0	1	2	2	1	0	4	4	3	3	3	3.4	3	3.58	3	3	3	4	3	4	3	3	3.28571	2	4.05	4	4	4	4
13061051	1306	2	60	1	1	0	1	2	0	5	5	5	5	4	24	2	1	0	0	1	0	2	1	1	3	1	5	2	2	2	3	2.8	1	3.58	3	4	4	4	4	4	5	5	4.28571	4	4.05	4	4	4	4
13061059	1306	2	66	2	5	0	0	2	0	3	3	2	3	0	11	1	1	0	1	1	1	3	1	1	1	0	4	4	3	2	1	2.8	1	3.58	3	2	2	2	2	4	2	2	2.28571	1	4.05	4	2	2	2
13061060	1306	2	63	1	4	0	0	3	1	5	5	4	5	4	23	2	0	1	0	1	0	2	1	1	2	1	3	3	3	3	3	3	2	3.58	3	5	5	4	4	3	4	4	4.14286	3	4.05	4	4	4	4
13061062	1306	2	63	1	4	0	1	2	0	5	5	5	4	4	23	2	0	0	0	1	0	2	1	1	2	0	2	1	5	3	5	3.2	2	3.58	3	4	4	4	4	5	5	5	4.42857	4	4.05	4	5	5	5
13061064	1306	2	73	3	3	0	1	2	0	5	5	4	5	4	23	2	1	0	0	1	0	2	1	1	1	1	4	2	3	3	3	3	2	3.58	3	5	5	5	4	5	5	5	4.85714	4	4.05	4	5	5	5
13061065	1306	2	65	2	2	0	1	2	0	5	5	5	5	5	25	2	0	0	0	1	0	2	1	1	1	1	3	4	4	4	5	4	4	3.58	3	5	5	5	5	5	5	5	5	4	4.05	4	5	5	5
13061067	1306	2	81	4	3	0	1	3	1	5	5	5	5	4	24	2	0	0	0	0	0	1	1	1	1	0	4	4	4	3	3	3.6	3	3.58	3	4	4	4	4	4	5	5	4.28571	4	4.05	4	4	4	4
13061068	1306	1	63	1	4	0	1	2	0	5	5	4	4	4	22	2	1	0	0	1	0	2	2	2	1	1	4	2	2	3	2	2.6	1	3.58	3	2	3	2	4	4	4	4	3.28571	2	4.05	4	3	3	3
13061069	1306	2	86	4	5	0	1	3	1	4	5	4	4	4	21	2	0	0	0	0	0	1	1	1	1	0	5	4	3	3	3	3.6	3	3.58	3	4	4	5	5	5	5	5	4.71429	4	4.05	4	4	4	4
13061071	1306	2	62	1	3	0	1	3	1	5	5	5	5	5	25	2	0	0	0	0	0	1	1	1	1	0	4	3	3	3	4	3.4	3	3.58	3	5	5	4	5	5	4	4	4.57143	4	4.05	4	5	5	5
13061072	1306	2	63	1	3	0	1	2	0	5	5	5	3	4	22	2	1	1	0	0	0	2	1	1	1	1	4	4	5	4	4	4.2	4	3.58	3	5	5	5	5	5	5	5	5	4	4.05	4	5	5	5
13061081	1306	2	62	1	5	0	1	4	1	4	4	5	4	4	21	2	0	0	0	1	0	2	1	1	2	1	2	2	4	4	4	3.2	2	3.58	3	4	4	5	5	4	4	4	4.28571	4	4.05	4	4	4	4
13061083	1306	2	85	4	2	0	1	4	1	4	4	5	4	4	21	2	0	0	0	1	0	2	1	1	2	0	4	4	4	4	4	4	4	3.58	3	4	4	4	3	4	4	4	3.85714	3	4.05	4	4	4	4
[truncated: 560 more rows]
[truncated: 17 more columns]

## Sheet: Sheet 2
number	community	gender	age	agegroup	education	work	marital	SRH_5	SRH_2	mental1	mental2	mental3	mental4	mental5	WHO_5	PsyDisorder	Fatigue	Resistance	Ambulantion	Illnesses	Lossofweight	FRAIL	smoking	drinking	MIPA	OP	ENV1_re	ENV2_re	ENV3	ENV4	ENV5	IndAQ	IndAQlevel	NeiAQ	NeiAQlevel	ENV6	ENV7	ENV8	ENV9	ENV10	ENV11	ENV12	IndWE	IndWElevel	NeiWE	NeiWElevel	ENV13	ENV14	ENV15
1021002	102	1	67	2	3	0	1	2	0	3	3	3	3	2	14	2	1	0	0	0	0	2	3	3	1	1	4	4	3	3	3	3.4	3	3.45851	3	3	3	3	3	3	3	3	3	1	3.67477	2	4	4	4
1021004	102	1	66	2	4	0	1	2	0	2	2	2	3	1	10	1	1	0	0	0	0	2	2	1	1	1	3	3	3	3	3	3	2	3.45851	3	3	3	3	3	3	3	3	3	1	3.67477	2	3	3	3
1021006	102	1	62	1	4	0	1	2	0	3	3	3	3	1	13	1	0	0	0	0	0	1	3	2	1	1	3	3	3	3	3	3	2	3.45851	3	3	3	3	3	3	3	3	3	1	3.67477	2	4	4	4
1021007	102	1	64	1	3	0	1	2	0	3	3	3	3	1	13	1	0	0	0	0	0	1	3	2	1	1	4	4	3	3	3	3.4	3	3.45851	3	3	3	3	4	4	4	4	3.57143	2	3.67477	2	4	4	4
1021008	102	1	69	2	3	0	1	2	0	3	3	3	3	0	12	1	1	0	0	0	0	2	3	2	1	1	4	4	3	3	3	3.4	3	3.45851	3	4	4	4	4	4	4	4	4	3	3.67477	2	4	4	4
1021009	102	2	63	1	4	0	1	2	0	2	2	2	2	1	9	1	1	0	0	0	0	2	1	1	1	1	4	4	4	4	4	4	4	3.45851	3	4	4	4	4	4	4	4	4	3	3.67477	2	4	4	4
1021010	102	2	60	1	3	0	1	2	0	3	3	3	3	2	14	2	1	0	0	0	0	2	1	1	1	1	4	4	3	3	3	3.4	3	3.45851	3	4	4	4	4	4	4	4	4	3	3.67477	2	4	4	4
1021011	102	2	71	3	3	0	1	3	1	3	3	3	2	1	12	1	1	0	0	0	0	2	1	1	1	1	4	4	3	3	3	3.4	3	3.45851	3	4	4	4	4	4	4	4	4	3	3.67477	2	4	4	4
1021013	102	2	70	3	3	0	1	2	0	3	3	3	2	1	12	1	1	0	0	0	0	2	1	1	1	1	4	4	3	3	3	3.4	3	3.45851	3	3	3	3	3	3	3	3	3	1	3.67477	2	4	4	4
1021014	102	2	68	2	4	0	1	2	0	3	3	2	2	1	11	1	1	0	0	0	0	2	1	1	1	1	4	4	3	3	3	3.4	3	3.45851	3	3	3	4	4	4	4	3	3.57143	2	3.67477	2	4	4	4
1021015	102	2	71	3	2	0	1	2	0	2	3	2	2	0	9	1	1	0	0	0	0	2	1	1	1	1	4	4	4	4	4	4	4	3.45851	3	4	4	4	5	5	5	4	4.42857	4	3.67477	2	4	5	4
1021017	102	2	71	3	3	0	1	1	0	2	2	2	1	0	7	1	1	0	0	0	0	2	1	1	1	1	4	4	4	4	4	4	4	3.45851	3	4	4	4	4	4	4	4	4	3	3.67477	2	4	4	4
1021018	102	2	60	1	3	0	1	2	0	1	1	1	1	0	4	1	1	0	0	0	0	2	1	1	1	1	4	4	4	4	4	4	4	3.45851	3	4	4	4	5	4	4	4	4.14286	3	3.67477	2	4	4	4
1021019	102	2	79	4	2	0	0	2	0	2	2	1	1	0	6	1	1	0	0	0	0	2	1	1	1	1	3	3	3	3	3	3	2	3.45851	3	3	3	4	4	4	4	4	3.71429	2	3.67477	2	4	4	4
1021023	102	2	65	2	3	0	1	2	0	2	3	2	3	0	10	1	1	0	0	0	0	2	1	1	1	1	4	4	4	4	4	4	4	3.45851	3	4	4	5	5	5	4	4	4.42857	4	3.67477	2	4	4	4
1021026	102	2	68	2	3	0	1	2	0	3	3	2	2	0	10	1	1	0	0	0	0	2	1	1	1	1	4	4	3	4	4	3.8	3	3.45851	3	3	3	3	4	4	4	4	3.57143	2	3.67477	2	4	4	4
1021030	102	2	65	2	3	0	1	2	0	2	2	2	1	1	8	1	1	0	0	0	1	2	1	1	1	1	4	4	4	4	4	4	4	3.45851	3	3	3	4	4	4	4	4	3.71429	2	3.67477	2	4	4	4
1021031	102	2	74	3	1	0	1	2	0	2	3	2	3	0	10	1	1	0	0	0	0	2	1	1	1	1		3	3	3	3	3	2	3.45851	3	3	3	4	4	4	4	4	3.71429	2	3.67477	2	4	4	4
1021032	102	1	65	2	4	0	1	2	0	3	3	3	3	1	13	1	1	0	0	0	0	2	3	2	1	1	4	4	3	3	3	3.4	3	3.45851	3	3	3	3	3	3	4	4	3.28571	2	3.67477	2	4	4	4
1021033	102	1	67	2	3	0	1	2	0	3	3	2	3	0	11	1	1	0	0	0	0	2	3	1	1	1	4	4	3	3	3	3.4	3	3.45851	3	3	3	3	4	4	3	3	3.28571	2	3.67477	2	3	3	3
1021039	102	1	71	3	3	0	1	2	0	2	2	2	3	0	9	1	1	0	0	0	0	2	3	2	1	1	3	3	3	3	3	3	2	3.45851	3	3	3	4	4	3	3	3	3.28571	2	3.67477	2	4	4	4
1021041	102	1	65	2	5	0	1	2	0	3	4	3	2	3	15	2	1	1	0	0	1	3	1	3	3	1	3	3	3	3	4	3.2	2	3.45851	3	4	4	4	5	5	5	5	4.57143	4	3.67477	2	3	4	3
1021042	102	2	62	1	5	0	1	2	0	4	4	4	4	4	20	2	1	0	0	0	0	2	1	1	2	1	2	3	2	4	4	3	2	3.45851	3	3	3	4	4	3	4	4	3.57143	2	3.67477	2	4	4	4
1021045	102	2	70	3	3	0	0	2	0	5	5	4	4	4	22	2	1	1	1	1	0	3	1	1	1	1	4	5	3	4	4	4	4	3.45851	3	4	4	4	4	4	4	4	4	3	3.67477	2	4	4	4
1021049	102	2	69	2	3	0	1	3	1	5	5	4	3	4	21	2	0	1	0	0	0	2	1	1	3	1	3	4	3	3	4	3.4	3	3.45851	3	5	5	4	5	5	2	2	4	3	3.67477	2	4	4	4
1021054	102	2	63	1	4	0	1	2	0	4	4	4	4	3	19	2	1	1	0	0	0	2	1	1	1	0	4	4	1	3	3	3	2	3.45851	3	2	2	2	3	3	4	4	2.85714	1	3.67477	2	4	4	4
1021055	102	2	61	1	4	0	1	2	0	4	4	4	4	4	20	2	1	1	0	0	0	2	1	1	2	1	4	3	3		2	3	2	3.45851	3	4	3	3	4	4	4	3	3.57143	2	3.67477	2	4	3	3
1021057	102	2	65	2	5	0	1	3	1	4	4	4	4	4	20	2	1	1	0	0	0	2	1	1	2	1		4	3	4	4	3.75	3	3.45851	3	4	4	4	4	4	4	4	4	3	3.67477	2	4	4	3
1021068	102	1	73	3	4	0	1	2	0	5	5	5	4	4	23	2	1	0	0	0	0	2	1	1	1	0	4	4	4	4	4	4	4	3.45851	3	4	4	4	4	4	4	4	4	3	3.67477	2	4	4	4
1021071	102	2	63	1	3	0	1	2	0	5	5	5	5	5	25	2	1	0	0	0	0	2	1	1	3	1	4	4	5	3	3	3.8	3	3.45851	3	3	4	4	4	5	5	5	4.28571	4	3.67477	2	5	5	5
1021073	102	2	66	2	4	0	1	2	0	3	4	3	3	3	16	2	1	1	0	0	0	2	1	1	2	1	4	3	3	2	3	3	2	3.45851	3	3	3	4	5	4	4	3	3.71429	2	3.67477	2	5	5	5
1021074	102	1	64	1	3	0	1	4	1	5	5	5	5	5	25	2	0	1	0	0	1	2	1	1	3	1	4	4	5	5	5	4.6	4	3.45851	3	4	5	5	5	5	2	2	4	3	3.67477	2	5	5	5
1021076	102	2	63	1	3	0	1	3	1	3	2	3	4	3	15	2	1	1	0	0	0	2	1	1	2	1	4	4	3	3	4	3.6	3	3.45851	3	3	3	4	5	5	4	4	4	3	3.67477	2	5	4	4
1021077	102	1	62	1	3	0	1	3	1	3	2	3	4	3	15	2	0	0	0	0	0	1	1	1	2	0	4	4	3	3	4	3.6	3	3.45851	3	3	3	5	5	4	4	4	4	3	3.67477	2	5	4	4
1021078	102	1	74	3	4	0	0	3	1	4	4	4	3	4	19	2	0	1	0	0	0	2	3	1	2	1	4	4	3	4	3	3.6	3	3.45851	3	3	3	4	4	5	4	4	3.85714	3	3.67477	2	4	4	4
1021080	102	2	68	2	4	0	1	2	0	4	4	3	3	4	18	2	0	1	0	1	0	2	1	1	2	1	5	5	5	5	5	5	4	3.45851	3	4	4	5	5	5	5	3	4.42857	4	3.67477	2	5	5	5
1021081	102	1	66	2	5	0	1	2	0	4	4	4	4	4	20	2	1	0	0	0	0	2	3	1	1	1	4	3	1	2	2	2.4	1	3.45851	3	4	4	4	4	4	4	4	4	3	3.67477	2	3	2	3
1021082	102	2	67	2	3	0	0	2	0	4	3	3	3	3	16	2	1	1	0	1	0	3	1	1	1	1	3	3	4	4	3	3.4	3	3.45851	3	3	3	4	3	3	3	2	3	1	3.67477	2	4	4	4
1021083	102	1	71	3	5	0	1	3	1	4	4	4	4	4	20	2	0	0	0	0	0	1	1	1	3	1	4	4	1	3	3	3	2	3.45851	3	4	3	4	4	4	2	2	3.28571	2	3.67477	2	4	4	3
1021087	102	1	70	3	3	0	1	3	1	3	3	3	3	2	14	2	0	0	0	0	0	1	1	2	2	1	4	4	3	3	4	3.6	3	3.45851	3	3	3	4	4	4	3	3	3.42857	2	3.67477	2	4	4	4
1021088	102	2	80	4	2	0	1	3	1	3	3	3	3	2	14	2	0	0	0	0	0	1	1	1	1	1	4	4	3	4	3	3.6	3	3.45851	3	4	4	4	4	3	3	3	3.57143	2	3.67477	2	3	3	4
1021091	102	1	74	3	3	0	1	3	1	2	2	2	2	0	8	1	1	0	0	0	0	2	3	2	1	1	3	3	3	3	3	3	2	3.45851	3	3	3	3	3	3	3	3	3	1	3.67477	2	3	3	3
1021092	102	1	70	3	3	0	0	2	0	3	3	2	2	0	10	1	1	0	0	0	0	2	1	2	2	1	3	3	3	3	3	3	2	3.45851	3	3	3	4	4	4	3	3	3.42857	2	3.67477	2	3	3	3
1021096	102	1	64	1	4	0	1	2	0	2	2	1	3	0	8	1	1	0	0	0	0	2	3	2	1	0	3	3	3	3	3	3	2	3.45851	3	3	3	3	3	3	3	3	3	1	3.67477	2	3	3	3
1021098	102	2	75	4	3	0	1	3	1	3	3	2	2	1	11	1	0	0	0	0	0	1	1	1	2	1	4	4	3	3	3	3.4	3	3.45851	3	4	4	4	4	4	4	4	4	3	3.67477	2	4	4	4
1021100	102	1	75	4	3	0	1	2	0	3	3	3	2	2	13	2	0	0	0	0	0	1	3	2	1	0	3	3	3	3	3	3	2	3.45851	3	3	3	3	3	3	3	3	3	1	3.67477	2	3	3	3
1021101	102	1	76	4	2	0	0	2	0	3	3	2	3	1	12	1	0	0	0	0	0	1	3	2	2	1	3	4	3	3	3	3.2	2	3.45851	3	3	3	4	4	4	3	3	3.42857	2	3.67477	2	3	3	3
1051003	105	2	66	2	3	0	1	2	0	3	3	3	3	3	15	2	1	1	1	0	0	3	1	1	1	0	4	4	3	2	3	3.2	2	3.22778	2	4	4	4	4	5	4	4	4.14286	3	3.86508	3	3	3	3
1051006	105	2	66	2	3	0	1	3	1	4	4	3	4	3	18	2	1	0	0	0	0	2	1	1	1	0	4	4	3	3	3	3.4	3	3.22778	2	3	2	2	3	3	2	2	2.42857	1	3.86508	3	4	3	3
1051008	105	1	70	3	3	0	1	2	0	4	4	4	3	3	18	2	0	1	0	0	0	2	3	1	1	1	3	5	3	2	4	3.4	3	3.22778	2	4	4	2	4	4	3	3	3.42857	2	3.86508	3	5	4	3
1051010	105	1	63	1	4	0	1	3	1	3	3	3	3	3	15	2	1	1	0	0	0	2	1	1	1	0	5	5	1	2	3	3.2	2	3.22778	2	3	4	4	4	4	4	4	3.85714	3	3.86508	3	4	4	4
1051011	105	2	61	1	4	0	1	3	1	3	4	4	3	4	18	2	0	0	0	0	0	1	1	1	2	1	3	2	3	3	4	3	2	3.22778	2	3	4	4	3	4	5	5	4	3	3.86508	3	3	4	3
1051012	105	1	62	1	3	0	1	2	0	3	4	3	3	3	16	2	0	1	0	0	0	2	3	2	1	0	4	4	3	4	4	3.8	3	3.22778	2	4	4	3	4	3	4	4	3.71429	2	3.86508	3	4	3	3
1051013	105	2	67	2	3	0	0	2	0	4	3	3	4	3	17	2	1	1	0	0	0	2	1	1	2	0	3	1	4	3	4	3	2	3.22778	2	4	3	4	3	4	4	4	3.71429	2	3.86508	3	3	3	4
1051024	105	1	61	1	2	0	1	3	1	3	3	4	4	3	17	2	0	1	0	0	0	2	1	1	2	0	3	2	3	3	2	2.6	1	3.22778	2	4	3	3	4	3	3	4	3.42857	2	3.86508	3	4	4	4
1051032	105	2	61	1	3	0	1	2	0	4	3	3	4	3	17	2	1	1	0	0	0	2	1	1	2	0	4	4	2	3	3	3.2	2	3.22778	2	4	4	4	4	4	4	4	4	3	3.86508	3	3	4	4
1051035	105	2	64	1	3	0	1	2	0	3	3	3	3	2	14	2	1	1	1	0	0	3	1	1	1	0	4	4	2	2	3	3	2	3.22778	2	4	4	4	4	4	4	4	4	3	3.86508	3	3	4	4
1051036	105	2	72	3	3	0	1	2	0	3	3	2	2	2	12	1	1	1	1	1	0	3	1	1	1	1	5	5	1	1	2	2.8	1	3.22778	2	4	4	4	4	4	5	5	4.28571	4	3.86508	3	4	4	4
1051037	105	2	61	1	3	0	1	3	1	3	3	3	3	3	15	2	0	0	0	0	0	1	1	1	1	0	3	3	3	3	3	3	2	3.22778	2	3	3	3	3	3	3	3	3	1	3.86508	3	3	3	3
1051038	105	1	63	1	3	0	1	3	1	3	3	3	3	3	15	2	0	0	0	0	0	1	1	2	1	0	3	3	3	3	3	3	2	3.22778	2	3	3	3	3	3	3	3	3	1	3.86508	3	3	3	3
1051039	105	2	69	2	2	0	1	3	1	3	3	3	3	3	15	2	0	0	0	0	0	1	1	1	1	0	3	3	3	3	3	3	2	3.22778	2	3	3	3	3	3	3	3	3	1	3.86508	3	3	3	3
1051040	105	1	65	2	4	0	1	2	0	4	3	3	4	3	17	2	1	1	1	1	1	3	3	2	1	0	3	3	3	3	3	3	2	3.22778	2	4	3	4	3	3	4	3	3.42857	2	3.86508	3	3	4	3
1051043	105	2	63	1	3	0	1	2	0	3	3	3	4	2	15	2	1	1	1	1	0	3	1	1	1	0	5	4	2	3	3	3.4	3	3.22778	2	4	3	4	5	5	5	5	4.42857	4	3.86508	3	4	4	4
1051044	105	1	64	1	5	0	1	4	1	3	4	4	4	3	18	2	0	0	0	0	0	1	1	1	2	0	2	3	3	3	4	3	2	3.22778	2	3	3	4	3	4	4	4	3.57143	2	3.86508	3	4	3	4
1051045	105	1	62	1	4	0	1	2	0	4	4	4	3	2	17	2	1	1	0	0	0	2	3	1	2	1	5	5	3	2	2	3.4	3	3.22778	2	4	4	4	4	4	4	4	4	3	3.86508	3	4	4	4
1051051	105	1	68	2	4	0	1	3	1	4	3	3	4	3	17	2	0	0	0	0	0	1	3	1	3	0	3	2	3	4	3	3	2	3.22778	2	3	4	4	3	4	4	4	3.71429	2	3.86508	3	3	3	4
1051054	105	2	62	1	4	0	1	3	1	3	4	3	3	4	17	2	0	0	0	0	0	1	1	1	1	0	4	3	3	4	4	3.6	3	3.22778	2	3	4	4	4	3	3	4	3.57143	2	3.86508	3	3	4	3
1051055	105	1	65	2	1	0	0	2	0	5	5	4	4	3	21	2	1	0	0	0	0	2	3	1	2	0	3	5	3	3	3	3.4	3	3.22778	2	5	5	4	4	5	4	4	4.42857	4	3.86508	3	4	4	4
1051056	105	1	65	2	3	0	1	3	1	3	3	3	3	3	15	2	0	0	0	0	0	1	1	1	1	0	3	3	3	3	3	3	2	3.22778	2	3	3	3	3	3	3	3	3	1	3.86508	3	3	3	3
1051057	105	2	66	2	2	0	1	2	0	2	2	2	2	2	10	1	1	1	1	0	0	3	1	1	2	0	3	3	3	3	3	3	2	3.22778	2	4	4	4	4	4	4	4	4	3	3.86508	3	3	3	3
1051062	105	1	63	1	4	0	1	3	1	3	3	3	3	3	15	2	1	1	1	0	0	3	3	1	2	0	4	4	3	3	3	3.4	3	3.22778	2	4	4	5	5	5	5	5	4.71429	4	3.86508	3	4	4	4
1051063	105	1	66	2	4	0	1	4	1	4	3	3	4	3	17	2	0	0	0	0	0	1	3	2	3	1	3	3	3	3	3	3	2	3.22778	2	4	3	4	4	3	4	4	3.71429	2	3.86508	3	3	4	3
1051066	105	1	64	1	4	0	1	4	1	4	4	4	4	4	20	2	0	0	0	0	0	1	1	2	3	1	4	4	3	3	3	3.4	3	3.22778	2	4	3	4	4	4	4	4	3.85714	3	3.86508	3	3	4	4
1051073	105	2	65	2	3	0	1	1	0	4	4	4	4	4	20	2	0	0	0	0	0	1	1	1	2	0	3	3	3	3	3	3	2	3.22778	2	5	5	5	5	5	5	5	5	4	3.86508	3	3	3	3
1051074	105	1	65	2	3	0	1	2	0	5	5	5	5	5	25	2	0	0	0	0	0	1	1	2	2	0	3	3	3	3	3	3	2	3.22778	2	5	5	5	5	5	5	5	5	4	3.86508	3	3	3	3
1051078	105	1	66	2	3	0	1	3	1	4	4	4	4	4	20	2	0	0	0	0	0	1	1	1	2	0	4	4	3	4	4	3.8	3	3.22778	2	5	4	4		4	3	4	4	3	3.86508	3	4	4	4
1051079	105	2	63	1	4	0	1	2	0	4	3	2	2	2	13	2	1	1	0	0	0	2	1	1	1	1	4	3	4	4	4	3.8	3	3.22778	2	4	4	4	4	3	4	5	4	3	3.86508	3	3	4	3
1051082	105	1	68	2	4	0	1	4	1	3	4	3	4	4	18	2	0	1	0	0	0	2	3	2	2	0	4	2	4	4	3	3.4	3	3.22778	2	3	4	3	4	3	4	4	3.57143	2	3.86508	3	3	4	4
1051087	105	2	61	1	4	0	1	1	0	5	5	2	5	5	22	2	1	1	1	1	1	3	1	1	1	1	4	4	3	3	4	3.6	3	3.22778	2	5	5	5	3	4	4	5	4.42857	4	3.86508	3	5	5	5
1051089	105	2	66	2	4	0	1	4	1	4	4	3	4	3	18	2	0	1	0	0	0	2	1	1	2	1	3	4	4	3	2	3.2	2	3.22778	2	4	4	4	4	4	4	4	4	3	3.86508	3	3	3	3
1051091	105	1	61	1	3	0	1	3	1	5	5	5	5	5	25	2	0	0	0	0	0	1	2	1	3	1	3	3	3	3	4	3.2	2	3.22778	2	4	3	4	4	4	4	4	3.85714	3	3.86508	3	4	4	4
1051094	105	1	64	1	2	0	1	4	1	5	3	5	4	4	21	2	1	1	0	0	0	2	3	1	3	1	5	5	1	1	4	3.2	2	3.22778	2	5	5	5	5	5	5	5	5	4	3.86508	3	3	3	3
1051098	105	2	71	3	4	0	1	4	1	4	4	4	3	3	18	2	0	0	0	0	0	1	1	1	1	1	4	4	3	4	4	3.8	3	3.22778	2	4	4	4	3	4	4	4	3.85714	3	3.86508	3	3	3	3
1061001	106	2	64	1	4	0	1	4	1	3	3	3	4	4	17	2	0	0	0	0	0	1	1	1	2	1	2	2	4	4	5	3.4	3	2.97143	1	4	4	4	5	5	4	5	4.42857	4	3.39184	1	4	4	3
1061004	106	2	62	1	3	0	1	2	0	4	4	4	4	4	20	2	0	0	0	1	0	2	1	1	2	1	4	4	2	3	3	3.2	2	2.97143	1	4	4	4	4	3	4	4	3.85714	3	3.39184	1	4	5	4
1061006	106	1	63	1	3	0	0	3	1	4	4	4	4	4	20	2	0	0	0	1	0	2	3	3	2	1	4	4	2	3	3	3.2	2	2.97143	1	4	4	4	4	4	4	3	3.85714	3	3.39184	1	5	5	4
1061007	106	2	63	1	4	0	1	3	1	3	3	3	3	4	16	2	0	0	1	0	0	2	1	1	1	0	2	3	3	3	2	2.6	1	2.97143	1	2	3	3	3	4	4	4	3.28571	2	3.39184	1	3	2	2
1061008	106	2	61	1	3	0	1	3	1	4	4	4	4	4	20	2	0	0	0	0	0	1	1	1	2	1	4	5	3	4	5	4.2	4	2.97143	1	4	4	4	4	4	4	3	3.85714	3	3.39184	1	4	4	4
1061014	106	2	71	3	2	0	0	2	0	2	3	3	3	2	13	2	0	0	1	1	0	2	1	1	2	1	2	3	3	2	2	2.4	1	2.97143	1	4	4	3	3	3	3	2	3.14286	1	3.39184	1	3	3	2
1061015	106	2	63	1	3	0	1	3	1	3	2	3	2	3	13	2	0	0	0	0	0	1	1	1	1	1	3	3	3	2	2	2.6	1	2.97143	1	4	3	3	3	4	2	2	3	1	3.39184	1	3	4	4
1061017	106	1	65	2	4	0	1	3	1	4	4	4	4	4	20	2	0	0	0	0	0	1	1	2	3	1	4	4	4	3	4	3.8	3	2.97143	1	4	4	4	4	2	4	4	3.71429	2	3.39184	1	4	4	4
1061022	106	2	63	1	3	0	1	4	1	4	4	4	4	4	20	2	0	0	0	0	0	1	1	1	2	0	5	5	2	3	3	3.6	3	2.97143	1	4	4	4	4	4	4	3	3.85714	3	3.39184	1	4	4	4
1061023	106	1	70	3	4	0	1	3	1	3	3	3	2	2	13	2	0	0	0	0	1	2	1	1	1	1	3	3	3	3	2	2.8	1	2.97143	1	3	4	4	4	4	2	2	3.28571	2	3.39184	1	2	3	3
1061025	106	1	71	3	5	0	1	4	1	3	3	2	2	3	13	2	1	1	0	0	1	3	1	1	1	1	2	2	3	2	2	2.2	1	2.97143	1	3	3	4	4	2	3	5	3.42857	2	3.39184	1	3	4	4
1061027	106	2	63	1	2	0	1	2	0	4	3	3	3	3	16	2	1	1	0	1	1	3	1	1	2	1	5	4	3	3	3	3.6	3	2.97143	1	4	4	4	4	4	4	3	3.85714	3	3.39184	1	5	4	4
1061031	106	1	64	1	2	0	1	2	0	3	4	5	5	5	22	2	0	1	0	0	0	2	1	3	1	0	2	4	1	1	1	1.8	1	2.97143	1	3	1	1	4	4	3	3	2.71429	1	3.39184	1	4	4	3
1061039	106	2	60	1	3	0	1	4	1	4	4	3	4	3	18	2	0	0	0	0	0	1	1	1	2	1	4	4	3	3	3	3.4	3	2.97143	1	4	4	4	4	4	3	3	3.71429	2	3.39184	1	4	4	4
1061040	106	2	69	2	3	0	1	3	1	4	3	4	4	3	18	2	1	1	0	1	0	3	1	1	2	1	3	3	3	3	3	3	2	2.97143	1	4	4	4	4	3	4	3	3.71429	2	3.39184	1	4	4	4
1061042	106	2	68	2	3	0	0	3	1	3	3	3	4	4	17	2	0	0	0	0	0	1	1	1	2	0	2	2	4	4	3	3	2	2.97143	1	4	4	4	3	4	4	4	3.85714	3	3.39184	1	4	4	4
1061046	106	2	62	1	3	0	1	3	1	3	3	4	4	4	18	2	0	0	0	0	0	1	1	1	1	0	3	2	4	4	4	3.4	3	2.97143	1	3	3	3	4	4	4	3	3.42857	2	3.39184	1	3	3	3
1061047	106	2	66	2	3	0	1	2	0	3	4	4	4	3	18	2	0	0	0	1	0	2	1	1	2	1	2	2	4	4	3	3	2	2.97143	1	4	4	3	4	4	3	4	3.71429	2	3.39184	1	4	4	3
1061049	106	2	69	2	4	0	1	3	1	4	4	4	4	4	20	2	0	0	0	1	0	2	1	1	2	1	2	2	4	4	4	3.2	2	2.97143	1	3	3	3	4	4	3	3	3.28571	2	3.39184	1	3	3	4
1061050	106	1	65	2	2	0	0	2	0	3	3	3	4	4	17	2	0	0	0	0	0	1	1	1	1	0	2	2	4	3	4	3	2	2.97143	1	3	4	4	4	4	3	4	3.71429	2	3.39184	1	4	4	4
1061052	106	2	65	2	4	0	1	4	1	3	3	4	4	4	18	2	0	0	0	0	0	1	3	3	2	1	2	2	3	3	4	2.8	1	2.97143	1	3	3	4	4	4	3	3	3.42857	2	3.39184	1	3	3	4
1061056	106	2	63	1	4	0	1	3	1	4	4	4	4	4	20	2	0	0	0	0	0	1	1	1	1	0	2	2	4	4	4	3.2	2	2.97143	1	4	4	4	3	4	4	4	3.85714	3	3.39184	1	3	4	4
1061057	106	1	63	1	4	0	0	3	1	4	5	5	5	5	24	2	0	0	0	0	0	1	1	3	2	1	4	3	2	3	4	3.2	2	2.97143	1	3	2	2	3	4	4	4	3.14286	1	3.39184	1	4	4	3
1061061	106	2	64	1	3	0	1	3	1	4	3	3	2	3	15	2	0	1	0	1	1	3	1	1	1	1	2	3	3	3	3	2.8	1	2.97143	1	2	3	2	3	2	2	2	2.28571	1	3.39184	1	4	4	3
1061062	106	1	65	2	4	0	1	3	1	5	5	5	5	5	25	2	0	0	0	0	0	1	1	1	1	0	1	1	1	1	1	1	1	2.97143	1	1	1	1	1	1	1	1	1	1	3.39184	1	1	1	1
1061063	106	1	70	3	3	0	1	3	1	3	2	2	2	2	11	1	1	1	0	0	0	2	1	1	1	1	2	2	3	2	2	2.2	1	2.97143	1	3	3	2	2	1	1	1	1.85714	1	3.39184	1	3	3	3
1061067	106	1	71	3	2	0	0	3	1	3	3	3	3	3	15	2	0	0	0	0	0	1	1	1	1	1	3	3	3	3	3	3	2	2.97143	1	3	3	3	3	3	3	3	3	1	3.39184	1	4	4	4
1061068	106	2	68	2	4	0	1	4	1	4	4	4	4	4	20	2	0	0	0	1	0	2	1	1	2	1	4	4	3	2	3	3.2	2	2.97143	1	4	4	4	4	3	4	3	3.71429	2	3.39184	1	4	4	4
1061069	106	2	72	3	2	0	1	2	0	3	3	3	3	3	15	2	0	0	0	0	0	1	1	1	1	0	3	3	4	3	3	3.2	2	2.97143	1	3	4	4	4	3	4	3	3.57143	2	3.39184	1	4	4	4
1061079	106	2	62	1	3	0	1	3	1	5	4	5	4	5	23	2	0	0	0	0	0	1	1	3	2	1	4	4	2	2	3	3	2	2.97143	1	4	4	3	4	4	3	4	3.71429	2	3.39184	1	4	5	4
1061090	106	2	69	2	4	0	1	4	1	4	4	4	4	3	19	2	0	0	0	0	0	1	1	1	2	0	3	3	3	3	3	3	2	2.97143	1	4	4	3	3	4	4	3	3.57143	2	3.39184	1	4	4	4
1061091	106	2	74	3	4	0	1	3	1	4	4	4	4	4	20	2	0	0	0	0	0	1	1	1	1	1	3	3	3	3	3	3	2	2.97143	1	3	3	3	3	3	3	3	3	1	3.39184	1	3	3	3
1061094	106	1	61	1	3	0	1	3	1	4	4	4	4	4	20	2	0	0	0	0	0	1	3	2	2	0	2	2	4	3	4	3	2	2.97143	1	4	4	4	4	3	4	4	3.85714	3	3.39184	1	4	3	4
1061095	106	1	64	1	3	0	1	2	0	4	4	4	4	4	20	2	0	0	0	1	0	2	3	3	2	1	4	4	2	3	3	3.2	2	2.97143	1	4	4	4	4	3	3	3	3.57143	2	3.39184	1	4	4	4
1061098	106	2	71	3	2	0	0	2	0	2	2	2	3	3	12	1	0	1	1	0	1	3	1	1	1	1	3	3	3	3	2	2.8	1	2.97143	1	3	4	4	4	5	3	1	3.42857	2	3.39184	1	4	3	2
3021009	302	1	63	1	5	0	1	2	0	5	2	4	4	5	20	2	0	0	1	1	0	2	1	1	2	1	5	5	5	4	5	4.8	4	3.65	4	5	5	5	5	5	5	5	5	4	3.89509	3	4	5	5
3021033	302	1	64	1	4	0	1	2	0	3	3	3	3	3	15	2	0	1	0	0	0	2	1	2	2	1	5	5	4	3	3	4	4	3.65	4	4	3	4	4	4	4	4	3.85714	3	3.89509	3	4	4	4
3021051	302	2	61	1	3	0	1	3	1	5	5	4	4	5	23	2	0	1	1	0	0	2	1	1	3	1	5	5	5	4	5	4.8	4	3.65	4	5	5	5	5	5	5	5	5	4	3.89509	3	4	5	5
3021065	302	2	64	1	2	1	1	4	1	5	5	5	5	5	25	2	0	0	0	0	0	1	1	1	2	1	5	5	5	5	5	5	4	3.65	4	5	5	5	5	5	5	5	5	4	3.89509	3	5	5	5
3021084	302	2	60	1	3	0	1	4	1	5	5	5	5	5	25	2	0	1	0	0	0	2	1	1	3	0	5	5	5	5	5	5	4	3.65	4	5	5	5	4	5	5	4	4.71429	4	3.89509	3	4	5	5
3021111	302	1	60	1	3	1	1	3	1	3	3	3	3	3	15	2	0	0	0	0	0	1	1	1	1	1	3	3	3	3	3	3	2	3.65	4	3	3	3	3	3	3	3	3	1	3.89509	3	3	3	3
3022004	302	1	74	3	3	0	0	2	0	4	4	4	4	4	20	2	1	1	0	1	0	3	3	3	2	1	4	4	3	3	3	3.4	3	3.65	4	4	4	3	4	4	3	4	3.71429	2	3.89509	3	4	4	3
3022006	302	2	68	2	2	0	1	3	1	5	5	5	4	4	23	2	1	0	0	0	0	2	1	1	2	1	4	4	4	4	4	4	4	3.65	4	4	4	4	4	4	4	4	4	3	3.89509	3	4	4	4
3022007	302	2	68	2	2	0	1	2	0	4	4	4	5	4	21	2	1	1	1	0	1	3	1	1	2	1	4	4	4	4	4	4	4	3.65	4	4	4	4	4	4	4	4	4	3	3.89509	3	4	4	4
3022008	302	1	71	3	2	0	1	3	1	5	5	5	5	5	25	2	0	0	0	0	0	1	3	2	2	1	3	3	4	4	3	3.4	3	3.65	4	4	4	4	4	2	3	3	3.42857	2	3.89509	3	4	4	4
3022037	302	1	68	2	2	0	1	2	0	4	4	4	4	4	20	2	1	1	0	1	0	3	3	3	2	1	4	4	3	3	3	3.4	3	3.65	4	4	4	3	4	4	3	4	3.71429	2	3.89509	3	4	4	3
3022039	302	1	60	1	2	1	1	3	1	4	4	4	3	4	19	2	1	1	0	1	0	3	1	3	2	0	4	4	3	3	3	3.4	3	3.65	4	4	4	3	4	4	3	4	3.71429	2	3.89509	3	4	4	3
3022040	302	2	67	2	2	0	1	2	0	2	1	2	2	3	10	1	0	1	0	1	0	2	1	3	2	1	4	4	3	3	3	3.4	3	3.65	4	4	4	4	4	3	4	4	3.85714	3	3.89509	3	4	4	4
3022042	302	1	71	3	4	0	1	3	1	4	4	4	4	4	20	2	1	1	0	1	0	3	1	3	2	1	4	4	3	3	3	3.4	3	3.65	4	4	4	3	4	4	3	4	3.71429	2	3.89509	3	4	4	3
3022044	302	1	68	2	2	0	1	3	1	4	4	4	4	4	20	2	1	1	1	1	1	3	1	3	2	0	4	4	3	3	3	3.4	3	3.65	4	4	4	4	5	3	4	4	4	3	3.89509	3	4	4	4
3022045	302	1	70	3	2	0	1	2	0	4	4	4	4	4	20	2	1	1	0	1	0	3	3	3	2	1	4	4	3	3	3	3.4	3	3.65	4	4	4	3	4	4	3		3.66667	2	3.89509	3	4	4	4
3022053	302	1	65	2	2	0	1	3	1	4	4	4	4	4	20	2	1	1	0	1	0	3	3	3	2	1	4	4	3	3	3	3.4	3	3.65	4	4	4	3	4	4		4	3.83333	2	3.89509	3	4	4	3
3022054	302	1	63	1	2	0	1	3	1	4	4	4	4	4	20	2	1	1	0	1	0	3	3	3	2	0	4	4	3	3	3	3.4	3	3.65	4	4	4	3	4	4	3	4	3.71429	2	3.89509	3	4	4	3
3022055	302	2	85	4	1	0	0	3	1	4	4	4	4	4	20	2	1	1	0	1	0	3	1	3	2	0	4	4	3	3	3	3.4	3	3.65	4	4	4	3	4	4	3	4	3.71429	2	3.89509	3	4	4	3
3022063	302	1	72	3	3	0	1	4	1	3	3	3	2	1	12	1	0	1	0	0	0	2	3	2	3	0	3	4	3	3	3	3.2	2	3.65	4	3	2	3	5	5	3	3	3.42857	2	3.89509	3	4	4	4
3022068	302	1	66	2	3	0	1	2	0	4	4	4	4	4	20	2	0	1	1	1	0	3	2	1	1	1	4	4	3	3	3	3.4	3	3.65	4	4	4	4	4	4	4	4	4	3	3.89509	3	3	3	3
3022078	302	1	62	1	2	0	1	3	1	3	4	3	3	4	17	2	1	1	0	0	0	2	3	2	3	1	1	1	5	5	5	3.4	3	3.65	4	5	5	5	5	5	5	5	5	4	3.89509	3	5	5	5
3022085	302	1	61	1	3	0	1	2	0	3	3	3	3	3	15	2	0	1	1	1	0	3	1	3	3	0	5	5	3	3	4	4	4	3.65	4	5	3	3	3	2	3	4	3.28571	2	3.89509	3	4	4	4
3022089	302	1	66	2	2	1	1	3	1	4	4	4	3	4	19	2	1	1	0	1	0	3	3	3	2	1	4	4	3	3	3	3.4	3	3.65	4	4	4	3	4	4	3	4	3.71429	2	3.89509	3	4	4	3
3022090	302	1	65	2	2	1	1	3	1	4	4	4	3	4	19	2	1	1	0	1	0	3	3	3	2	1	4	4	3	3	3	3.4	3	3.65	4	4	4	3	4	4	3	4	3.71429	2	3.89509	3	4	4	3
3022091	302	1	78	4	2	0	0	3	1	2	2	3	3	3	13	2	1	1	0	1	1	3	3	3	2	1	4	4	3	3	3	3.4	3	3.65	4	4	4	3	4	4	3	4	3.71429	2	3.89509	3	4	4	3
3022092	302	1	81	4	2	0	1	3	1	4	4	4	3	4	19	2	1	1	0	1	0	3	3	3	2	1	4	4	3	3	3	3.4	3	3.65	4	4	4	3	4	4	3	4	3.71429	2	3.89509	3	4	4	3
3022094	302	1	71	3	3	0	1	4	1	4	4	4	4	4	20	2	1	1	0	1	0	3	3	3	2	1	4	4	3	3	3	3.4	3	3.65	4	4	4	3	4	4	3	4	3.71429	2	3.89509	3	4	4	3
3022096	302	1	62	1	4	1	1	4	1	4	4	3	4	4	19	2	1	1	0	1	0	3	3	3	1	1	4	4	4	4	4	4	4	3.65	4	4	4	3	4	4	3	4	3.71429	2	3.89509	3	4	4	3
3022097	302	1	70	3	3	1	1	3	1	4	4	4	3	4	19	2	1	1	0	1	0	3	3	3	2	1	4	4	3	3	3	3.4	3	3.65	4	4	4	3	4	4	3	4	3.71429	2	3.89509	3	4	4	3
3022100	302	1	67	2	2	1	1	3	1	4	4	4	3	4	19	2	1	1	0	1	0	3	3	3	2	1	4	4	3	3	3	3.4	3	3.65	4	4	4	3	4	4	3	4	3.71429	2	3.89509	3	4	4	3
3022105	302	1	65	2	4	0	0	3	1	4	4	4	3	4	19	2	1	1	0	1	0	3	3	3	2	1	3	4	2	3	3	3	2	3.65	4	3	4	4	3	4	4	3	3.57143	2	3.89509	3	4	4	3
4011001	401	2	82	4	1	0	1	3	1	5	5	5	5	5	25	2	0	1	0	1	0	2	1	1	1	1	5	5	5	5	5	5	4	3.62857	4	5	5	5	5	5	5	5	5	4	3.70748	2	5	5	5
4011002	401	2	82	4	2	0	1	2	0	5	5	5	3	5	23	2	0	1	0	1	1	3	1	1	3	1	4	4	4	4	4	4	4	3.62857	4	5	5	5	5	5	5	5	5	4	3.70748	2	4	4	4
4011003	401	2	71	3	4	0	1	2	0	4	4	3	3	3	17	2	0	0	0	0	0	1	1	1	2	0	4	4	3	3	3	3.4	3	3.62857	4	3	3	3	3	3	4	3	3.14286	1	3.70748	2	4	4	3
4011013	401	1	74	3	4	0	0	2	0	4	4	5	5	5	23	2	0	0	0	0	0	1	1	1	3	0	4	4	4	4	4	4	4	3.62857	4	4	5	4	5	4	4	4	4.28571	4	3.70748	2	4	4	4
4011014	401	2	67	2	4	0	1	2	0	5	5	5	5	5	25	2	0	1	0	0	0	2	1	1	3	0	5	5	3	5	5	4.6	4	3.62857	4	5	4	4	4	4	1	1	3.28571	2	3.70748	2	5	5	5
4011015	401	1	65	2	4	0	1	3	1	4	4	4	3	3	18	2	0	0	0	0	0	1	1	2	3	1	5	4	2	3	4	3.6	3	3.62857	4	4	4	4	3	4	4	4	3.85714	3	3.70748	2	4	4	4
4011016	401	1	67	2	4	0	1	2	0	4	4	3	3	4	18	2	1	0	0	1	0	2	1	1	3	1	5	5	1	1	3	3	2	3.62857	4	5	5	5	5	5	5	5	5	4	3.70748	2	4	4	4
4011017	401	1	69	2	5	0	1	3	1	4	4	4	4	4	20	2	0	1	0	0	0	2	1	1	2	1	3	3	3	5	5	3.8	3	3.62857	4	5	5	5	5	5	5	5	5	4	3.70748	2	5	5	5
4011018	401	1	60	1	5	0	1	4	1	4	5	3	5	4	21	2	0	0	0	0	0	1	1	2	3	0	5	4	2	1	1	2.6	1	3.62857	4	2	2	5	3	5	5	1	3.28571	2	3.70748	2	3	5	3
4011019	401	1	73	3	5	1	1	2	0	3	3	2	2	3	13	2	1	1	0	1	1	3	1	1	2	1	5	5	5	3	3	4.2	4	3.62857	4	2	2	2	2	2	2	2	2	1	3.70748	2	2	2	2
4011020	401	1	72	3	5	0	1	2	0	5	5	5	5	5	25	2	0	1	0	0	0	2	1	2	3	1	5	5	4	4	3	4.2	4	3.62857	4	4	4	4	5	3	1	1	3.14286	1	3.70748	2	4	4	3
4011021	401	2	67	2	4	1	1	4	1	3	3	2	2	3	13	2	1	0	1	1	1	3	1	1	1	1	5	5	5	3	3	4.2	4	3.62857	4	5	4	3	4	4	4	3	3.85714	3	3.70748	2	3	3	2
4011022	401	2	67	2	4	0	1	4	1	4	4	4	4	4	20	2	0	1	0	0	0	2	1	1	2	1	5	5	4	5	5	4.8	4	3.62857	4	5	5	5	5	5	5	5	5	4	3.70748	2	5	5	5
4011023	401	2	66	2	4	1	1	4	1	5	4	4	4	5	22	2	0	1	0	0	0	2	1	1	2	1	5	5	5	4	5	4.8	4	3.62857	4	5	5	5	5	5	5	5	5	4	3.70748	2	5	5	1
4011024	401	2	64	1	2	0	1	2	0	4	4	4	3	3	18	2	0	1	0	1	1	3	1	1	3	1	5	5	5	4	5	4.8	4	3.62857	4	5	5	5	5	5	5	5	5	4	3.70748	2	5	5	5
4011025	401	2	65	2	4	1	0	2	0	5	5	5	5	5	25	2	0	0	0	1	0	2	1	1	2	1	5	5	5	3	3	4.2	4	3.62857	4	5	5	5	5	5	5	5	5	4	3.70748	2	5	5	5
4011026	401	2	60	1	4	0	1	5	1	4	4	4	3	3	18	2	0	0	0	0	0	1	1	1	3	1	1	1	4	3	4	2.6	1	3.62857	4	4	4	4	4	4	4	3	3.85714	3	3.70748	2	4	4	4
4011027	401	2	82	4	5	1	1	2	0	3	3	1	1	1	9	1	1	1	0	1	0	3	1	1	2	1	5	3	1	3	2	2.8	1	3.62857	4	3	3	4	4	5	4	4	3.85714	3	3.70748	2	3	2	2
4011029	401	2	72	3	5	1	1	2	0	4	3	2	2	1	12	1	1	1	0	1	0	3	1	1	3	1	5	5	3	3	3	3.8	3	3.62857	4	4	4	5	5	3	1	1	3.28571	2	3.70748	2	4	4	4
4011030	401	2	70	3	5	1	1	3	1	5	5	5	5	5	25	2	1	1	1	0	0	3	1	1	2	1	5	3	1	5	5	3.8	3	3.62857	4	1	1	5	3	4	5	5	3.42857	2	3.70748	2	4	4	4
4011031	401	2	70	3	4	0	1	2	0	3	3	3	3	3	15	2	1	1	0	0	0	2	1	1	2	0	4	4	1	2	2	2.6	1	3.62857	4	2	2	2	2	2	4	4	2.57143	1	3.70748	2	4	4	2
4011032	401	2	76	4	5	0	1	2	0	4	4	3	3	4	18	2	0	1	0	1	0	2	1	1	2	1	5	5	2	3	2	3.4	3	3.62857	4	2	2	2	2	2	2	2	2	1	3.70748	2	4	4	3
4011037	401	1	61	1	3	0	1	3	1	4	3	2	1	2	12	1	1	0	1	0	1	3	1	1	1	0	3	2	3	4	3	3	2	3.62857	4	5	5	4	4	5	3	2	4	3	3.70748	2	3	2	3
4011038	401	1	63	1	3	0	1	3	1	1	2	1	2	1	7	1	1	0	1	0	1	3	1	1	2	0	2	3	4	3	3	3	2	3.62857	4	2	3	3	2	3	4	3	2.85714	1	3.70748	2	3	2	4
4011040	401	2	64	1	3	0	1	3	1	3	2	2	1	0	8	1	0	1	1	0	1	3	1	1	1	1	3	2	3	2	3	2.6	1	3.62857	4	4	3	4	3	4	4	4	3.71429	2	3.70748	2	4	4	4
4011041	401	1	69	2	3	0	1	4	1	2	1	1	1	1	6	1	1	1	0	1	0	3	1	1	1	1	3	3	3	4	3	3.2	2	3.62857	4	4	4	3	4	5	3	3	3.71429	2	3.70748	2	3	3	3
4011043	401	2	65	2	2	1	1	2	0	4	4	3	3	3	17	2	0	1	1	1	0	3	1	1	1	1	4	4	3	3	3	3.4	3	3.62857	4	3	3	4	4	2	3	3	3.14286	1	3.70748	2	3	3	3
4011044	401	2	64	1	3	0	1	3	1	4	4	5	5	5	23	2	0	0	0	0	0	1	1	1	2	0	4	4	4	4	4	4	4	3.62857	4	4	4	5	5	5	5	4	4.57143	4	3.70748	2	4	4	4
4011048	401	2	66	2	5	0	1	3	1	4	4	4	5	4	21	2	1	0	0	0	0	2	1	1	2	0	4	4	3	5	5	4.2	4	3.62857	4	5	5	5	5	5	5	5	5	4	3.70748	2	4	5	4
4011055	401	2	73	3	3	0	1	3	1	4	3	3	3	3	16	2	1	1	1	1	0	3	1	1	1	0	3	3	3	3	3	3	2	3.62857	4	3	3	3	3	3	3	3	3	1	3.70748	2	3	3	3
4011059	401	2	73	3	5	0	0	2	0	4	4	3	4	3	18	2	0	1	0	0	0	2	1	1	3	1	5	3	3	3	3	3.4	3	3.62857	4	4	3	4	4	4	1	1	3	1	3.70748	2	4	4	4
4011061	401	1	67	2	5	1	1	4	1	5	5	5	5	5	25	2	1	0	0	0	0	2	1	1	3	1	5	5	3	1	3	3.4	3	3.62857	4	3	3	4	4	4	2	2	3.14286	1	3.70748	2	4	4	4
4011062	401	2	62	1	4	1	0	2	0	3	3	1	1	1	9	1	1	1	0	0	0	2	1	1	2	0	5	5	3	3	3	3.8	3	3.62857	4	4	4	5	5	3	3	3	3.85714	3	3.70748	2	5	4	3
4011063	401	2	71	3	3	0	0	3	1	5	5	5	5	0	20	1	0	0	0	0	0	1	1	1	3	0	5	5	2	2	2	3.2	2	3.62857	4	1	1	2	3	2	3	3	2.14286	1	3.70748	2	3	4	3
4011068	401	2	66	2	4	0	1	4	1	4	4	4	4	4	20	2	0	0	0	0	0	1	1	1	2	1	4	4	4	4	4	4	4	3.62857	4	4	4	4	4	4	4	4	4	3	3.70748	2	4	4	4
4011071	401	2	67	2	4	0	1	4	1	4	4	4	4	4	20	2	0	0	0	0	0	1	1	1	2	0	4	4	4	4	4	4	4	3.62857	4	4	4	4	4	4	4	4	4	3	3.70748	2	4	4	4
4011073	401	2	67	2	4	0	1	3	1	4	5	4	5	4	22	2	0	0	0	0	0	1	1	1	1	0	4	4	4	4	4	4	4	3.62857	4	4	3	4	4	5	3	4	3.85714	3	3.70748	2	3	4	4
4011075	401	2	60	1	5	0	1	4	1	4	4	4	4	4	20	2	0	0	0	0	0	1	1	1	3	0	4	5	3	3	3	3.6	3	3.62857	4	3	3	3	2	4	3	2	2.85714	1	3.70748	2	4	3	3
4011076	401	2	61	1	4	0	1	2	0	5	5	5	5	5	25	2	0	1	0	1	0	2	1	1	3	1	5	5	3	3	5	4.2	4	3.62857	4	3	3	5	5	3	3	3	3.57143	2	3.70748	2	3	3	4
4011077	401	1	81	4	4	1	1	3	1	4	4	4	4	4	20	2	1	1	0	0	0	2	1	2	2	1	5	5	4	4	4	4.4	4	3.62857	4	4	4	5	4	4	4	5	4.28571	4	3.70748	2	5	5	5
4011078	401	2	70	3	4	1	1	2	0	5	5	5	4	5	24	2	1	1	1	1	0	3	1	1	3	0	5	5	5	1	5	4.2	4	3.62857	4	1	1	5	1	1	3	3	2.14286	1	3.70748	2	3	3	5
4011079	401	1	71	3	3	1	1	2	0	3	3	3	3	3	15	2	1	1	1	1	0	3	1	1	3	0	5	3	3	3	4	3.6	3	3.62857	4	3	1	3	3	3	5	5	3.28571	2	3.70748	2	3	3	3
4011081	401	2	63	1	3	0	1	1	0	5	4	4	4	4	21	2	1	1	1	1	0	3	3	3	2	1	4	4	4	4	2	3.6	3	3.62857	4	2	2	1	2	2	1	2	1.71429	1	3.70748	2	2	2	2
4011082	401	1	60	1	4	1	1	4	1	3	3	4	4	4	18	2	0	0	0	0	0	1	1	1	3	0	2	4	3	3	3	3	2	3.62857	4	4	3	4	4	3	4	4	3.71429	2	3.70748	2	3	3	4
4011083	401	1	69	2	4	0	1	2	0	4	3	4	3	2	16	2	0	0	0	1	0	2	1	2	1	1	5	5	1	1	1	2.6	1	3.62857	4	3	1	4	4	3	4	4	3.28571	2	3.70748	2	4	3	4
4011086	401	2	68	2	3	0	1	2	0	4	4	4	4	4	20	2	0	1	1	0	0	2	1	1	3	0	3	3	4	3	3	3.2	2	3.62857	4	2	2	2	3	3	2	2	2.28571	1	3.70748	2	2	2	2
4011088	401	1	72	3	5	0	1	3	1	5	5	5	5	4	24	2	0	0	0	0	0	1	1	1	3	1	5	5	3	3	4	4	4	3.62857	4	4	2	5	5	4	4	3	3.85714	3	3.70748	2	4	4	4
4011089	401	2	74	3	5	0	1	2	0	4	4	4	3	4	19	2	0	0	0	1	0	2	1	1	2	1	5	5	5	3	5	4.6	4	3.62857	4	5	4	4	4	4	4	4	4.14286	3	3.70748	2	5	5	5
4011092	401	2	60	1	5	0	1	3	1	4	5	4	4	5	22	2	0	0	0	1	1	2	1	1	2	0	3	4	4	4	3	3.6	3	3.62857	4	4	3	3	2	5	4	5	3.71429	2	3.70748	2	4	5	5
4011094	401	2	60	1	4	0	1	4	1	5	4	5	4	5	23	2	0	0	0	0	0	1	1	1	2	0	4	4	3	4	3	3.6	3	3.62857	4	3	4	5	4	4	3	3	3.71429	2	3.70748	2	3	4	4
4011095	401	2	66	2	4	0	1	2	0	4	4	5	4	2	19	2	1	1	1	1	0	3	1	1	1	0	3	2	3	4	3	3	2	3.62857	4	3	4	3	4	3	3	4	3.42857	2	3.70748	2	3	3	4
4011097	401	2	62	1	3	0	1	3	1	4	5	4	5	4	22	2	0	0	0	0	0	1	1	1	1	0	3	2	3	2	2	2.4	1	3.62857	4	5	4	5	4	5	4	5	4.57143	4	3.70748	2	4	5	4
4011098	401	1	68	2	4	0	1	3	1	2	4	3	2	4	15	2	0	0	1	0	0	2	3	2	2	0	3	3	3	3	3	3	2	3.62857	4	2	4	2	3	3	4	2	2.85714	1	3.70748	2	3	2	4
4011099	401	2	65	2	3	1	1	3	1	3	3	3	3	3	15	2	0	0	0	0	0	1	1	1	1	1	3	3	3	3	3	3	2	3.62857	4	4	4	4	4	4	4	3	3.85714	3	3.70748	2	4	3	2
4011100	401	1	62	1	2	0	1	4	1	1	2	2	2	1	8	1	1	0	1	0	1	3	1	1	1	0	2	2	4	4	3	3	2	3.62857	4	4	3	3	3	3	3	3	3.14286	1	3.70748	2	4	4	4
4011105	401	1	68	2	4	1	1	3	1	5	5	4	4	4	22	2	0	0	0	0	0	1	1	1	2	0	5	5	5	5	5	5	4	3.62857	4	5	5	3	5	4	4	4	4.28571	4	3.70748	2	2	4	2
4011106	401	1	69	2	4	0	1	3	1	4	4	4	4	4	20	2	0	0	0	0	0	1	1	1	3	0	5	5	1	1	1	2.6	1	3.62857	4	5	5	5	4	4	1	3	3.85714	3	3.70748	2	4	4	3
4011107	401	1	66	2	5	0	1	3	1	4	4	4	4	4	20	2	0	0	0	0	0	1	3	2	3	1	1	1	5	5	5	3.4	3	3.62857	4	5	5	4	4	5	4	4	4.42857	4	3.70748	2	4	5	4
4011109	401	1	67	2	5	1	1	4	1	5	5	5	5	5	25	2	0	0	0	0	0	1	1	3	2	1	5	5	5	3	5	4.6	4	3.62857	4	4	4	4	4	4	4	3	3.85714	3	3.70748	2	4	4	4
4011117	401	1	61	1	4	0	1	4	1	5	0	4	5	5	19	1	0	0	0	0	0	1	3	3	2	1	5	5	1	1	1	2.6	1	3.62857	4	4	4	4	4	4	4	4	4	3	3.70748	2	4	4	4
4011118	401	1	69	2	5	1	1	1	0	5	5	3	3	4	20	2	1	0	1	1	0	3	1	2	3	1	1	1	5	5	4	3.2	2	3.62857	4	5	5	5	4	5	4	4	4.57143	4	3.70748	2	4	4	4
4011119	401	2	66	2	3	0	1	1	0	4	3	1	0	4	12	1	1	0	1	1	0	3	1	1	1	1	4	4	5	5	4	4.4	4	3.62857	4	5	5	4	4	5	4	4	4.42857	4	3.70748	2	4	4	4
4011121	401	2	64	1	4	0	1	3	1	5	5	5	4	4	23	2	0	0	0	0	0	1	1	1	1	0	4	4	3	4	4	3.8	3	3.62857	4	4	4	4	3	5	3	4	3.85714	3	3.70748	2	4	4	3
4031001	403	2	64	1	3	0	1	3	1	5	5	4	4	5	23	2	0	1	0	1	0	2	1	1	3	0	3	3	3	3	3	3	2	3.07027	1	3	3	3	5	3	3	3	3.28571	2	3.23359	1	3	3	3
4031002	403	1	61	1	4	0	1	4	1	5	5	5	5	5	25	2	0	0	0	0	0	1	1	2	2	1	5	5	1	1	1	2.6	1	3.07027	1	5	4	5	5	4	5	5	4.71429	4	3.23359	1	5	5	5
4031003	403	2	64	1	3	0	1	2	0	4	4	5	5	4	22	2	0	1	0	0	0	2	1	1	3	1	2	3	3	4	4	3.2	2	3.07027	1	4	4	5	4	4	3	3	3.85714	3	3.23359	1	4	2	2
4031004	403	1	68	2	4	0	1	3	1	3	3	3	3	3	15	2	0	0	0	0	0	1	1	3	1	1	3	3	3	4	3	3.2	2	3.07027	1	2	2	3	3	3	1	3	2.42857	1	3.23359	1	3	3	3
4031005	403	2	61	1	3	1	0	3	1	3	4	5	5	4	21	2	0	0	0	0	0	1	1	1	2	0	2	3	4	2	3	2.8	1	3.07027	1	5	2	4	4	4	5	5	4.14286	3	3.23359	1	5	5	3
4031007	403	2	61	1	4	0	1	4	1	5	5	5	5	4	24	2	0	0	0	0	0	1	1	2	3	1	4	5	3	2	2	3.2	2	3.07027	1	4	4	3	3	2	2	3	3	1	3.23359	1	4	4	4
4031009	403	2	65	2	4	1	1	2	0	3	4	2	2	4	15	2	1	1	1	0	0	3	1	1	1	1	4	4	4	3	4	3.8	3	3.07027	1	3	3	3	4	3	4	4	3.42857	2	3.23359	1	4	4	4
4031011	403	2	64	1	3	0	0	2	0	3	3	3	1	1	11	1	1	1	0	0	0	2	1	1	3	0	3	3	3	3	3	3	2	3.07027	1	3	4	5	4	3	3	3	3.57143	2	3.23359	1	4	5	5
4031015	403	1	65	2	3	0	1	2	0	4	4	2	2	0	12	1	1	0	0	0	0	2	3	1	1	0	5	5	4	1	3	3.6	3	3.07027	1	3	1	1	2	1	1	1	1.42857	1	3.23359	1	3	3	3
4031016	403	1	68	2	3	0	1	2	0	4	4	4	2	2	16	2	1	1	0	0	0	2	3	1	1	1	4	5	3	1	3	3.2	2	3.07027	1	3	1	1	2	1	1	1	1.42857	1	3.23359	1	3	3	3
4031017	403	1	70	3	5	1	1	2	0	1	3	3	1	1	9	1	1	0	0	1	0	2	2	2	2	1	3	3	2	3	3	2.8	1	3.07027	1	1	1	3	3	3	1	3	2.14286	1	3.23359	1	4	3	4
4031018	403	2	60	1	4	0	1	2	0	5	5	5	5	5	25	2	0	1	0	1	0	2	1	1	2	0	2	2	3	3	3	2.6	1	3.07027	1	1	1	1	1	1	1	1	1	1	3.23359	1	3	3	3
4031020	403	1	67	2	3	0	1	3	1	4	4	3	3	4	18	2	0	1	0	1	0	2	3	2	3	1	3	3	3	3	3	3	2	3.07027	1	4	3	5	5	5	5	5	4.57143	4	3.23359	1	4	4	4
4031021	403	2	71	3	3	0	0	4	1	4	4	4	4	4	20	2	0	0	0	0	0	1	1	1	3	1	3	3	3	3	3	3	2	3.07027	1	3	3	3	3	3	3	3	3	1	3.23359	1	5	5	4
4031022	403	2	70	3	4	0	1	2	0	1	1	1	1	1	5	1	1	1	1	1	0	3	1	1	2	1	4	4	2	2	1	2.6	1	3.07027	1	2	2	2	2	2	2	2	2	1	3.23359	1	2	2	2
4031026	403	2	69	2	4	0	0	2	0	4	4	4	4	4	20	2	0	0	0	0	0	1	1	1	2	0	5	3	1	4	3	3.2	2	3.07027	1	1	1	1	1	1	1	1	1	1	3.23359	1	3	3	2
4031031	403	1	62	1	3	0	1	2	0	3	3	3	3	3	15	2	1	1	0	1	1	3	1	3	3	1	3	5	3	2	4	3.4	3	3.07027	1	4	5	3	5	4	5	4	4.28571	4	3.23359	1	4	4	4
4031032	403	2	64	1	4	0	1	3	1	3	3	3	3	3	15	2	1	1	0	0	0	2	1	3	3	1	3	4	3	3	2	3	2	3.07027	1	1	5	3	5	5	5	5	4.14286	3	3.23359	1	4	4	4
4031033	403	1	73	3	2	1	1	3	1	5	5	5	5	5	25	2	0	0	0	0	0	1	1	1	2	1	2	2	4	4	4	3.2	2	3.07027	1	3	3	4	4	4	4	4	3.71429	2	3.23359	1	4	4	3
4031035	403	2	66	2	3	0	1	2	0	5	1	1	1	1	9	1	1	0	1	0	0	2	1	1	2	1	5	5	2	3	3	3.6	3	3.07027	1	4	4	4	3	4	4	4	3.85714	3	3.23359	1	4	4	3
4031038	403	1	63	1	3	0	1	2	0	0	0	0	0	0	0	1	1	0	1	1	0	3	1	1	2	0	1	1	5	1	1	1.8	1	3.07027	1	1	1	5	5	5	5	5	3.85714	3	3.23359	1	5	5	5
4031039	403	2	69	2	4	0	1	2	0	5	5	5	5	5	25	2	1	1	0	1	0	3	1	2	2	0	2	2	3	3	3	2.6	1	3.07027	1	1	1	1	1	1	1	1	1	1	3.23359	1	3	3	3
4031042	403	2	61	1	4	0	1	2	0	5	5	4	5	4	23	2	0	1	1	0	0	2	1	1	2	1	5	5	1	3	2	3.2	2	3.07027	1	3	3	3	4	4	4	5	3.71429	2	3.23359	1	5	5	5
4031044	403	2	67	2	4	0	0	2	0	3	3	3	3	2	14	2	0	0	0	0	0	1	1	1	3	0	4	4	4	1	1	2.8	1	3.07027	1	1	1	1	1	3	1	1	1.28571	1	3.23359	1	2	2	2
4031046	403	1	63	1	3	1	1	4	1	4	4	4	4	4	20	2	0	0	0	0	0	1	3	2	2	1	3	3	3	3	3	3	2	3.07027	1	3	3	3	3	3	3	3	3	1	3.23359	1	3	3	3
4031047	403	1	62	1	5	0	1	2	0	4	4	3	3	3	17	2	1	1	0	0	0	2	3	1	2	0	3	3	3	1	1	2.2	1	3.07027	1	4	4	4	4	4	4	4	4	3	3.23359	1	4	4	4
4031048	403	1	62	1	4	0	1	3	1	4	3	4	4	2	17	2	0	0	0	0	0	1	1	1	3	0	3	3	3	3	3	3	2	3.07027	1	3	3	4	4	5	4	1	3.42857	2	3.23359	1	4	4	4
4031049	403	2	60	1	3	0	1	1	0	4	4	1	1	3	13	1	1	0	0	0	0	2	1	1	1	1	5	5	2	1	1	2.8	1	3.07027	1	1	1	5	3	5	5	5	3.57143	2	3.23359	1	4	4	4
4031050	403	1	67	2	3	0	1	3	1	5	4	3	3	4	19	2	0	1	1	0	1	3	1	3	2	1	3	3	4	5	3	3.6	3	3.07027	1	4	3	2	4	5	4	3	3.57143	2	3.23359	1	4	4	4
4031051	403	1	68	2	5	0	1	2	0	4	4	4	4	4	20	2	0	0	0	0	0	1	1	2	3	1	5	3	1	3	5	3.4	3	3.07027	1	1	1	3	3	3	3	3	2.42857	1	3.23359	1	3	3	3
4031052	403	2	62	1	4	0	1	2	0	5	5	4	3	4	21	2	1	1	1	1	0	3	1	3	2	1	3	3	3	1	1	2.2	1	3.07027	1	1	1	2	1	1	1	1	1.14286	1	3.23359	1	4	4	4
4031054	403	1	71	3	3	0	1	2	0	5	5	5	1	5	21	1	0	0	0	0	0	1	1	1	3	1	3	4	4	4	4	3.8	3	3.07027	1	5	5	5	5	5	5	5	5	4	3.23359	1	4	4	4
4031055	403	1	73	3	5	0	1	3	1	5	4	4	4	3	20	2	0	0	0	0	0	1	1	1	2	1	5	5	4	2	4	4	4	3.07027	1	4	2	2	4	5	5	5	3.85714	3	3.23359	1	5	5	4
4031056	403	2	73	3	4	1	0	2	0	5	5	3	3	4	20	2	1	1	0	1	0	3	1	1	1	1	5	5	3	3	2	3.6	3	3.07027	1	4	4	4	4	4	3	3	3.71429	2	3.23359	1	4	4	4
4031057	403	2	64	1	3	0	1	2	0	1	1	4	4	4	14	1	1	1	0	1	0	3	1	1	3	1	4	3	3	3	1	2.8	1	3.07027	1	1	1	1	3	1	1	3	1.57143	1	3.23359	1	4	4	4
4031058	403	2	67	2	3	0	1	1	0	5	5	3	3	4	20	2	1	1	0	1	0	3	1	3	2	1	3	3	3	1	1	2.2	1	3.07027	1	1	3	3	3	3	5	5	3.28571	2	3.23359	1	5	5	5
4031059	403	2	69	2	1	0	1	2	0	5	4	4	4	4	21	2	1	0	0	0	0	2	1	1	3	1	5	5	5	5	5	5	4	3.07027	1	5	5	5	5	5	5	5	5	4	3.23359	1	5	5	5
4031060	403	2	60	1	3	0	1	5	1	5	3	4	3	5	20	2	0	0	0	0	0	1	1	2	3	1	5	5	5	5	5	5	4	3.07027	1	3	3	3	3	4	4	4	3.42857	2	3.23359	1	4	4	5
4031062	403	1	71	3	3	0	1	2	0	3	4	3	4	3	17	2	0	0	0	0	0	1	3	1	1	1	4	4	2	2	4	3.2	2	3.07027	1	5	5	5	5	5	5	5	5	4	3.23359	1	5	5	5
4031063	403	2	66	2	3	0	1	2	0	5	5	1	2	1	14	1	0	1	1	0	0	2	1	1	2	1	3	3	3	3	3	3	2	3.07027	1	4	3	5	5	3	4	5	4.14286	3	3.23359	1	4	5	4
4031065	403	2	68	2	4	0	1	2	0	4	4	3	4	0	15	1	1	1	0	1	0	3	1	1	2	0	5	5	1	3	3	3.4	3	3.07027	1	3	3	3	3	3	3	3	3	1	3.23359	1	4	3	3
4031066	403	1	73	3	5	0	1	3	1	4	4	4	4	4	20	2	0	0	0	0	0	1	1	1	2	1	5	3	2	2	2	2.8	1	3.07027	1	2	3	2	2	2	2	2	2.14286	1	3.23359	1	2	2	2
4031068	403	2	64	1	3	0	1	2	0	4	4	4	5	4	21	2	0	0	0	0	0	1	1	1	3	0	1	5	3	3	4	3.2	2	3.07027	1	5	5	5	5	1	5	5	4.42857	4	3.23359	1	5	5	5
4031069	403	1	65	2	3	1	1	1	0	3	3	3	4	4	17	2	1	1	0	1	0	3	1	1	1	1	5	3	3	1	1	2.6	1	3.07027	1	2	1	4	4	1	2	2	2.28571	1	3.23359	1	3	3	1
4031070	403	1	68	2	3	0	1	3	1	5	5	5	5	5	25	2	0	0	0	0	0	1	1	2	2	1	3	4	2	2	3	2.8	1	3.07027	1	4	1	4	3	3	2	2	2.71429	1	3.23359	1	3	3	3
4031071	403	2	67	2	4	0	1	2	0	5	5	5	5	5	25	2	0	0	0	1	0	2	1	1	2	1	3	3	3	3	3	3	2	3.07027	1	3	3	3	3	3	3	3	3	1	3.23359	1	5	5	5
4031072	403	1	70	3	4	1	1	3	1	4	4	4	4	4	20	2	0	0	0	0	0	1	1	3	2	1	2	2	4	4	3	3	2	3.07027	1	1	1	1	2	1	1	1	1.14286	1	3.23359	1	4	4	4
4031075	403	1	63	1	1	1	1	3	1	5	5	4	5	3	22	2	0	1	0	1	0	2	2	1	2	1	1	1	5	5	5	3.4	3	3.07027	1	5	5	5	5	5	5	5	5	4	3.23359	1	5	5	5
4031079	403	2	66	2	3	1	1	3	1	5	5	5	5	3	23	2	0	0	0	0	0	1	1	3	1	0	2	2	4	4	4	3.2	2	3.07027	1	5	5	5	5	5	5	5	5	4	3.23359	1	5	5	5
4031081	403	1	64	1	4	0	1	4	1	5	5	5	5	5	25	2	0	0	0	0	0	1	1	2	1	1	4	4	3	3	3	3.4	3	3.07027	1	2	1	1	1	1	1	1	1.14286	1	3.23359	1	4	4	4
4031082	403	1	68	2	3	0	1	2	0	5	3	2	2	4	16	2	1	1	1	1	1	3	1	2	2	1	1	4	3	2	4	2.8	1	3.07027	1	5	5	5	5	5	5	5	5	4	3.23359	1	5	5	5
4031083	403	2	63	1	3	0	1	2	0	4	4	3	3	2	16	2	1	1	1	1	1	3	1	1	2	1	4	4	5	3	4	4	4	3.07027	1	5	5	5	5	5	5	5	5	4	3.23359	1	5	5	5
4031084	403	1	68	2	4	0	0	2	0	3	2	2	2	3	12	1	0	1	0	1	0	2	1	1	2	0	2	2	4	3	3	2.8	1	3.07027	1	3	3	3	4	4	3	3	3.28571	2	3.23359	1	5	5	4
4031085	403	2	62	1	4	0	1	3	1	5	4	4	4	3	20	2	0	0	0	0	0	1	1	1	3	1	5	1	1	5	1	2.6	1	3.07027	1	1	1	1	3	1	4	4	2.14286	1	3.23359	1	5	5	5
4031086	403	2	65	2	3	1	1	2	0	4	4	5	5	5	23	2	0	0	0	0	0	1	1	1	3	1	2	3	2	4	3	2.8	1	3.07027	1	1	1	4	5	4	2	1	2.57143	1	3.23359	1	4	4	4
4031087	403	1	62	1	4	0	1	3	1	3	3	3	3	3	15	2	1	1	0	0	0	2	1	1	2	0	5	3	4	1	1	2.8	1	3.07027	1	5	5	2	5	2	1	2	3.14286	1	3.23359	1	4	5	4
4031088	403	1	63	1	3	0	1	4	1	5	5	5	5	5	25	2	0	0	0	0	0	1	3	2	3	1	5	1	3	1	1	2.2	1	3.07027	1	4	1	3	3	2	3	2	2.57143	1	3.23359	1	5	5	3
4031089	403	2	60	1	3	0	1	2	0	5	5	5	1	5	21	1	0	0	0	1	0	2	1	2	1	0	5	5	2	1	1	2.8	1	3.07027	1	1	1	1	1	1	1	1	1	1	3.23359	1	1	3	3
4031096	403	1	62	1	3	1	1	3	1	4	4	3	3	4	18	2	1	0	0	0	0	2	3	2	1	0	3	3	3	3	3	3	2	3.07027	1	3	3	3	3	3	3	3	3	1	3.23359	1	3	3	3
4031098	403	1	64	1	4	1	1	2	0	3	3	3	3	3	15	2	1	0	0	0	0	2	3	3	2	1	3	3	3	3	3	3	2	3.07027	1	3	3	5	5	5	4	4	4.14286	3	3.23359	1	3	3	3
4031099	403	2	61	1	3	0	1	2	0	2	2	2	2	1	9	1	1	1	0	1	0	3	1	1	3	1	3	3	3	2	2	2.6	1	3.07027	1	3	3	3	3	4	3	3	3.14286	1	3.23359	1	3	3	3
4031100	403	2	61	1	4	0	1	1	0	4	4	2	2	3	15	2	1	0	0	1	0	2	1	1	2	1	3	3	3	2	2	2.6	1	3.07027	1	3	3	3	3	4	3	3	3.14286	1	3.23359	1	4	4	3
4031102	403	2	73	3	4	1	1	2	0	5	5	5	5	5	25	2	0	1	0	0	0	2	1	1	3	1	3	3	4	3	3	3.2	2	3.07027	1	5	5	4	4	4	4	5	4.42857	4	3.23359	1	4	4	4
4031105	403	1	60	1	4	0	1	2	0	5	4	4	5	4	22	2	0	0	0	0	0	1	3	2	1	0	3	5	4	5	3	4	4	3.07027	1	5	5	5	5	5	5	5	5	4	3.23359	1	4	4	3
4031106	403	2	62	1	3	0	1	3	1	4	4	3	5	4	20	2	0	0	0	0	0	1	3	2	1	0	5	3	5	5	3	4.2	4	3.07027	1	5	5	5	5	5	5	5	5	4	3.23359	1	4	4	3
4031108	403	2	73	3	3	0	1	2	0	3	4	2	3	1	13	1	0	1	1	0	0	2	1	1	2	0	3	3	5	3	4	3.6	3	3.07027	1	5	4	4	4	5	4	4	4.28571	4	3.23359	1	5	4	5
4031109	403	2	65	2	4	0	1	3	1	4	3	5	4	5	21	2	0	1	0	1	0	2	1	1	2	1	1	3	1	1	1	1.4	1	3.07027	1	1	1	1	4	1	4	2	2	1	3.23359	1	4	4	4
4031111	403	2	72	3	2	0	1	2	0	5	5	4	4	4	22	2	1	1	1	1	1	3	1	1	3	0	5	2	2	3	3	3	2	3.07027	1	3	3	4	4	4	4	4	3.71429	2	3.23359	1	3	4	4
4031113	403	2	65	2	4	0	1	2	0	3	4	2	2	1	12	1	1	1	0	1	1	3	1	1	1	1	1	3	3	1	1	1.8	1	3.07027	1	3	3	1	1	2	3	3	2.28571	1	3.23359	1	3	3	3
4031114	403	2	69	2	5	0	0	2	0	3	3	3	3	3	15	2	1	1	0	0	0	2	1	1	2	1	5	5	1	1	1	2.6	1	3.07027	1	5	5	5	5	5	5	5	5	4	3.23359	1	5	5	5
4031115	403	2	60	1	3	0	0	2	0	5	5	4	1	4	19	1	0	0	0	0	1	2	1	1	3	0	5	3	4	2	4	3.6	3	3.07027	1	2	1	1	2	2	1	1	1.42857	1	3.23359	1	2	4	4
4031120	403	2	73	3	3	0	1	2	0	5	4	4	5	5	23	2	1	1	1	1	1	3	1	2	3	1	5	5	1	1	2	2.8	1	3.07027	1	5	5	5	5	5	5	4	4.85714	4	3.23359	1	4	4	4
4031121	403	2	68	2	2	0	0	1	0	5	5	1	1	3	15	1	1	0	0	1	0	2	1	1	2	1	1	1	5	5	4	3.2	2	3.07027	1	5	4	3	5	3	2	4	3.71429	2	3.23359	1	5	5	5
4031122	403	2	67	2	4	0	1	2	0	5	4	5	5	5	24	2	0	1	0	0	0	2	1	1	1	0	4	4	4	3	4	3.8	3	3.07027	1	1	1	2	5	5	2	2	2.57143	1	3.23359	1	4	4	4
5021001	502	1	69	2	4	0	1	3	1	5	5	5	5	5	25	2	1	0	0	0	0	2	1	1	2	1	1	4	3	1	1	2	1	3.1372	1	5	4	5	3	3	4	4	4	3	3.78281	2	2	4	3
5021003	502	2	76	4	2	0	0	3	1	4	4	4	3	2	17	2	0	1	0	0	0	2	1	1	2	1	5	4	4	3	3	3.8	3	3.1372	1	4	5	4	4	4	3	3	3.85714	3	3.78281	2	5	5	5
5021006	502	2	66	2	5	0	1	2	0	4	4	4	4	4	20	2	1	0	0	0	0	2	1	1	2	1	2		4	4	5	3.75	3	3.1372	1	5	5	4	4	4	4	4	4.28571	4	3.78281	2	4	4	4
5021007	502	2	62	1	3	0	0	2	0	5	5	5	5	5	25	2	0	0	0	0	0	1	1	1	3	1	3	3	4	3	3	3.2	2	3.1372	1	5	5	4	4	4	4	5	4.42857	4	3.78281	2	4	4
5021009	502	1	64	1	3	0	1	3	1	4	4	4	3	2	17	2	0	1	0	0	0	2	1	1	1	1	5	4	4	3	3	3.8	3	3.1372	1	4	5	4	4	4	3	3	3.85714	3	3.78281	2	5	5	5
5021011	502	2	66	2	5	0	0	2	0	1	1	1	1	1	5	1	1	0	0	0	0	2	1	1	1	1	3	3	3	3	3	3	2	3.1372	1	3	3	4	3	3	4	3	3.28571	2	3.78281	2	4	4	4
5021014	502	1	74	3	5	0	1	3	1	5	5	4	3	4	21	2	0	0	0	0	0	1	3	2	2	1	3	3	2	4	3	3	2	3.1372	1	3	2	3	2	4	2	2	2.57143	1	3.78281	2	3	3	3
5021015	502	2	73	3	5	0	1	2	0	5	5	4	3	3	20	2	0	0	0	0	0	1	1	1	2	0	3	4	3	2	3	3	2	3.1372	1	2	2	2	2	4	2		2.33333	1	3.78281	2	4	4	3
5021017	502	2	81	4	2	0	1	2	0	5	5	5	5	5	25	2	1	0	0	1	0	2	1	1	2	1	5	5	5	5	5	5	4	3.1372	1	5	5	5	5	4	4	5	4.71429	4	3.78281	2	5	5	5
5021018	502	2	72	3	5	0	1	2	0	4	4	4	4	4	20	2	1	1	1	1	0	3	1	1	2	1	5	5	1	1	1	2.6	1	3.1372	1	4	4	4	4	4	4	4	4	3	3.78281	2	4	4	4
5021019	502	2	66	2	5	0	1	3	1	5	4	4	4	4	21	2	0	1	0	1	0	2	1	1	3	1	5	5	4		4	4.5	4	3.1372	1		4	4	4	4	4	4	4	3	3.78281	2	4	4	4
5021022	502	2	62	1	4	0	1	3	1	4	4	4	4	4	20	2	0	0	0	0	0	1	1	1	2	1	4	4	3	3	3	3.4	3	3.1372	1	4	4	4	4	4	2	2	3.42857	2	3.78281	2	4	4	4
5021023	502	1	69	2	4	0	1	3	1	3	3	3	3	3	15	2	0	0	0	0	0	1	3	1	2	1	4	4	3	3	3	3.4	3	3.1372	1	4	4	4	4	4	2	2	3.42857	2	3.78281	2	4	4	4
5021024	502	1	67	2	5	0	1	3	1	4	4	4	4	4	20	2	0	0	0	0	0	1	1	1	3	1	4	4	3	3	3	3.4	3	3.1372	1	4	4	4	4	4	2	2	3.42857	2	3.78281	2	4	4	4
5021025	502	2	69	2	5	0	0	2	0	4	4	4	4	4	20	2	0	0	0	0	0	1	1	1	3	1	4	4	3	1	3	3	2	3.1372	1	4	4	4	4	4	2	2	3.42857	2	3.78281	2	4	4	4
5021026	502	1	72	3	5	0	1	2	0	4	4	4	4	4	20	2	0	1	0	0	0	2	1	1	2	1	4	4	3	1	3	3	2	3.1372	1	4	4	4	4	4	2	2	3.42857	2	3.78281	2	4	4	4
5021027	502	1	60	1	5	0	1	2	0	3	3	3	3	3	15	2	0	0	0	0	0	1	1	1	2	1	4	4	3	3	3	3.4	3	3.1372	1	4	4	4	4	4	2	2	3.42857	2	3.78281	2	4	4	4
5021028	502	2	60	1	4	0	1	3	1	3	3	3	3	3	15	2	0	0	0	0	0	1	1	1	2	1	4	4	3	3	3	3.4	3	3.1372	1	4	4	4	4	4	2	2	3.42857	2	3.78281	2	4	4	4
5021030	502	1	68	2	4	1	1	1	0	3	3	3	3	3	15	2	1	1	0	1	1	3	3	2	2	1	4	5	5	3	3	4	4	3.1372	1	5	5	5	5	5	5	5	5	4	3.78281	2	3		4
5021031	502	2	65	2	5	0	1	2	0	4	4	3	3	4	18	2	0	1	0	1	0	2	1	1	2	1	2	5	4	3	3	3.4	3	3.1372	1	3	3	4	4	4	4	4	3.71429	2	3.78281	2	4	4	4
5021032	502	2	66	2	4	0	1	3	1	4	4	4	4	4	20	2	0	0	0	0	0	1	1	1	2	1	4	4	3	1	3	3	2	3.1372	1	4	4	4	4	4	2	2	3.42857	2	3.78281	2	3	3	3
5021033	502	1	89	4	4	0	1	2	0	4	4	4	3	2	17	2	1	1	1	0	0	3	1	1	1	1	5	4	4	3	3	3.8	3	3.1372	1	4	5	4	4	4	3	3	3.85714	3	3.78281	2	5	5	5
5021034	502	2	71	3	3	0	1	3	1	4	4	4	4	4	20	2	0	0	0	0	0	1	1	1	2	1	4	4	3	1	3	3	2	3.1372	1	4	4	4	4	4	2	2	3.42857	2	3.78281	2	3	3	3
5021036	502	1	72	3	5	1	1	2	0	3	3	2	2	2	12	1	1	1	1	0	0	3	1	1	1	1	5	5	4	1	4	3.8	3	3.1372	1	2	1	5	5	5	4	4	3.71429	2	3.78281	2	4	4	4
5021037	502	1	67	2	3	0	1	3	1	3	3	3	3	3	15	2	0	0	0	0	0	1	1	1	2	1	4	4	3	4	4	3.8	3	3.1372	1	4	4	4	4	4	4	4	4	3	3.78281	2	4	4	4
5021038	502	1	74	3	3	0	1	3	1	3	3	3	3	3	15	2	0	0	0	0	0	1	1	1	2	1	4	4	3	4	4	3.8	3	3.1372	1	4	4	4	3	4	4	3	3.71429	2	3.78281	2	4	4	4
5021039	502	2	69	2	2	0	1	2	0	3	3	3	3	3	15	2	0	0	0	0	0	1	1	1	2	1	4	4	3	4	4	3.8	3	3.1372	1	4	4	4	4	4	4	4	4	3	3.78281	2	4	4	4
5021040	502	1	68	2	4	0	1	3	1	3	3	3	3	3	15	2	0	0	0	0	0	1	1	1	2	1	4	4	3	3	3	3.4	3	3.1372	1	4	4	4	4	4	2	2	3.42857	2	3.78281	2	4	4	4
5021041	502	1	64	1	5	0	1	3	1	3	3	3	3	3	15	2	0	0	0	0	0	1	1	1	2	1	4	4	3	3	3	3.4	3	3.1372	1	4	4	4	4	4	2	2	3.42857	2	3.78281	2	4	4	4
5021042	502	2	64	1	4	0	1	4	1	4	4	4	3	2	17	2	0	1	0	0	0	2	1	1	2	1	5	4	4	3	3	3.8	3	3.1372	1	5	5	4	5	4	3	3	4.14286	3	3.78281	2	5	5	5
5021043	502	2	65	2	4	0	1	3	1	4	4	4	3	2	17	2	0	1	0	0	0	2	1	1	2	1	5	4	4	4	3	4	4	3.1372	1	4	5	4	4	4	4	3	4	3	3.78281	2	5	4	5
5021044	502	2	76	4	3	0	1	2	0	3	4	4	3	2	16	2	0	1	0	0	0	2	1	1	2	1	5	4	3	3	3	3.6	3	3.1372	1	4	4	4	3	4	3	3	3.57143	2	3.78281	2	5	5	5
5021045	502	1	78	4	2	0	1	2	0	3	4	3	3	3	16	2	0	0	0	0	0	1	1	1	2	1	5	4	4	3	3	3.8	3	3.1372	1	4	4	4	4	4	3	3	3.71429	2	3.78281	2	4	4	4
5021046	502	2	63	1	3	0	1	2	0	4	4	3	3	2	16	2	0	1	0	0	0	2	1	1	2	1	5	4	4	3	3	3.8	3	3.1372	1	4	5	4	4	4	3	3	3.85714	3	3.78281	2	4	4	4
5021048	502	2	70	3	3	0	1	3	1	4	5	4	3	3	19	2	0	1	0	1	0	2	1	1	2	1	5	4	3	3	3	3.6	3	3.1372	1	5	5	4	4	5	3	3	4.14286	3	3.78281	2	4	5	5
5021049	502	1	72	3	2	0	1	2	0	4	4	4	4	3	19	2	0	1	0	0	0	2	1	1	2	1	5	4	3	3	3	3.6	3	3.1372	1	4	5	4	4	4	3	4	4	3	3.78281	2	5	5	5
5021050	502	2	65	2	3	0	1	3	1	4	4	4	3	2	17	2	0	1	0	0	0	2	1	1	2	1	5	4	4	3	3	3.8	3	3.1372	1	4	5	4	4	4	4	3	4	3	3.78281	2	5	5	5
5021051	502	2	60	1	4	0	1	3	1	4	4	4	3	2	17	2	0	1	0	0	0	2	1	1	2	1	5	4	4	3	3	3.8	3	3.1372	1	4	5	4	4	4	3	3	3.85714	3	3.78281	2	5	5	5
5021052	502	1	71	3	4	0	1	3	1	4	4	5	3	2	18	2	0	1	0	0	0	2	3	1	2	1	5	4	4	4	3	4	4	3.1372	1	4	5	4	5	4	3	3	4	3	3.78281	2	5	5	5
5021053	502	2	66	2	4	0	1	3	1	4	5	4	3	2	18	2	0	1	0	0	0	2	1	1	2	1	5	4	4	3	3	3.8	3	3.1372	1	4	5	4	4	4	3	4	4	3	3.78281	2	5	5	5
5021054	502	1	72	3	4	0	1	3	1	5	4	3	5	4	21	2	1	0	0	0	0	2	1	1	2	1	1	4	3	1	1	2	1	3.1372	1	4	5	3	3	4	4	4	3.85714	3	3.78281	2	2	4	3
5021055	502	2	61	1	4	0	1	2	0	5	4	3	5	4	21	2	1	0	0	0	0	2	1	1	2	1	1	4	3	1	1	2	1	3.1372	1	5	4	5	3	3	4	4	4	3	3.78281	2	2	4	3
5021056	502	1	70	3	4	0	1	3	1	5	4	4	5	5	23	2	1	0	0	0	0	2	1	1	2	1	1	4	3	1	1	2	1	3.1372	1	5	4	5	3	3	4	4	4	3	3.78281	2	2	4	3
5021057	502	1	69	2	4	0	1	3	1	5	4	3	5	4	21	2	1	0	0	0	0	2	1	1	3	1	1	4	3	1	1	2	1	3.1372	1	5	4	5	3	3	4	4	4	3	3.78281	2	2	4	3
5021058	502	1	70	3	5	0	1	3	1	5	4	3	4	3	19	2	1	0	0	0	0	2	1	1	3	1	1	4	3	1	1	2	1	3.1372	1	5	4	5	3	3	4	4	4	3	3.78281	2		4	3
5021059	502	2	67	2	4	0	1	3	1	5	4	3	5	4	21	2	1	0	0	0	0	2	1	1	2	1	1	4	3	1	1	2	1	3.1372	1	5	4	5	3	3	4	4	4	3	3.78281	2	2	4	3
5021060	502	1	69	2	4	0	1	3	1	5	4	3	4	3	19	2	1	0	0	0	0	2	1	1	2	1	1	4	3	1	1	2	1	3.1372	1	5	4	5	3	3	4	4	4	3	3.78281	2	2	4	3
5021061	502	1	70	3	4	0	1	3	1	5	4	3	5	4	21	2	1	0	0	0	0	2	1	1	2	1	1	4	3	1	1	2	1	3.1372	1	5	4	5	3	3	4	4	4	3	3.78281	2	2	4	3
5021062	502	1	70	3	4	0	1	3	1	4	4	4	4	2	18	2	0	1	0	0	0	2	3	1	2	1	5	4	4	3	3	3.8	3	3.1372	1	5	5	4	5	4	3	3	4.14286	3	3.78281	2	5	5	4
5021063	502	1	69	2	4	0	1	3	1	5	5	4	3	2	19	2	0	1	0	0	0	2	3	1	2	1	5	4	4	3	3	3.8	3	3.1372	1	4	4	4	4	4	3	4	3.85714	3	3.78281	2	5	4	5
5021064	502	1	67	2	4	0	1	4	1	4	4	5	3	3	19	2	0	1	0	0	0	2	3	3	3	1	5	4	3	3	4	3.8	3	3.1372	1	5	5	4	4	4	3	3	4	3	3.78281	2	5	5	5
5021065	502	2	66	2	4	0	1	4	1	5	5	4	3	2	19	2	0	1	0	0	0	2	1	1	2	1	5	4	4	3	3	3.8	3	3.1372	1	4	5	4	4	4	3	3	3.85714	3	3.78281	2	5	5	4
5021066	502	2	60	1	4	0	1	3	1	4	5	4	3	2	18	2	0	1	0	0	0	2	1	1	2	1	5	4	4	3	4	4	4	3.1372	1	4	5	4	4	4	3	3	3.85714	3	3.78281	2	5	4	5
5021067	502	1	70	3	4	0	1	3	1	4	4	4	3	2	17	2	0	1	0	0	0	2	3	1	2	1	5	4	4	4	3	4	4	3.1372	1	4	5	4	4	3	3	3	3.71429	2	3.78281	2	5	5	5
5021068	502	2	66	2	4	0	1	3	1	4	4	4	3	2	17	2	0	1	0	0	0	2	1	1	2	1	5	4	4	3	4	4	4	3.1372	1	4	5	4	4	4	4	3	4	3	3.78281	2	5	4	5
5021069	502	1	65	2	3	0	1	3	1	4	5	4	3	2	18	2	0	1	0	0	0	2	1	1	2	1	5	4	4	3	3	3.8	3	3.1372	1	4	5	4	4	4	3	3	3.85714	3	3.78281	2	4	5	5
5021070	502	2	70	3	2	0	1	2	0	4	4	3	3	2	16	2	0	1	0	0	0	2	1	1	2	1	5	4	4	3	4	4	4	3.1372	1	4	5	4	4	5	4	4	4.28571	4	3.78281	2	5	4	4
5021071	502	1	74	3	3	0	1	2	0	3	4	3	3	2	15	2	0	1	0	1	0	2	1	1	2	1	5	4	3	3	3	3.6	3	3.1372	1	4	5	3	4	3	3	3	3.57143	2	3.78281	2	4	5	4
5021072	502	1	70	3	4	0	1	3	1	5	4	4	5	5	23	2	1	0	0	0	0	2	1	1	2	1	1	4	3	1	1	2	1	3.1372	1	5	4	5	3	3	4	4	4	3	3.78281	2	4	4	3
5021073	502	2	71	3	5	0	1	3	1	5	4	5	5	5	24	2	1	0	0	0	0	2	1	1	2	1	1	4	3	1	1	2	1	3.1372	1	5	4	5	3	3	4	4	4	3	3.78281	2	2	4	3
5021074	502	2	63	1	3	0	0	3	1	4	4	4	4	4	20	2	0	0	0	0	0	1	1	1	3	1	4	4	3	1	3	3	2	3.1372	1	4	4	4	4	4	2	2	3.42857	2	3.78281	2	3	3	3
5021075	502	1	63	1	3	0	1	3	1	4	4	4	3	2	17	2	0	1	0	0	0	2	1	1	2	0	5	4	4	3	3	3.8	3	3.1372	1	4	5	4	4	4	3	3	3.85714	3	3.78281	2	5	5	5
5021077	502	2	66	2	4	0	1	3	1	5	4	3	5	4	21	2	1	0	0	0	0	2	1	1	2	1	1	4	3	1	1	2	1	3.1372	1	5	4	5	3	3	4	4	4	3	3.78281	2	5	4	3
5021078	502	1	60	1	4	0	1	3	1	5	4	3	5	4	21	2	1	0	0	0	0	2	1	1	2	1	1	4	3	1	1	2	1	3.1372	1	5	4	5	3	3	4	4	4	3	3.78281	2	2	4	3
5021079	502	2	68	2	5	0	1	3	1	5	4	3	5	4	21	2	1	0	0	0	0	2	1	1	2	1	1	4	3	1	1	2	1	3.1372	1	5	4	5	3	3	4	4	4	3	3.78281	2	2	4	3
5021080	502	2	67	2	3	0	1	3	1	4	4	4	3	2	17	2	0	1	0	0	0	2	1	1	2	1	5	4	4	3	3	3.8	3	3.1372	1	4	5	4	4	4	3	3	3.85714	3	3.78281	2	5	5	5
5021081	502	2	67	2	5	0	1	3	1	5	4	4	5	5	23	2	1	0	0	0	0	2	1	1	2	1	1	4	3	1	1	2	1	3.1372	1	5	4	5	3	3	4	4	4	3	3.78281	2	2	4	3
5021083	502	2	67	2	5	0	1	3	1	4	4	4	4	3	19	2	0	0	0	1	0	2	1	2	2	1	3	4	2	3	4	3.2	2	3.1372	1	4	4	4	3	4	4	2	3.57143	2	3.78281	2	3	3	3
5021085	502	2	65	2	5	0	1	2	0	4	3	4	4	3	18	2	1	1	0	1	0	3	1	1	2	1	3	3	2	2	3	2.6	1	3.1372	1	3	3	4	3	4	4	3	3.42857	2	3.78281	2	4	4	4
5021087	502	2	61	1	4	0	1	2	0	4	4	3	4	4	19	2	0	0	0	0	0	1	1	1	2	1	1	3	1	1	1	1.4	1	3.1372	1	4	4	5	3	3	2	4	3.57143	2	3.78281	2	4	4	4
5021088	502	2	74	3	3	0	1	2	0	5	5	3	4	4	21	2	0	1	0	0	0	2	1	1	3	1	3	4	2	3	3	3	2	3.1372	1	2	4	2	2	1	2	4	2.42857	1	3.78281	2	3	3	3
5021089	502	2	68	2	5	0	1	2	0	5	5	3	4	4	21	2	0	1	0	0	0	2	1	1	3	1	3	4	2	3	3	3	2	3.1372	1	2	4	2	2	1	2	4	2.42857	1	3.78281	2	3	3	3
5021091	502	2	61	1	4	0	1	3	1	4	4	4	3	2	17	2	0	1	0	0	0	2	1	1	1	1	3	3	3	3	3	3	2	3.1372	1	4	4	4	4	4	4	4	4	3	3.78281	2	4	4	4
5021092	502	2	61	1	4	0	1	3	1	4	4	4	3	2	17	2	0	1	0	0	0	2	1	1	1	1	4	4	3	3	3	3.4	3	3.1372	1	4	4	4	4	4	4	4	4	3	3.78281	2	4	4	4
5021093	502	1	60	1	4	0	1	2	0	5	4	3	5	5	22	2	1	0	0	0	0	2	1	1	2	1	1	4	3	1	1	2	1	3.1372	1	5	4	5	3	3	4	4	4	3	3.78281	2	2	4	3
5021094	502	1	72	3	4	0	1	2	0	5	4	3	5	5	22	2	1	0	0	0	0	2	1	1	2	1	1	4	3	1	1	2	1	3.1372	1	5	4	5	3	3	4	4	4	3	3.78281	2	2	4	3
5021095	502	2	62	1	5	0	1	4	1	5	5	5	5	5	25	2	0	0	0	0	0	1	1	1	2	1	4	4	3	1	3	3	2	3.1372	1	4	4	4	4	4	2	2	3.42857	2	3.78281	2	4	4	4
5021096	502	2	62	1	4	0	1	3	1	5	4	4	5	5	23	2	0	0	0	0	0	1	1	1	2	1	4	4	3	1	3	3	2	3.1372	1	4	4	4	4	4	2	2	3.42857	2	3.78281	2	3	3	3
5021097	502	2	69	2	5	0	1	3	1	5	5	5	5	5	25	2	1	0	0	0	0	2	1	1	2	1	1	4	3	1	1	2	1	3.1372	1	5	4	5	3	3	4	4	4	3	3.78281	2	2	4	3
5021098	502	2	69	2	4	0	1	3	1	5	4	4	5	5	23	2	1	0	0	0	0	2	1	1	2	1	1	4	3	1	1	2	1	3.1372	1	5	4	5	3	3	4	4	4	3	3.78281	2	2	4	3
5021099	502	2	71	3	5	0	1	3	1	5	4	4	5	5	23	2	1	0	0	0	0	2	1	1	2	1	1	4	3	1	1	2	1	3.1372	1	5	4	5	3	3	4	4	4	3	3.78281	2	2	4	3
5021100	502	1	68	2	4	0	1	3	1	4	4	4	4	4	20	2	0	0	0	0	0	1	1	1	2	1	4	4	3	1	3	3	2	3.1372	1	4	4	4	4	4	2	2	3.42857	2	3.78281	2	3	3	3
6011002	601	2	60	1	3	1	1	4	1	5	5	5	5	5	25	2	1	1	0	1	0	3	1	1	2	1	1	4	2	5	5	3.4	3	3.74375	4	5	5	5	5	5	5	5	5	4	4.30357	4	5	5	5
6011005	601	2	62	1	4	0	0	2	0	4	4	4	4	4	20	2	0	1	0	0	0	2	1	1	3	1	3	3	3	3	3	3	2	3.74375	4	4	4	4	4	4	4	4	4	3	4.30357	4	4	4	4
6011007	601	1	64	1	4	0	0	2	0	4	4	4	4	4	20	2	0	1	0	0	0	2	1	2	3	1	3	3	3	3	4	3.2	2	3.74375	4	4	4	4	3	4	4	3	3.71429	2	4.30357	4	4	4	4
6011008	601	2	60	1	3	0	1	3	1	5	5	4	4	4	22	2	0	1	0	0	0	2	3	1	1	1	4	4	2	3	3	3.2	2	3.74375	4	3	3	3	3	3	3	3	3	1	4.30357	4	3	3	3
6011009	601	2	60	1	3	0	1	2	0	5	5	5	5	5	25	2	0	0	0	0	0	1	1	1	1	1	5	5	1	1	1	2.6	1	3.74375	4	5	5	5	5	5	5	5	5	4	4.30357	4	5	5	5
6011010	601	2	61	1	2	0	1	5	1	3	3	3	4	3	16	2	1	1	0	0	0	2	1	1	2	1	5	5	4	3	5	4.4	4	3.74375	4	5	5	4	5	4	5	5	4.71429	4	4.30357	4	5	5	5
6011018	601	2	60	1	3	0	1	5	1	4	4	4	4	4	20	2	0	0	0	1	0	2	1	1	2	1	1	5	1	4	3	2.8	1	3.74375	4	5	5	5	5	5	5	5	5	4	4.30357	4	4	4	4
6011022	601	1	63	1	3	1	1	5	1	5	5	5	5	5	25	2	0	0	0	0	0	1	1	1	2	1	4	4	5	5	5	4.6	4	3.74375	4	5	5	5	5	5	5	5	5	4	4.30357	4	5	5	5
6011026	601	2	61	1	3	0	1	3	1	5	5	4	4	4	22	2	0	1	0	0	0	2	3	3	1	1	5	5	5	3	4	4.4	4	3.74375	4	4	4	4	4	5	5	4	4.28571	4	4.30357	4	4	4	4
6011035	601	2	61	1	3	0	1	4	1	5	5	5	5	5	25	2	0	0	0	0	0	1	1	1	2	1	5	5	5	5	5	5	4	3.74375	4	5	5	5	5	5	5	5	5	4	4.30357	4	5	5	5
6011037	601	1	62	1	3	0	1	2	0	3	3	3	3	3	15	2	1	1	0	0	0	2	1	2	3	1	5	5	3	2	4	3.8	3	3.74375	4	3	3	5	5	5	5	3	4.14286	3	4.30357	4	4	4	3
6011038	601	2	60	1	3	0	1	5	1	4	4	4	4	4	20	2	0	0	0	0	0	1	1	1	2	1	5	4	5	4	5	4.6	4	3.74375	4	5	4	4	4	5	5	5	4.57143	4	4.30357	4	3	4
6011044	601	1	63	1	3	1	1	4	1	5	5	5	5	5	25	2	0	0	0	0	0	1	3	1	3	1	3	3	3	3	3	3	2	3.74375	4	3	3	3	3	3	3	3	3	1	4.30357	4	3	3	3
6011047	601	2	60	1	4	0	1	3	1	4	4	4	3	3	18	2	1	1	0	0	0	2	1	1	2	1	3	3	2	3	4	3	2	3.74375	4	4	4	4	4	4	4	4	4	3	4.30357	4	4	4	4
6011053	601	2	62	1	2	1	1	3	1	5	5	5	5	5	25	2	0	0	0	0	0	1	1	1	2	1	5	5	1	1	1	2.6	1	3.74375	4	5	5	5	5	5	5	5	5	4	4.30357	4	4	4	4
6011054	601	1	64	1	3	0	1	2	0	5	5	5	3	4	22	2	1	0	1	1	1	3	1	1	3	1	4	4	4	4	4	4	4	3.74375	4	4	4	4	4	4	4	4	4	3	4.30357	4	4	4	4
6011055	601	2	61	1	3	0	1	3	1	4	4	4	4	4	20	2	1	0	0	0	0	2	1	1	3	1	4	4	5	5	5	4.6	4	3.74375	4	5	5	5	5	5	5	5	5	4	4.30357	4	4	3	3
6011058	601	1	62	1	3	0	1	5	1	4	4	4	4	4	20	2	0	0	0	0	0	1	1	1	2	1	5	5	4	3	5	4.4	4	3.74375	4	5	5	5	5	5	5	5	5	4	4.30357	4	4	4	4
6011059	601	2	64	1	3	0	1	2	0	3	3	3	3	3	15	2	1	0	0	0	0	2	1	1	2	1	4	4	4	4	4	4	4	3.74375	4	4	4	4	4	4	4	4	4	3	4.30357	4	4	4	4
6011061	601	1	64	1	4	0	1	2	0	3	3	3	3	3	15	2	1	1	0	0	0	2	1	1	3	1	5	5	3	2	4	3.8	3	3.74375	4	3	3	4	4	4	4	4	3.71429	2	4.30357	4	4	4	4
6011062	601	2	60	1	5	0	1	4	1	5	5	5	5	5	25	2	0	0	0	0	0	1	1	1	2	1	5	5	1	4	4	3.8	3	3.74375	4	5	5	5	5	5	5	5	5	4	4.30357	4	3	3	3
6011067	601	2	61	1	3	0	1	3	1	5	5	5	5	5	25	2	0	1	0	0	0	2	1	1	3	1	2	2	4	4	4	3.2	2	3.74375	4	4	4	4	4	4	4	4	4	3	4.30357	4	4	4	4
6011068	601	2	63	1	3	0	1	3	1	5	5	5	5	5	25	2	0	1	0	0	0	2	1	1	2	1	2	2	4	4	4	3.2	2	3.74375	4	4	4	4	4	4	4	4	4	3	4.30357	4	4	4	4
6011077	601	2	64	1	3	0	1	2	0	3	3	3	3	3	15	2	1	1	0	0	0	2	1	1	3	1	3	3	3	3	3	3	2	3.74375	4	3	3	3	3	3	3	3	3	1	4.30357	4	3	3	3
6011081	601	2	62	1	3	0	1	4	1	5	5	5	5	5	25	2	0	0	0	0	0	1	1	1	2	1	5	5	5	5	5	5	4	3.74375	4	5	5	5	5	5	5	5	5	4	4.30357	4	5	5	5
6011082	601	2	63	1	3	0	1	4	1	5	5	5	5	5	25	2	0	0	0	0	0	1	1	1	2	1	5	5	5	5	5	5	4	3.74375	4	5	5	5	5	5	5	5	5	4	4.30357	4	5	5	5
6011090	601	2	62	1	2	1	1	2	0	4	4	3	3	3	17	2	0	0	0	0	0	1	1	1	3	1	4	4	4	4	4	4	4	3.74375	4	4	4	4	4	4	4	4	4	3	4.30357	4	4	4	4
6011094	601	2	62	1	2	0	1	4	1	1	2	3	4	4	14	1	1	0	0	0	0	2	1	1	3	1	1	1	5	5	5	3.4	3	3.74375	4	5	5	5	5	5	5	5	5	4	4.30357	4	5	5	5
6011096	601	2	61	1	3	0	1	2	0	1	1	1	4	1	8	1	1	1	0	0	0	2	1	1	2	1	3	3	3	3	3	3	2	3.74375	4	3	3	3	3	3	3	3	3	1	4.30357	4	3	3	3
6011098	601	1	63	1	4	0	1	4	1	4	4	4	4	4	20	2	1	0	0	0	0	2	1	1	3	1	4	4	4	4	4	4	4	3.74375	4	4	4	4	5	5	5	5	4.57143	4	4.30357	4	4	3	3
6011099	601	1	62	1	4	0	1	4	1	5	5	5	5	5	25	2	1	0	0	0	0	2	1	1	3	1	4	4	4	4	4	4	4	3.74375	4	4	4	4	4	4	4	4	4	3	4.30357	4	3	3	3
6011100	601	1	60	1	4	0	1	4	1	5	5	5	5	5	25	2	1	0	0	0	0	2	1	1	3	1	4	4	4	4	3	3.8	3	3.74375	4	4	4	4	4	4	4	4	4	3	4.30357	4	3	3	3
6031001	603	1	66	2	3	0	1	3	1	3	4	3	3	3	16	2	0	0	0	0	0	1	2	1	1	0	5	4	3	3	3	3.6	3	4.12	4	4	4	4	4	4	4	4	4	3	4.02857	3	4	4	4
6031002	603	1	65	2	3	0	1	3	1	4	4	3	3	3	17	2	1	1	0	0	0	2	3	1	1	0	5	5	4	3	4	4.2	4	4.12	4	4	4	4	5	3	3	4	3.85714	3	4.02857	3	4	4	4
6031008	603	1	61	1	3	0	1	4	1	4	4	3	4	3	18	2	1	1	0	0	0	2	3	1	1	0	5	4	4	3	4	4	4	4.12	4	4	4	4	4	3	4	4	3.85714	3	4.02857	3	4	4	4
6031009	603	1	68	2	3	0	1	4	1	4	4	3	3	3	17	2	1	1	0	0	0	2	3	1	1	0	5	4	4	3	4	4	4	4.12	4	4	5	3	4	3	4	4	3.85714	3	4.02857	3	4	4	4
6031011	603	2	61	1	3	0	1	4	1	4	4	3	3	2	16	2	0	1	0	0	0	2	1	1	1	1	5	4	4	3	4	4	4	4.12	4	4	4	2	3	3	4	4	3.42857	2	4.02857	3	4	4	4
6031012	603	1	66	2	3	0	1	4	1	4	4	3	3	3	17	2	1	1	0	0	0	2	3	2	1	0	5	4	4	3	4	4	4	4.12	4	4	4	2	3	4	4	3	3.42857	2	4.02857	3	4	4	4
6031015	603	1	65	2	3	0	1	4	1	4	4	4	3	3	18	2	1	1	0	0	0	2	3	2	1	0	5	5	4	3	4	4.2	4	4.12	4	5	4	3	3	3	4	4	3.71429	2	4.02857	3	4	4	5
6031024	603	1	62	1	3	1	1	3	1	4	4	4	4	4	20	2	0	0	0	0	0	1	3	2	1	0	4	4	3	3	3	3.4	3	4.12	4	4	4	4	4	4	4	4	4	3	4.02857	3	4	4	4
6031027	603	1	65	2	3	0	1	4	1	4	4	4	4	4	20	2	0	0	0	0	0	1	2	2	1	0	5	4	4	3	3	3.8	3	4.12	4	4	3	4	5	4	4	4	4	3	4.02857	3	4	4	4
6031035	603	1	77	4	4	0	1	3	1	4	4	3	3	4	18	2	0	1	0	0	0	2	1	1	1	0	5	4	3	3	3	3.6	3	4.12	4	4	4	4	5	4	4	4	4.14286	3	4.02857	3	4	4	4
6031036	603	1	64	1	3	0	1	1	0	3	3	2	2	3	13	2	1	1	1	1	0	3	2	1	1	0	5	4	3	3	3	3.6	3	4.12	4	4	4	4	4	4	4	4	4	3	4.02857	3	4	4	4
6031038	603	1	62	1	3	0	1	3	1	4	4	4	4	4	20	2	0	0	0	0	0	1	3	2	1	0	5	4	3	3	3	3.6	3	4.12	4	4	4	4	4	4	4	4	4	3	4.02857	3	4	4	4
6031041	603	2	63	1	3	0	1	3	1	4	4	4	4	4	20	2	0	0	0	0	0	1	1	1	1	1	5	4	3	3	3	3.6	3	4.12	4	4	4	4	4	4	4	4	4	3	4.02857	3	4	4	4
6031044	603	2	64	1	3	0	1	4	1	4	4	4	3	3	18	2	0	1	0	0	0	2	1	1	1	0	5	4	4	3	4	4	4	4.12	4	4	4	4	4	3	4	4	3.85714	3	4.02857	3	4	4	4
6031048	603	2	61	1	3	0	1	3	1	4	4	4	4	4	20	2	0	0	0	0	0	1	1	1	2	1	5	5	5	5	5	5	4	4.12	4	5	5	5	5	5	5	5	5	4	4.02857	3	5	5	5
6031058	603	1	64	1	3	0	1	4	1	4	4	4	4	3	19	2	1	1	1	1	1	3	1	1	1	0	5	5	4	4	4	4.4	4	4.12	4	4	5	4	4	4	4	4	4.14286	3	4.02857	3	4	4	4
6031059	603	1	74	3	2	0	1	2	0	4	4	3	3	3	17	2	1	1	1	0	0	3	1	1	1	0	5	5	4	4	4	4.4	4	4.12	4	4	4	4	3	3	3	3	3.42857	2	4.02857	3	4	4	4
6031062	603	2	68	2	2	0	1	3	1	4	4	4	3	0	15	1	0	0	0	0	0	1	1	1	1	0	5	5	4	4	4	4.4	4	4.12	4	5	4	4	4	4	4	4	4.14286	3	4.02857	3	4	4	4
6031065	603	2	62	1	2	0	1	3	1	4	4	4	4	3	19	2	0	0	0	0	0	1	1	1	1	0	5	5	4	4	4	4.4	4	4.12	4	5	4	4	4	3	4	4	4	3	4.02857	3	4	4	4
6031071	603	1	63	1	3	0	1	3	1	4	4	4	4	4	20	2	0	1	0	1	0	2	3	1	1	0	4	4	3	3	3	3.4	3	4.12	4	4	4	4	4	3	4	4	3.85714	3	4.02857	3	4	4	4
6031083	603	1	60	1	3	1	1	3	1	4	4	3	3	3	17	2	0	0	0	0	0	1	1	1	1	0	5	5	3	3	4	4	4	4.12	4	4	3	5	4	4	4	5	4.14286	3	4.02857	3	4	4	4
6031085	603	2	73	3	2	1	1	2	0	3	3	3	2	1	12	1	1	1	1	1	0	3	1	1	1	0	5	4	4	4	5	4.4	4	4.12	4	5	4	5	4	4	4	5	4.42857	4	4.02857	3	4	4	4
6031086	603	1	71	3	3	0	1	2	0	4	4	3	3	3	17	2	1	1	1	1	0	3	1	1	1	1	5	5	4	4	5	4.6	4	4.12	4	5	4	5	4	4	4	4	4.28571	4	4.02857	3	4	4	4
6031087	603	2	70	3	3	0	1	3	1	4	4	3	3	3	17	2	1	1	0	0	0	2	1	1	1	1	5	5	4	4	5	4.6	4	4.12	4	5	4	5	4	4	4	4	4.28571	4	4.02857	3	4	4	4
6031088	603	1	68	2	2	0	1	1	0	4	4	3	3	3	17	2	1	1	1	1	1	3	1	1	1	1	5	5	4	4	5	4.6	4	4.12	4	5	4	5	4	4	4	4	4.28571	4	4.02857	3	4	4	4
6031089	603	2	66	2	3	0	1	2	0	4	4	3	3	3	17	2	1	1	0	0	0	2	1	1	1	0	5	5	4	4	5	4.6	4	4.12	4	5	4	5	4	4	4	4	4.28571	4	4.02857	3	4	4	4
6031092	603	1	61	1	3	0	1	4	1	4	4	3	3	3	17	2	0	0	0	0	0	1	1	1	1	0	5	5	4	4	4	4.4	4	4.12	4	5	4	4	4	4	5	4	4.28571	4	4.02857	3	4	4	4
6031093	603	2	69	2	2	0	1	2	0	4	4	3	2	2	15	2	1	1	1	0	0	3	1	1	1	0	5	5	4	4	4	4.4	4	4.12	4	4	3	3	3	3	3	3	3.14286	1	4.02857	3	4	4	4
6031094	603	2	70	3	3	0	1	2	0	4	4	3	3	3	17	2	1	1	1	1	0	3	1	1	1	0	5	5	4	4	5	4.6	4	4.12	4	5	4	5	4	4	4	5	4.42857	4	4.02857	3	4	4	4
6031097	603	1	67	2	3	0	1	4	1	5	4	4	3	3	19	2	1	1	0	0	0	2	3	1	3	1	3	4	4	3	5	3.8	3	4.12	4	5	5	4	4	4	5	5	4.57143	4	4.02857	3	4	4	4
7011003	701	2	63	1	3	0	1	4	1	4	4	4	4	4	20	2	0	0	0	0	0	1	1	1	1	1	5	5	4	3	3	4	4	4.09545	4	5	5	5	5	5	5	5	5	4	4.15584	4	4	4	4
7011004	701	1	62	1	3	1	1	2	0	3	3	3	3	3	15	2	0	0	0	0	0	1	2	1	2	1	5	5	4	4	4	4.4	4	4.09545	4	4	4	4	4	4	4	4	4	3	4.15584	4	4	4	3
7011005	701	2	62	1	2	0	1	2	0	4	4	4	4	4	20	2	0	0	0	0	0	1	1	1	3	1	5	5	4	3	3	4	4	4.09545	4	5	5	5	5	4	4	4	4.57143	4	4.15584	4	4	4	4
7011007	701	1	71	3	3	0	1	3	1	4	4	4	4	4	20	2	0	0	0	0	0	1	2	1	2	1	5	5	4	4	4	4.4	4	4.09545	4	4	4	4	4	4	4	4	4	3	4.15584	4	4	4	4
7011008	701	1	62	1	4	0	1	3	1	4	4	4	4	4	20	2	0	0	0	0	0	1	2	1	2	1	5	5	4	3	3	4	4	4.09545	4	4	4	4	4	4	4	4	4	3	4.15584	4	4	4	4
7011011	701	1	61	1	2	0	1	4	1	4	4	4	4	4	20	2	0	0	0	0	0	1	1	1	2	1	5	5	4	3	3	4	4	4.09545	4	4	4	4	4	4	4	4	4	3	4.15584	4	4	4	3
7011012	701	2	69	2	1	0	1	3	1	3	3	2	2	3	13	2	0	1	0	1	0	2	1	1	1	0	5	5	4	3	3	4	4	4.09545	4	4	4	4	4	4	4	4	4	3	4.15584	4	4	4	4
7011013	701	2	70	3	3	0	1	2	0	3	3	3	3	3	15	2	0	1	1	1	0	3	1	1	1	0	5	5	4	4	3	4.2	4	4.09545	4	4	4	4	4	4	4	4	4	3	4.15584	4	4	4	3
7011017	701	2	64	1	2	0	1	2	0	4	4	3	3	3	17	2	0	1	1	1	0	3	1	1	1	1	5	5	4	4	4	4.4	4	4.09545	4	4	4	4	4	4	4	4	4	3	4.15584	4	4	4	4
7011018	701	1	61	1	2	1	1	2	0	4	3	4	4	4	19	2	0	0	0	0	0	1	2	1	2	1	5	5	4	4	3	4.2	4	4.09545	4	4	4	4	4	4	4	4	4	3	4.15584	4	4	4	3
7011020	701	1	61	1	2	1	1	1	0	4	4	3	2	1	14	1	1	1	1	1	0	3	1	1	1	0	5	5	4	3	3	4	4	4.09545	4	4	4	4	4	4	4	4	4	3	4.15584	4	4	4	3
7011026	701	1	72	3	2	0	1	1	0	3	2	3	2	3	13	2	1	1	1	1	0	3	1	1	1	0	5	4	4	4	4	4.2	4	4.09545	4	4	4	4	4	4	4	4	4	3	4.15584	4	4	4	3
7011029	701	1	65	2	2	0	1	4	1	4	3	4	3	4	18	2	0	0	0	1	0	2	3	2	3	1	5	5	3	3	3	3.8	3	4.09545	4	4	4	4	4	4	4	4	4	3	4.15584	4	4	4	3
7011030	701	1	61	1	2	0	0	1	0	3	2	2	2	2	11	1	1	1	1	1	0	3	1	1	1	0	5	5	3	3	3	3.8	3	4.09545	4	4	4	4	4	4	4	4	4	3	4.15584	4	4	4	4
7011042	701	2	60	1	2	0	1	4	1	4	4	4	4	4	20	2	0	0	0	0	0	1	1	1	3	1	5	5	4	3	3	4	4	4.09545	4	4	4	4	4	4	4	4	4	3	4.15584	4	4	4	3
7011046	701	2	63	1	1	0	1	3	1	4	4	4	4	4	20	2	0	1	0	1	0	2	1	2	2	1	5	5	4	4	3	4.2	4	4.09545	4	5	5	5	5	5	5	5	5	4	4.15584	4	5	5	4
7011051	701	2	67	2	2	0	1	2	0	4	4	3	4	3	18	2	0	1	0	1	0	2	1	1	1	1	5	5	5	3	3	4.2	4	4.09545	4	5	5	4	4	4	3	3	4	3	4.15584	4	5	5	5
7011055	701	2	69	2	1	0	1	2	0	3	3	3	3	3	15	2	0	1	0	1	0	2	2	1	2	1	5	5	4	4	3	4.2	4	4.09545	4	4	4	4	4	4	4	4	4	3	4.15584	4	4	4	4
7011056	701	1	64	1	1	1	1	2	0	4	4	4	4	4	20	2	0	0	0	0	0	1	2	1	2	1	5	5	4	4	3	4.2	4	4.09545	4	5	5	5	5	5	5	5	5	4	4.15584	4	5	5	4
7011063	701	2	60	1	3	0	1	3	1	4	4	4	4	4	20	2	0	0	0	1	0	2	1	1	2	1	5	5	1	4	3	3.6	3	4.09545	4	4	4	5	5	5	5	5	4.71429	4	4.15584	4	4	4	3
7011064	701	2	62	1	2	0	1	3	1	4	4	4	3	4	19	2	0	0	0	1	0	2	1	1	2	1	5	5	4	3	3	4	4	4.09545	4	4	4	4	4	5	5	5	4.42857	4	4.15584	4	4	4	3
7011065	701	2	65	2	2	0	1	2	0	4	4	4	4	4	20	2	0	0	0	0	0	1	1	1	3	1	5	5	4	4	4	4.4	4	4.09545	4	4	4	4	4	4	4	4	4	3	4.15584	4	5	5	5
7011066	701	1	65	2	2	0	1	2	0	3	4	4	3	3	17	2	0	0	0	0	0	1	2	1	2	1	5	5	4	4	3	4.2	4	4.09545	4	4	4	4	4	4	4	4	4	3	4.15584	4	4	4	4
7011067	701	2	69	2	2	0	1	1	0	3	3	3	3	3	15	2	1	1	1	1	0	3	1	1	1	0	5	5	4	4	3	4.2	4	4.09545	4	4	4	4	4	4	4	4	4	3	4.15584	4	4	4	3
7011068	701	2	60	1	2	0	1	2	0	4	4	4	4	4	20	2	0	0	0	0	0	1	1	1	2	0	5	5	4	4	3	4.2	4	4.09545	4	4	4	4	4	4	4	4	4	3	4.15584	4	4	4	4
7011069	701	1	67	2	3	0	1	2	0	3	3	3	3	3	15	2	0	0	0	0	0	1	1	2	2	1	5	5	4	4	3	4.2	4	4.09545	4	4	4	4	4	4	4	4	4	3	4.15584	4	4	4	4
7011070	701	1	62	1	3	1	1	4	1	4	4	4	4	4	20	2	0	0	0	0	0	1	2	1	2	0	5	5	4	4	3	4.2	4	4.09545	4	4	4	4	4	4	4	4	4	3	4.15584	4	4	4	3
7011072	701	2	71	3	2	0	1	2	0	3	2	2	3	2	12	1	0	0	0	0	0	1	1	1	2	1	5	5	4	5	3	4.4	4	4.09545	4	5	5	5	5	5	5	5	5	4	4.15584	4	5	5	4
7011074	701	1	65	2	3	1	1	3	1	4	4	4	4	4	20	2	0	0	0	0	0	1	1	1	2	1	5	5	4	4	4	4.4	4	4.09545	4	4	4	4	4	4	4	4	4	3	4.15584	4	4	4	3
7011076	701	2	71	3	3	0	1	3	1	3	3	2	2	3	13	2	0	1	0	1	0	2	1	1	1	0	5	5	3	4	4	4.2	4	4.09545	4	4	4	4	5	5	4	5	4.42857	4	4.15584	4	4	5	4
7011079	701	2	61	1	2	0	0	4	1	3	3	3	3	3	15	2	0	1	1	1	0	3	1	1	1	0	5	5	4	3	3	4	4	4.09545	4	4	4	4	4	4	4	4	4	3	4.15584	4	4	4	3
7011085	701	1	61	1	3	0	1	2	0	4	4	4	4	3	19	2	0	0	0	1	0	2	3	1	2	1	4	4	4	4	3	3.8	3	4.09545	4	4	4	4	4	4	4	4	4	3	4.15584	4	4	3	3
7011086	701	1	65	2	3	0	0	4	1	4	4	3	4	4	19	2	0	0	0	0	0	1	3	1	2	1	5	5	5	3	3	4.2	4	4.09545	4	4	4	4	4	4	4	4	4	3	4.15584	4	4	4	3
7011087	701	1	61	1	3	0	1	4	1	4	4	5	4	4	21	2	0	0	0	1	0	2	1	1	2	1	5	5	4	3	4	4.2	4	4.09545	4	5	4	5	4	4	5	5	4.57143	4	4.15584	4	4	4	3
7011090	701	1	66	2	3	0	1	4	1	4	4	4	4	4	20	2	0	0	0	0	1	2	3	1	2	1	4	4	4	3	3	3.6	3	4.09545	4	4	4	4	4	4	4	4	4	3	4.15584	4	4	4	3
7011092	701	1	65	2	2	0	1	3	1	4	4	4	4	4	20	2	0	0	0	1	0	2	3	2	3	1	5	5	4	3	3	4	4	4.09545	4	4	4	4	4	4	4	4	4	3	4.15584	4	4	4	3
7011096	701	1	72	3	2	0	1	2	0	3	4	3	3	3	16	2	0	0	0	0	0	1	3	1	2	1	5	5	4	4	3	4.2	4	4.09545	4	4	4	4	4	4	4	4	4	3	4.15584	4	4	4	3
7011097	701	2	70	3	1	0	0	2	0	3	3	3	3	3	15	2	0	0	0	0	0	1	1	1	2	1	4	4	4	4	3	3.8	3	4.09545	4	4	4	4	4	4	4	4	4	3	4.15584	4	4	4	3
7011099	701	2	63	1	3	1	1	4	1	4	4	4	3	3	18	2	0	0	0	1	0	2	1	2	3	1	5	5	4	3	3	4	4	4.09545	4	4	4	4	4	4	4	4	4	3	4.15584	4	4	4	3
7011100	701	2	60	1	4	0	1	1	0	4	4	3	3	4	18	2	1	1	1	1	0	3	1	1	2	1	5	5	3	3	3	3.8	3	4.09545	4	5	4	4	4	4	4	4	4.14286	3	4.15584	4	4	4	3
7011103	701	1	68	2	2	0	1	4	1	4	4	4	4	4	20	2	0	0	0	1	0	2	1	1	2	1	5	5	4	3	3	4	4	4.09545	4	4	4	4	4	4	4	4	4	3	4.15584	4	4	4	3
7011104	701	2	68	2	2	0	0	3	1	4	3	3	3	3	16	2	0	1	1	1	0	3	1	1	2	1	5	5	4	3	3	4	4	4.09545	4	4	4	4	4	4	4	4	4	3	4.15584	4	4	4	4
7011112	701	2	63	1	2	0	0	3	1	4	3	4	3	3	17	2	0	0	1	1	0	2	3	2	3	1	5	5	4	3	3	4	4	4.09545	4	4	4	4	4	4	4	4	4	3	4.15584	4	4	4	3
7011119	701	2	68	2	2	0	0	1	0	3	3	3	3	3	15	2	1	1	1	1	0	3	1	1	1	0	5	5	4	4	4	4.4	4	4.09545	4	4	4	4	4	4	4	4	4	3	4.15584	4	5	5	3
8011001	801	1	63	1	3	0	1	2	0	4	4	4	4	4	20	2	1	0	0	1	0	2	1	1	3	0	2	2	3	3	4	2.8	1	3.42456	2	2	2	5	3	5	4	3	3.42857	2	3.26441	1	4	4	4
8011003	801	2	62	1	3	0	1	3	1	4	4	3	4	1	16	1	1	1	0	1	1	3	1	1	3	1	3	2	2	1	2	2	1	3.42456	2	2	3	3	2	2	2	2	2.28571	1	3.26441	1	4	4	3
8011005	801	2	62	1	3	0	1	2	0	5	4	3	3	1	16	1	1	0	0	0	1	2	1	1	2	0	4	4	4	4	4	4	4	3.42456	2	4	3	4	4	4	4	4	3.85714	3	3.26441	1	4	5	4
8011014	801	2	75	4	4	0	1	2	0	5	5	4	5	4	23	2	0	0	0	0	0	1	1	1	2	1	3	4	3	2	2	2.8	1	3.42456	2	3	2	2	4	4	2	4	3	1	3.26441	1	5	5	5
8011017	801	2	68	2	3	0	1	2	0	5	5	5	5	5	25	2	0	0	0	0	0	1	1	1	1	0	4	4	3	3	3	3.4	3	3.42456	2	3	3	4	4	3	4	4	3.57143	2	3.26441	1	3	3	3
8011018	801	1	67	2	3	0	1	2	0	4	4	4	4	4	20	2	0	0	0	0	0	1	1	2	2	1	4	4	2	2	2	2.8	1	3.42456	2	2	2	2	2	2	2	2	2	1	3.26441	1	3	3	2
8011019	801	1	69	2	3	0	1	2	0	4	4	3	4	3	18	2	0	1	0	0	0	2	2	1	2	1	1	2	3	1	3	2	1	3.42456	2	3	1	3	2	3	3	2	2.42857	1	3.26441	1	3	3	3
8011021	801	2	65	2	3	0	0	4	1	5	5	5	5	5	25	2	0	1	0	0	0	2	1	1	2	1	5	5	5	5	5	5	4	3.42456	2	1	1	4	1	1	1	1	1.42857	1	3.26441	1	5	5	5
8011027	801	2	63	1	3	0	1	2	0	3	3	3	3	3	15	2	0	0	0	0	0	1	1	1	2	1	4	4	2	1	2	2.6	1	3.42456	2	5	5	2	2	2	2	2	2.85714	1	3.26441	1	4	4	4
8011029	801	2	61	1	3	0	1	1	0	3	3	1	3	3	13	1	1	1	1	1	0	3	1	2	1	0	3	3	3	3	3	3	2	3.42456	2	4	4	4	3	3	4	4	3.71429	2	3.26441	1	4	4	4
8011031	801	2	61	1	4	0	1	3	1	5	5	5	5	5	25	2	0	0	0	0	0	1	1	1	2	1	3	3	3	3	3	3	2	3.42456	2	4	4	4	4	5	4	3	4	3	3.26441	1	4	5	5
8011034	801	2	68	2	3	0	1	3	1	5	5	4	4	4	22	2	1	1	0	0	0	2	1	1	2	0	3	3	4	4	4	3.6	3	3.42456	2	2	2	3	2	4	3	3	2.71429	1	3.26441	1	4	4	3
8011036	801	1	68	2	4	0	1	4	1	5	5	4	5	4	23	2	0	0	0	0	0	1	1	1	3	0	4	4	5	4	4	4.2	4	3.42456	2	2	2	2	2	2	2	2	2	1	3.26441	1	5	4	3
8011039	801	2	68	2	4	0	1	3	1	3	5	3	3	2	16	2	1	1	0	0	0	2	1	1	3	1	3	5	3	3	3	3.4	3	3.42456	2	4	5	3	2	4	2	3	3.28571	2	3.26441	1	3	3	3
8011040	801	2	61	1	4	0	1	2	0	2	4	2	2	2	12	1	1	1	0	0	0	2	1	1	2	1	4	4	3	3	3	3.4	3	3.42456	2	3	3	3	3	3	1	1	2.42857	1	3.26441	1	4	4	4
8011042	801	1	66	2	5	0	1	2	0	5	5	4	5	5	24	2	0	0	0	0	0	1	1	1	3	1	5	5	5	5	5	5	4	3.42456	2	5	5	4	5	4	3	3	4.14286	3	3.26441	1	5	5	5
8011043	801	2	69	2	4	0	1	2	0	5	5	4	4	5	23	2	0	0	0	1	0	2	1	1	1	1	4	4	5	5	5	4.6	4	3.42456	2	5	5	5	3	4	4	4	4.28571	4	3.26441	1	5	4	4
8011044	801	2	69	2	3	0	1	2	0	3	4	2	2	1	12	1	1	1	0	0	0	2	1	1	3	1	4	4	2	2	5	3.4	3	3.42456	2	5	3	4	5	3	3	4	3.85714	3	3.26441	1	5	5	5
8011045	801	1	64	1	4	0	1	4	1	5	4	5	5	5	24	2	0	0	0	0	0	1	1	2	1	1	3	3	3	3	3	3	2	3.42456	2	3	3	3	3	3	3	3	3	1	3.26441	1	3	3	3
8011046	801	2	62	1	3	0	1	2	0	4	4	4	4	4	20	2	0	0	0	0	0	1	1	1	1	0	4	4	4	4	4	4	4	3.42456	2	4	4	4	4	3	4	4	3.85714	3	3.26441	1	4	4	4
8011048	801	2	70	3	4	0	0	2	0	3	4	3	4	2	16	2	0	0	0	0	0	1	1	1	2	0	3	3	4	3	3	3.2	2	3.42456	2	3	3	3	4	4	4	3	3.42857	2	3.26441	1	3	3	3
8011050	801	2	70	3	4	0	1	2	0	4	4	4	5	4	21	2	0	1	1	0	1	3	1	1	3	1	4	4	3	3	3	3.4	3	3.42456	2	3	5	4	3	3	3	3	3.42857	2	3.26441	1	5	5	5
8011051	801	2	75	4	4	1	1	2	0	4	4	4	4	4	20	2	0	0	0	0	0	1	1	1	1	1	5	5	5	5	5	5	4	3.42456	2	4	4	5	5	5	5	5	4.71429	4	3.26441	1	4	4	4
8011052	801	2	67	2	4	0	0	1	0	1	3	2	2	0	8	1	1	0	0	1	0	2	1	1	2	0	3	4	3	4	3	3.4	3	3.42456	2	3	3	4	4	4	3	3	3.42857	2	3.26441	1	3	3	3
8011053	801	2	72	3	2	0	1	3	1	1	1	1	1	1	5	1	1	1	0	0	1	3	1	1	2	1	5	5	1	1	1	2.6	1	3.42456	2	1	3	1	3	3	3	3	2.42857	1	3.26441	1	3	3	3
8011054	801	2	65	2	3	0	1	2	0	4	5	4	5	4	22	2	1	0	0	1	0	2	1	1	2	1	5	5	5	4	1	4	4	3.42456	2	4	4	4	4	4	4	4	4	3	3.26441	1	4	4	4
8011055	801	1	66	2	5	0	1	2	0	3	3	3	3	3	15	2	1	0	0	0	0	2	1	1	2	0	4	2	3	4	4	3.4	3	3.42456	2	4	4	4	4	4	4	4	4	3	3.26441	1	4	4	4
8011056	801	1	68	2	3	0	0	2	0	1	1	1	1	1	5	1	1	0	0	1	1	3	3	2	2	1	5	5	4	5	5	4.8	4	3.42456	2	4	4	4	4	5	5	4	4.28571	4	3.26441	1	4	4	4
8011057	801	1	71	3	5	0	1	2	0	3	3	2	2	2	12	1	0	0	0	1	0	2	1	1	1	0	1	2	3	3	3	2.4	1	3.42456	2	3	3	3	5	4	4	3	3.57143	2	3.26441	1	4	4	3
8011058	801	1	68	2	3	0	1	3	1	2	0	1	1	3	7	1	0	0	1	1	0	2	3	1	2	1	4	4	2	2	2	2.8	1	3.42456	2	2	2	2	2	2	2	2	2	1	3.26441	1	2	2	2
8011061	801	1	74	3	5	0	1	2	0	4	4	4	4	4	20	2	0	1	0	1	0	2	1	1	3	0	3	2	4	4	3	3.2	2	3.42456	2	3	2	3	3	3	3	3	2.85714	1	3.26441	1	4	4	4
8011062	801	2	67	2	3	0	1	2	0	3	3	3	3	3	15	2	0	1	0	0	0	2	1	1	2	1	3	3	3	2	2	2.6	1	3.42456	2	3	3	2	1	1	2	1	1.85714	1	3.26441	1	4	4	4
8011063	801	1	63	1	3	0	1	2	0	5	5	5	5	5	25	2	1	1	1	0	0	3	1	1	3	1	3	3	4	3	4	3.4	3	3.42456	2	3	4	3	3	4	4	4	3.57143	2	3.26441	1	4	4	4
8011066	801	2	70	3	5	0	1	3	1	4	5	4	3	3	19	2	0	0	0	0	0	1	1	1	3	1	3	3	4	4	4	3.6	3	3.42456	2	3	2	3	3	4	4	3	3.14286	1	3.26441	1	4	3	4
8011067	801	1	68	2	3	0	1	4	1	4	4	4	4	3	19	2	1	1	0	0	0	2	3	2	2	1	4	4	4	4	4	4	4	3.42456	2	4	4	3	3	4	3	3	3.42857	2	3.26441	1	4	4	4
8011069	801	2	68	2	4	0	1	2	0	4	4	4	4	4	20	2	1	1	0	1	0	3	1	1	2	1	5	5	5	5	5	5	4	3.42456	2	2	2	5	4		4	4	3.5	2	3.26441	1	5	5	5
8011071	801	2	65	2	3	0	0	2	0	3	4	3	3	3	16	2	1	1	0	0	0	2	1	1	3	0	3	3	3	1	1	2.2	1	3.42456	2	2	2	2	2	2	2	2	2	1	3.26441	1	3	3	3
8011072	801	1	68	2	4	1	1	4	1	4	4	3	4	3	18	2	0	0	0	0	0	1	1	2	2	1	4	3	4	2	3	3.2	2	3.42456	2	4	3	4	4	4	4	4	3.85714	3	3.26441	1	5	4	4
8011074	801	1	60	1	4	0	1	2	0	4	4	4	4	4	20	2	1	1	0	1	0	3	3	1	2	1	3	4	2	1	3	2.6	1	3.42456	2	3	3	5	3	5	5	5	4.14286	3	3.26441	1	3	3	3
8011076	801	2	73	3	4	1	1	2	0	4	4	3	3	1	15	1	1	1	0	0	0	2	1	1	2	1	4	4	3	3	4	3.6	3	3.42456	2	4	3	3	3	2	3	4	3.14286	1	3.26441	1	5	5	5
8011077	801	2	64	1	3	0	1	2	0	5	5	5	5	5	25	2	0	0	0	0	0	1	1	1	1	0	5	5	5	5	5	5	4	3.42456	2	5	5	5	5	5	5	5	5	4	3.26441	1	5	5	5
8011078	801	2	67	2	5	0	1	2	0	5	5	5	5	5	25	2	1	0	0	0	0	2	1	1	2	1	5	5	5	5	5	5	4	3.42456	2	5	5	5	5	5	5	5	5	4	3.26441	1	5	5	5
8011080	801	2	66	2	3	0	1	2	0	4	4	4	4	4	20	2	1	1	1	1	1	3	1	1	3	1	1	1	5	5	5	3.4	3	3.42456	2	4	4	4	4	4	4	4	4	3	3.26441	1	5	5	5
8011081	801	2	62	1	3	0	0	2	0	5	4	4	4	4	21	2	0	1	1	0	0	2	3	1	2	0	2	5	5	4	5	4.2	4	3.42456	2	3	2	5	4	5	5	5	4.14286	3	3.26441	1	5	5	5
8011082	801	2	71	3	3	0	1	2	0	2	3	2	3	2	12	1	1	1	0	0	0	2	1	1	3	1	4	4	3	2	2	3	2	3.42456	2	2	2	3	2	3	3	3	2.57143	1	3.26441	1	3	3	3
8011084	801	2	69	2	4	0	1	2	0	4	4	4	3	3	18	2	1	1	0	0	0	2	1	1	2	1	3	3	2	2	1	2.2	1	3.42456	2	2	2	1	1	4	2	2	2	1	3.26441	1	3	3	2
8011085	801	2	65	2	3	0	1	2	0	4	5	5	3	4	21	2	0	0	0	0	1	2	1	1	2	1	3	1	1	2	4	2.2	1	3.42456	2	1	4	1	5	4	4	3	3.14286	1	3.26441	1	4	3	2
8011086	801	2	66	2	3	1	1	2	0	4	4	3	4	4	19	2	1	0	0	0	0	2	1	1	2	1	4	4	3	1	4	3.2	2	3.42456	2	4	3	3	1	4	3	4	3.14286	1	3.26441	1	4	4	4
8011087	801	2	67	2	2	1	0	4	1	3	4	4	3	4	18	2	0	0	0	0	0	1	1	1	2	1	3	2	4	4	3	3.2	2	3.42456	2	3	3	4	3	3	4	3	3.28571	2	3.26441	1	4	4	4
8011089	801	2	68	2	5	0	1	4	1	4	3	3	3	4	17	2	0	0	0	0	0	1	1	1	3	0	5	5	5	5	5	5	4	3.42456	2	4	3	5	5	5	5	3	4.28571	4	3.26441	1	5	5	5
8011090	801	1	70	3	3	0	0	1	0	3	4	2	2	1	12	1	1	1	1	1	0	3	1	1	1	0	1	1	5	1	1	1.8	1	3.42456	2	1	1	1	1	5	1	1	1.57143	1	3.26441	1	5	5	5
8011093	801	2	74	3	4	0	1	2	0	4	4	3	3	3	17	2	1	1	0	1	0	3	1	1	1	1	5	5	1	3	3	3.4	3	3.42456	2	4	4	5	4	4	2	2	3.57143	2	3.26441	1	4	4	4
8011094	801	2	68	2	4	0	1	3	1	4	5	5	4	4	22	2	1	1	0	0	0	2	1	1	3	1	5	5	5	5	5	5	4	3.42456	2	5	5	5	5	3	3	3	4.14286	3	3.26441	1	5	5	5
8011095	801	1	73	3	5	0	1	2	0	4	4	4	4	3	19	2	0	0	0	0	0	1	3	1	2	1	3	3	3	2	3	2.8	1	3.42456	2	3	4	3	4	3	3	3	3.28571	2	3.26441	1	3	4	4
8011096	801	1	62	1	3	0	1	2	0	3	3	2	3	3	14	2	1	1	0	1	0	3	2	2	3	1	4	4	1	1	3	2.6	1	3.42456	2	3	2	2	2	2	4	3	2.57143	1	3.26441	1	4	4	4
8011097	801	1	70	3	5	0	1	2	0	5	4	4	4	5	22	2	0	0	0	0	0	1	1	2	3	1	2	2	3	1	1	1.8	1	3.42456	2	1	1	1	3	4	1	1	1.71429	1	3.26441	1	4	4	3
8011098	801	2	69	2	4	0	1	2	0	5	4	3	3	3	18	2	1	1	1	1	0	3	1	1	2	0	5	5	5	5	5	5	4	3.42456	2	5	3	3	4	3	4	4	3.71429	2	3.26441	1	3	3	3
8021001	802	1	69	2	5	0	1	3	1	5	5	3	3	4	20	2	0	0	0	0	0	1	3	1	1	0	5	4	1	3	3	3.2	2	2.85238	1	4	3	4	3	4	3	4	3.57143	2	3.14456	1	4	4	4
8021002	802	2	75	4	3	0	0	2	0	5	5	4	4	4	22	2	0	1	1	1	0	3	1	1	1	1	2	2	4	3	3	2.8	1	2.85238	1	3	3	2	2	2	4	3	2.71429	1	3.14456	1	3	4	4
8021004	802	1	70	3	4	0	1	2	0	4	4	4	4	4	20	2	0	0	0	0	0	1	3	1	1	1	4	4	3	3	4	3.6	3	2.85238	1	4	4	4	4	4	3	3	3.71429	2	3.14456	1	4	4	4
8021005	802	2	70	3	5	0	1	1	0	2	2	0	2	1	7	1	1	1	1	1	0	3	1	1	1	0	2	1	1	2	1	1.4	1	2.85238	1	3	3	2	2	5	4	4	3.28571	2	3.14456	1	3	4	3
8021006	802	1	64	1	5	0	1	2	0	4	4	4	4	4	20	2	0	0	0	0	1	2	1	2	3	0	2	2	3	3	3	2.6	1	2.85238	1	3	3	3	3	3	3	3	3	1	3.14456	1	4	4	3
8021007	802	2	69	2	3	0	1	3	1	4	4	4	4	4	20	2	0	0	0	0	0	1	1	2	2	0	2	2	3	3	3	2.6	1	2.85238	1	3	3	3	3	3	3	3	3	1	3.14456	1	4	4	4
8021008	802	2	61	1	5	0	1	4	1	5	5	3	3	3	19	2	0	0	0	0	0	1	1	1	2	1	5	1	1	1	1	1.8	1	2.85238	1	1	1	1	1	3	3	1	1.57143	1	3.14456	1	4	3	3
8021009	802	2	61	1	4	1	1	5	1	3	4	4	3	5	19	2	0	0	0	0	0	1	1	1	3	0	3	3	4	3	4	3.4	3	2.85238	1	4	3	4	4	4	4	4	3.85714	3	3.14456	1	5	5	5
8021010	802	1	63	1	3	0	1	3	1	4	4	4	4	4	20	2	0	0	0	0	0	1	3	1	1	1	4	4	3	3	4	3.6	3	2.85238	1	4	4	4	4	3	3	2	3.42857	2	3.14456	1	4	4	4
8021011	802	1	72	3	5	0	1	2	0	4	4	4	4	4	20	2	0	0	0	0	0	1	1	2	2	1	2	1	1	2	2	1.6	1	2.85238	1	2	2	2	2	4	2	2	2.28571	1	3.14456	1	3	3	3
8021012	802	2	67	2	5	0	1	2	0	5	5	3	3	4	20	2	1	0	0	0	0	2	1	1	3	1	3	1	1	3	1	1.8	1	2.85238	1	3	3	5	3	4	4	3	3.57143	2	3.14456	1	3	3	4
8021014	802	2	70	3	4	0	1	2	0	5	5	5	4	4	23	2	0	0	0	0	0	1	1	1	3	0	5	5	5	4	1	4	4	2.85238	1	3	1	1	3	5	3	3	2.71429	1	3.14456	1	4	4	4
8021015	802	2	68	2	3	0	1	2	0	5	4	4	3	3	19	2	1	1	0	1	0	3	1	1	2	1	3	3	3	2	4	3	2	2.85238	1	5	5	5	3	3	5	5	4.42857	4	3.14456	1	3	3	3
8021021	802	2	66	2	5	0	1	2	0	4	4	4	4	4	20	2	0	0	0	0	0	1	1	1	1	1	4	4	3	3	4	3.6	3	2.85238	1	4	4	4	4	4	3	3	3.71429	2	3.14456	1	4	4	3
8021022	802	1	74	3	4	0	1	3	1	1	1	1	1	1	5	1	0	1	0	0	0	2	1	1	1	1	3	3	3	3	3	3	2	2.85238	1	3	3	2	2	4	2	2	2.57143	1	3.14456	1	4	4	3
8021025	802	2	67	2	4	0	1	3	1	4	4	3	3	3	17	2	1	1	0	0	0	2	1	3	3	1	3	2	5	5	5	4	4	2.85238	1	2	2	1	3	3	3	3	2.42857	1	3.14456	1	3	3	3
8021026	802	1	71	3	4	0	1	3	1	5	5	4	4	4	22	2	0	0	0	1	0	2	1	2	3	1	3	2	2	1	3	2.2	1	2.85238	1	4	4	2	2	4	3	3	3.14286	1	3.14456	1	4	4	4
8021027	802	2	63	1	5	0	1	2	0	5	4	3	4	5	21	2	1	1	0	0	0	2	1	1	2	1	2	3	3	2	4	2.8	1	2.85238	1	5	4	4	4	4	4	4	4.14286	3	3.14456	1	5	5	5
8021028	802	2	69	2	3	0	0	3	1	4	3	2	3	2	14	2	1	1	0	0	0	2	1	1	2	1	3	2	3	4	3	3	2	2.85238	1	4	3	4	4	4	4	4	3.85714	3	3.14456	1	4	4	4
8021029	802	1	75	4	4	0	1	2	0	4	4	3	4	3	18	2	0	0	0	0	0	1	1	1	2	0	3	3	3	3	3	3	2	2.85238	1	3	3	2	3	4	2	1	2.57143	1	3.14456	1	3	4	3
8021030	802	2	73	3	4	0	1	2	0	5	5	5	4	4	23	2	0	0	0	0	0	1	1	1	3	1	2	3	3	3	3	2.8	1	2.85238	1	3	3	3	3	3	3	3	3	1	3.14456	1	4	4	3
8021031	802	2	61	1	4	0	1	2	0	5	4	3	3	4	19	2	1	0	0	0	0	2	1	1	3	1	2	1	2	2	2	1.8	1	2.85238	1	3	3	3	3	3	3	3	3	1	3.14456	1	4	4	4
8021035	802	2	60	1	5	0	1	2	0	5	5	4	5	5	24	2	0	0	0	0	0	1	1	1	1	0	3	2	3	3	4	3	2	2.85238	1	5	4	4	4	5	4	3	4.14286	3	3.14456	1	4	4	4
8021039	802	1	70	3	3	0	1	2	0	4	4	4	4	4	20	2	0	1	0	0	0	2	3	1	1	1	4	4	3	3	2	3.2	2	2.85238	1	3	3	2	2	3	3	3	2.71429	1	3.14456	1	4	4	4
8021040	802	2	70	3	4	0	1	3	1	4	4	4	4	4	20	2	1	1	1	0	0	3	1	3	2	1	3	3	2	3	3	2.8	1	2.85238	1	4	4	4	3	3	4	4	3.71429	2	3.14456	1	4	4	4
8021041	802	2	75	4	3	0	0	2	0	2	2	2	2	2	10	1	0	0	0	0	0	1	1	1	1	0	3	3	4	3	4	3.4	3	2.85238	1	3	4	4	4	4	4	3	3.71429	2	3.14456	1	4	3	4
8021041	802	2	69	2	5	0	1	3	1	5	5	5	5	5	25	2	0	1	0	0	0	2	1	1	2	0	1	1	5	2	2	2.2	1	2.85238	1	1	1	1	1	4	1	1	1.42857	1	3.14456	1	5	5	4
8021043	802	1	65	2	5	0	1	4	1	5	5	5	5	5	25	2	0	1	0	0	0	2	3	2	2	1	5	5	3	3	3	3.8	3	2.85238	1	3	3	3	3	3	3	3	3	1	3.14456	1	3	3	3
8021044	802	1	71	3	5	0	1	3	1	4	4	4	5	3	20	2	0	0	0	0	0	1	2	1	1	1	1	1	1	1	1	1	1	2.85238	1	4	3	2	4	4	4	4	3.57143	2	3.14456	1	3	4	3
8021045	802	2	73	3	5	1	1	3	1	4	4	4	4	4	20	2	1	0	0	0	0	2	1	1	2	1	3	3	3	3	3	3	2	2.85238	1	3	3	3	3	3	3	3	3	1	3.14456	1	5	3	3
8021046	802	2	68	2	5	0	1	2	0	4	4	4	4	4	20	2	0	1	1	1	0	3	1	1	1	1	4	4	3	3	4	3.6	3	2.85238	1	3	4	3	4	4	2	2	3.14286	1	3.14456	1	4	4	4
8021047	802	1	67	2	4	0	1	3	1	4	3	3	4	3	17	2	0	0	0	0	0	1	1	2	2	1	3	3	3	4	4	3.4	3	2.85238	1	4	4	4	4	4	4	4	4	3	3.14456	1	3	4	4
8021048	802	2	64	1	3	0	1	2	0	5	5	2	2	3	17	2	0	1	0	1	0	2	1	1	1	0	2	5	3	5	5	4	4	2.85238	1	4	4	4	4	4	3	3	3.71429	2	3.14456	1	4	4	4
8021050	802	2	66	2	4	0	1	3	1	4	4	2	3	2	15	2	0	1	0	0	0	2	1	1	2	0	2	1	2	3	2	2	1	2.85238	1	5	3	3	2	5	5	4	3.85714	3	3.14456	1	5	3	3
8021051	802	2	65	2	3	0	1	2	0	3	3	3	3	3	15	2	0	1	0	0	0	2	1	1	3	1	4	2	3	3	3	3	2	2.85238	1	3	3	3	3	3	3	3	3	1	3.14456	1	3	3	3
8021052	802	2	65	2	4	0	1	3	1	2	3	2	3	3	13	2	0	1	1	1	1	3	1	1	1	1	3	3	3	3	3	3	2	2.85238	1	4	4	4	4	4	4	4	4	3	3.14456	1	4	4	4
8021053	802	2	60	1	4	0	1	3	1	2	2	2	2	2	10	1	0	0	1	0	0	2	1	1	1	0	3	2	4	3	4	3.2	2	2.85238	1	4	3	4	3	2	4	4	3.42857	2	3.14456	1	4	4	4
8021054	802	2	72	3	4	0	1	4	1	5	5	5	5	5	25	2	1	1	0	0	1	3	1	1	1	0	3	3	3	3	3	3	2	2.85238	1	3	3	3	3	3	3	3	3	1	3.14456	1	3	3	3
8021056	802	2	62	1	5	0	1	3	1	4	4	3	3	3	17	2	1	1	0	0	0	2	1	1	2	1	5	5	1	1	1	2.6	1	2.85238	1	1	2	2	1	1	1	1	1.28571	1	3.14456	1	3	3	3
8021057	802	1	69	2	5	0	1	1	0	3	2	2	2	3	12	1	1	1	0	1	0	3	1	1	3	1	5	1	4	4	5	3.8	3	2.85238	1	5	5	5	5	5	5	5	5	4	3.14456	1	5	5	5
8021058	802	2	67	2	5	0	1	3	1	4	4	4	4	4	20	2	1	1	0	0	0	2	1	1	2	1	2	2	3	2	3	2.4	1	2.85238	1	4	2	2	2	2	2	2	2.28571	1	3.14456	1	4	4	4
8021059	802	2	69	2	3	0	1	2	0	3	3	3	3	3	15	2	1	1	0	1	0	3	1	1	2	1	1	1	4	3	3	2.4	1	2.85238	1	3	3	3	2	4	3	3	3	1	3.14456	1	3	3	3
8021061	802	2	69	2	4	0	1	2	0	5	5	5	5	5	25	2	1	1	0	0	0	2	1	1	1	1	1	2	2	3	3	2.2	1	2.85238	1	3	4	3	2	3	4	4	3.28571	2	3.14456	1	4	4	4
8021062	802	2	72	3	3	0	0	1	0	3	3	2	3	3	14	2	1	1	1	1	0	3	1	1	2	1	4	2	3	2	3	2.8	1	2.85238	1	5	5	4	4	4	4	4	4.28571	4	3.14456	1	4	4	4
8021064	802	1	72	3	5	0	1	2	0	4	4	3	3	3	17	2	0	1	0	0	0	2	1	1	1	0	2	3	3	2	3	2.6	1	2.85238	1	2	2	2	2	2	2	2	2	1	3.14456	1	3	3	3
8021065	802	1	72	3	5	0	1	4	1	4	4	3	3	4	18	2	0	0	0	0	1	2	1	1	2	0	3	3	3	3	3	3	2	2.85238	1	4	3	3	2	3	4	4	3.28571	2	3.14456	1	4	4	4
8021066	802	1	70	3	4	0	1	3	1	5	5	5	5	5	25	2	0	0	0	0	0	1	1	1	2	1	4	5	5	5	5	4.8	4	2.85238	1	1	2	5	3	4	4	1	2.85714	1	3.14456	1	5	5	5
8021067	802	1	64	1	3	1	1	2	0	3	4	3	3	3	16	2	0	0	0	0	0	1	1	2	2	0	4	1	3	3	3	2.8	1	2.85238	1	4	4	4	4	3	4	4	3.85714	3	3.14456	1	4	4	4
8021068	802	1	66	2	5	0	1	3	1	3	3	3	3	3	15	2	1	0	0	0	0	2	2	2	2	1	3	3	3	3	3	3	2	2.85238	1	3	3	3	3	3	3	3	3	1	3.14456	1	3	3	3
8021072	802	2	65	2	3	0	1	2	0	4	4	4	1	0	13	1	1	0	0	0	1	2	1	1	2	1	3	5	3	2	2	3	2	2.85238	1	3	3	2	2	2	2	2	2.28571	1	3.14456	1	3	3	3
8021073	802	2	64	1	4	0	1	2	0	4	4	3	4	4	19	2	1	0	0	0	0	2	1	1	3	1	5	3	1	4	5	3.6	3	2.85238	1	1	1	3	3	5	3	3	2.71429	1	3.14456	1	3	3	3
8021074	802	2	61	1	4	0	1	4	1	5	5	5	5	5	25	2	0	0	0	0	0	1	1	1	2	0	4	1	2	2	3	2.4	1	2.85238	1	4	3	5	5	3	3	3	3.71429	2	3.14456	1	5	5	5
8021075	802	2	64	1	4	1	0	2	0	5	5	5	4	5	24	2	0	1	1	0	0	2	1	2	2	1	4	1	2	3	3	2.6	1	2.85238	1	3	3	2	3	2	2	2	2.42857	1	3.14456	1	3	3	3
8021076	802	2	66	2	5	0	1	3	1	4	4	4	4	1	17	1	0	0	0	0	0	1	1	1	1	1	4	4	3	3	4	3.6	3	2.85238	1	3	3	3	3	3	3	3	3	1	3.14456	1	4	4	4
8021080	802	1	65	2	3	0	1	4	1	5	5	5	5	5	25	2	0	0	0	0	0	1	3	2	2	0	2	2	4	4	4	3.2	2	2.85238	1	4	4	4	4	4	4	4	4	3	3.14456	1	5	5	5
8021081	802	1	67	2	3	1	1	3	1	3	4	4	5	2	18	2	0	1	0	0	0	2	3	1	2	0	2	2	3	1	3	2.2	1	2.85238	1	3	3	3	3	3	3	3	3	1	3.14456	1	4	4	4
8021083	802	1	62	1	5	0	1	3	1	1	1	2	2	2	8	1	0	1	1	1	1	3	1	1	1	0	3	3	3	3	3	3	2	2.85238	1	3	2	3	3	3	3	3	2.85714	1	3.14456	1	3	4	4
8021084	802	2	63	1	5	0	1	2	0	3	3	3	3	3	15	2	0	0	0	0	0	1	1	1	3	1	3	4	3	2	3	3	2	2.85238	1	4	3	3	3	5	5	5	4	3	3.14456	1	4	4	4
8021085	802	2	62	1	5	0	1	3	1	4	4	4	4	4	20	2	0	0	0	0	0	1	1	1	1	1	3	4	3	3	3	3.2	2	2.85238	1	3	3	3	3	4	4	4	3.42857	2	3.14456	1	4	4	4
8021087	802	1	66	2	5	0	1	2	0	4	4	3	3	4	18	2	1	1	1	1	1	3	2	3	1	0	3	3	3	2	3	2.8	1	2.85238	1	3	4	3	3	3	3	3	3.14286	1	3.14456	1	1	4	4
8021089	802	1	63	1	5	0	1	3	1	5	5	4	4	4	22	2	0	1	0	1	0	2	3	2	3	1	2	3	3	3	4	3	2	2.85238	1	4	4	3	3	3	3	3	3.28571	2	3.14456	1	3	3	3
8021090	802	2	69	2	4	0	1	3	1	3	3	4	3	3	16	2	1	1	0	1	0	3	1	1	1	1	3	3	3	2	4	3	2	2.85238	1	3	3	3	3	5	2	3	3.14286	1	3.14456	1	4	3	4
8021091	802	2	68	2	5	0	1	2	0	5	5	5	5	5	25	2	1	0	0	0	0	2	1	1	2	0	3	3	2	2	3	2.6	1	2.85238	1	3	3	3	3	3	3	3	3	1	3.14456	1	3	3	3
8021095	802	1	73	3	5	0	1	2	0	4	4	3	2	2	15	2	1	1	1	0	0	3	1	1	1	1	2	2	2	2	2	2	1	2.85238	1	3	4	3	3	3	3	3	3.14286	1	3.14456	1	4	4	4
8021097	802	2	61	1	5	0	1	2	0	4	4	3	3	4	18	2	0	1	0	0	0	2	1	1	2	1	2	3	4	3	4	3.2	2	2.85238	1	3	4	3	3	4	4	3	3.42857	2	3.14456	1	4	3	4
8021098	802	2	69	2	5	1	1	2	0	4	4	3	4	2	17	2	0	1	0	0	0	2	1	1	2	1	2	2	2	2	2	2	1	2.85238	1	3	2	3	3	4	3	3	3	1	3.14456	1	4	4	4
8021099	802	1	60	1	3	0	1	3	1	5	5	4	4	5	23	2	1	1	0	0	0	2	1	1	3	1	3	3	3	3	3	3	2	2.85238	1	3	3	3	3	3	4	4	3.28571	2	3.14456	1	4	5	5
8021100	802	2	61	1	5	0	1	3	1	5	5	4	4	4	22	2	0	0	0	1	0	2	1	1	2	1	3	3	3	2	2	2.6	1	2.85238	1	3	3	2	3	3	4	2	2.85714	1	3.14456	1	3	4	4
8021101	802	1	63	1	5	0	1	2	0	5	5	3	3	2	18	2	1	1	1	0	0	3	2	1	3	0	4	4	3	3	3	3.4	3	2.85238	1	4	4	4	3	4	4	4	3.85714	3	3.14456	1	4	3	3
8021104	802	1	73	3	5	0	1	2	0	4	4	4	3	3	18	2	0	0	0	0	0	1	1	1	3	1	2	4	3	3	3	3	2	2.85238	1	3	2	3	4	4	4	3	3.28571	2	3.14456	1	3	3	3
8021105	802	1	64	1	5	0	1	4	1	5	5	5	5	5	25	2	0	0	0	0	0	1	3	1	2	1	2	2	1	3	5	2.6	1	2.85238	1	2	4	4	2	5	5	4	3.71429	2	3.14456	1	4	4	4
8021106	802	2	64	1	4	0	1	3	1	3	3	3	3	2	14	2	0	0	0	0	0	1	1	1	2	0	3	3	2	3	3	2.8	1	2.85238	1	2	2	2	2	3	2	2	2.14286	1	3.14456	1	3	3	3
8021107	802	2	73	3	3	0	1	2	0	3	2	2	3	1	11	1	0	1	0	1	0	2	1	1	1	0	3	3	2	2	3	2.6	1	2.85238	1	2	2	2	2	3	2	2	2.14286	1	3.14456	1	3	3	3
8021109	802	2	66	2	5	0	1	2	0	1	2	1	2	1	7	1	1	1	0	0	0	2	1	1	1	1	2	3	3	2	3	2.6	1	2.85238	1	2	2	3	2	4	3	2	2.57143	1	3.14456	1	3	3	3
8021113	802	1	69	2	5	0	0	4	1	5	5	5	5	5	25	2	0	0	0	1	0	2	1	2	2	1	2	3	2	3	3	2.6	1	2.85238	1	4	3	3	4	4	3	2	3.28571	2	3.14456	1	5	5	5
8021115	802	1	65	2	4	0	1	2	0	2	3	3	2	2	12	1	1	0	0	0	0	2	1	2	2	0	4	4	2	2	1	2.6	1	2.85238	1	1	1	1	1	1	1	1	1	1	3.14456	1	1	2	2
8021116	802	2	66	2	4	0	1	3	1	5	4	4	4	5	22	2	0	1	0	1	0	2	1	1	3	1	1	3	2	4	4	2.8	1	2.85238	1	3	2	4	2	5	2	2	2.85714	1	3.14456	1	4	4	4
8021117	802	1	70	3	5	0	1	4	1	4	4	4	4	4	20	2	1	0	0	0	0	2	1	1	2	1	2	2	3	3	3	2.6	1	2.85238	1	3	4	3	3	4	4	3	3.42857	2	3.14456	1	4	4	4
8021118	802	1	64	1	4	0	1	3	1	5	5	5	5	5	25	2	0	1	0	0	0	2	3	2	1	1	4	4	2	2	3	3	2	2.85238	1	3	3	1	1	3	3	3	2.42857	1	3.14456	1	4	4	4
8021119	802	1	74	3	5	0	1	2	0	3	4	3	3	3	16	2	1	1	0	0	0	2	1	3	2	0	3	1	1	2	1	1.6	1	2.85238	1	4	4	3	2	5	4	4	3.71429	2	3.14456	1	3	3	3
8021120	802	1	64	1	5	0	1	2	0	5	5	5	5	5	25	2	1	0	0	1	0	2	1	1	3	1	3	1	3	3	3	2.6	1	2.85238	1	3	3	3	3	3	2	2	2.71429	1	3.14456	1	4	4	3
8021121	802	1	65	2	4	0	1	2	0	4	4	4	4	4	20	2	0	0	0	1	0	2	2	1	3	0	2	4	2	3	3	2.8	1	2.85238	1	1	2	2	2	4	2	2	2.14286	1	3.14456	1	3	3	3
8021123	802	2	68	2	4	1	1	1	0	4	4	3	4	4	19	2	1	1	0	0	0	2	1	1	2	0	2	2	3	1	1	1.8	1	2.85238	1	4	4	5	1	5	1	1	3	1	3.14456	1	4	4	4
8021125	802	2	72	3	5	0	1	2	0	5	5	5	5	5	25	2	0	1	0	0	0	2	1	1	2	1	4	4	5	5	5	4.6	4	2.85238	1	5	5	5	5	5	5	5	5	4	3.14456	1	5	5	5
8031004	803	2	64	1	4	1	0	4	1	5	5	5	5	5	25	2	0	0	0	0	0	1	1	1	3	1	3	3	3	3	3	3	2	3.09412	1	3	3	3	3	3	3	3	3	1	3.39951	1	3	3	3
8031005	803	1	64	1	4	0	1	3	1	4	4	3	3	3	17	2	0	0	0	0	0	1	2	2	1	0	3	3	3	1	1	2.2	1	3.09412	1	3	3	5	3	2	3	3	3.14286	1	3.39951	1	5	4	4
8031006	803	2	62	1	3	0	0	2	0	3	3	3	2	2	13	2	1	1	0	1	0	3	1	1	2	1	2	4	2	2	2	2.4	1	3.09412	1	2	2	2	2	3	2	2	2.14286	1	3.39951	1	5	5	5
8031011	803	2	67	2	3	0	0	2	0	4	4	4	4	4	20	2	1	0	0	1	0	2	1	1	2	1	1	1	3	1	1	1.4	1	3.09412	1	3	2	2	1	5	1	1	2.14286	1	3.39951	1	3	2	3
8031012	803	1	67	2	4	1	1	3	1	4	5	4	4	4	21	2	0	0	0	0	0	1	1	1	3	0	4	4	4	4	4	4	4	3.09412	1	4	4	4	3	3	4	4	3.71429	2	3.39951	1	4	4	4
8031014	803	1	61	1	3	1	1	4	1	5	4	5	5	4	23	2	0	0	0	0	0	1	3	1	2	1	4	4	4	4	3	3.8	3	3.09412	1	4	3	4	1	3	3	4	3.14286	1	3.39951	1	5	5	5
8031016	803	2	60	1	3	0	1	2	0	5	4	3	4	4	20	2	1	0	1	1	0	3	1	1	1	0	1	1	4	1	1	1.6	1	3.09412	1	4	4	4	5	5	5	5	4.57143	4	3.39951	1	5	5	5
8031017	803	1	63	1	3	1	1	3	1	5	5	5	4	5	24	2	0	0	0	1	0	2	3	3	3	1	4	4	4	5	4	4.2	4	3.09412	1	3	2	4	3	5	5	4	3.71429	2	3.39951	1	4	4	4
8031020	803	2	61	1	4	0	1	2	0	3	3	3	2	3	14	2	1	1	1	1	1	3	1	2	1	0	4	5	4	4	4	4.2	4	3.09412	1	4	4	4	4	4	4	3	3.85714	3	3.39951	1	5	5	5
8031021	803	1	70	3	3	0	1	2	0	5	4	3	4	4	20	2	0	1	0	0	0	2	3	2	1	1	4	3	3	2	3	3	2	3.09412	1	3	3	2	2	2	3	3	2.57143	1	3.39951	1	4	3	3
8031024	803	2	64	1	2	1	1	3	1	5	5	4	5	5	24	2	0	0	1	1	0	2	1	1	2	1	2	2	5	4	5	3.6	3	3.09412	1	4	4	5	3	5	5	4	4.28571	4	3.39951	1	3	3	3
8031026	803	2	72	3	5	0	1	2	0	5	5	5	4	4	23	2	0	0	0	1	0	2	1	1	2	1	5	5	5	4	4	4.6	4	3.09412	1	5	4	5	4	4	4	4	4.28571	4	3.39951	1	5	5	4
8031027	803	2	64	1	3	0	1	2	0	3	4	3	3	3	16	2	1	1	0	1	0	3	1	2	3	1	3	3	3	3	3	3	2	3.09412	1	3	3	3	3	3	3	3	3	1	3.39951	1	4	4	4
8031028	803	2	68	2	4	0	0	3	1	4	4	5	3	3	19	2	0	1	0	0	0	2	1	1	1	0	5	4	5	3	4	4.2	4	3.09412	1	4	3	3	3	4	3	4	3.42857	2	3.39951	1	4	4	4
8031029	803	2	63	1	4	0	0	2	0	3	3	3	3	3	15	2	1	1	1	1	1	3	1	2	2	1	3	3	4	4	3	3.4	3	3.09412	1	2	4	3	3	3	3	3	3	1	3.39951	1	3	3	3
8031030	803	2	66	2	3	0	0	3	1	0	0	0	0	0	0	1	1	1	1	1	1	3	1	1	3	1	5	4	2	2	2	3	2	3.09412	1	3	3	4	4	4	4	3	3.57143	2	3.39951	1	4	4	4
8031034	803	1	61	1	3	0	1	2	0	4	4	4	4	4	20	2	0	0	0	1	0	2	3	3	1	0	2	3	4	3	3	3	2	3.09412	1	4	3	3	3	3	3	3	3.14286	1	3.39951	1	4	4	4
8031035	803	1	60	1	3	0	1	2	0	4	4	4	4	4	20	2	0	0	0	0	0	1	3	1	3	0	3	3	3	3	3	3	2	3.09412	1	3	3	3	3	3	3	3	3	1	3.39951	1	3	3	3
8031039	803	1	70	3	5	0	1	3	1	5	5	5	5	5	25	2	0	0	0	0	0	1	3	1	2	1	2	2	4	3	5	3.2	2	3.09412	1	4	4	4	3	3	4	4	3.71429	2	3.39951	1	5	5	4
8031040	803	1	67	2	5	0	1	2	0	4	4	4	4	4	20	2	0	0	0	0	0	1	3	2	2	1	4	4	4	3	3	3.6	3	3.09412	1	3	2	3	4	4	4	4	3.42857	2	3.39951	1	4	4	4
8031041	803	2	64	1	3	0	1	2	0	5	5	5	4	1	20	1	0	0	0	0	0	1	1	1	2	1	3	3	3	3	3	3	2	3.09412	1	3	3	3	3	3	3	3	3	1	3.39951	1	4	4	3
8031043	803	1	69	2	3	1	1	2	0	4	2	2	1	1	10	1	1	0	0	0	0	2	1	1	1	1	2	2	4	4	4	3.2	2	3.09412	1	4	4	4	4	4	4	4	4	3	3.39951	1	4	4	5
8031044	803	1	67	2	4	1	1	3	1	5	5	3	3	3	19	2	1	0	0	0	0	2	3	2	3	1	1	2	4	4	4	3	2	3.09412	1	3	3	3	2	5	4	4	3.42857	2	3.39951	1	4	3	3
8031045	803	2	70	3	5	0	1	4	1	3	3	3	3	3	15	2	0	0	0	1	0	2	1	1	1	1	3	2	2	3	1	2.2	1	3.09412	1	3	2	4		4	3	3	3.16667	1	3.39951	1	3	3	2
8031048	803	2	60	1	3	0	0	2	0	1	1	1	1	1	5	1	1	1	1	1	1	3	1	1	2	0	3	2	3	3	2	2.6	1	3.09412	1	3	3	2	2	2	2	2	2.28571	1	3.39951	1	4	4	4
8031049	803	1	60	1	3	0	1	2	0	1	2	2	0	1	6	1	0	0	0	1	0	2	1	1	2	0	1	1	2	2	2	1.6	1	3.09412	1	2	2	2	2	2	3	3	2.28571	1	3.39951	1	3	3	3
8031050	803	1	61	1	4	0	1	3	1	4	4	4	4	4	20	2	0	1	1	0	0	2	3	1	3	0	3	2	3	3	4	3	2	3.09412	1	3	2	3	3	3	2	3	2.71429	1	3.39951	1	3	3	3
8031051	803	2	62	1	4	0	1	2	0	4	4	3	3	2	16	2	0	0	1	0	0	2	1	1	2	1	3	3	3	3	3	3	2	3.09412	1	3	3	3	5	5	5	5	4.14286	3	3.39951	1	3	3	3
8031052	803	2	68	2	4	0	1	2	0	4	4	4	3	3	18	2	0	0	0	0	1	2	1	1	2	1	1	3	3	3	2	2.4	1	3.09412	1	5	2	3	2	2	3	4	3	1	3.39951	1	4	4	4
8031053	803	2	68	2	3	0	1	2	0	3	3	4	2	2	14	2	1	0	0	0	0	2	1	2	2	0	3	3	3	3	3	3	2	3.09412	1	3	3	3	3	3	3	3	3	1	3.39951	1	3	3	3
8031054	803	2	63	1	3	0	1	3	1	4	4	4	4	4	20	2	1	1	0	1	1	3	1	1	2	1	2	4	3	1	4	2.8	1	3.09412	1	3	3	3	5	5	5	5	4.14286	3	3.39951	1	5	5	5
8031055	803	2	70	3	3	0	0	2	0	3	3	4	3	3	16	2	0	0	0	0	0	1	1	1	3	1	3	3	3	2	3	2.8	1	3.09412	1	3	2	2	2	2	3	2	2.28571	1	3.39951	1	3	3	2
8031058	803	1	62	1	3	0	1	3	1	3	3	3	3	3	15	2	0	0	0	0	0	1	3	2	2	1	5	2	4	4	4	3.8	3	3.09412	1	5	5	5	5	5	5	5	5	4	3.39951	1	5	4	4
8031062	803	2	60	1	4	0	1	3	1	5	5	5	5	5	25	2	0	1	0	0	0	2	1	1	2	0	5	5	5	5	3	4.6	4	3.09412	1	5	5	5	5	5	1	1	3.85714	3	3.39951	1	5	5	5
8031064	803	1	65	2	3	0	1	2	0	4	4	2	4	4	18	2	1	0	0	0	0	2	3	1	2	1	2	3	3	4	3	3	2	3.09412	1	4	4	2	2	4	4	3	3.28571	2	3.39951	1	3	3	3
8031065	803	2	61	1	3	0	1	2	0	4	4	4	4	4	20	2	0	0	0	0	0	1	1	1	2	0	3	2	3	3	3	2.8	1	3.09412	1	4	3	4	3	3	3	4	3.42857	2	3.39951	1	4	4	3
8031068	803	1	63	1	3	0	1	2	0	3	3	3	3	3	15	2	0	0	0	0	0	1	1	1	1	0	3	3	4	3	3	3.2	2	3.09412	1	3	4	3	4	3	3	4	3.42857	2	3.39951	1	4	4	3
8031069	803	1	66	2	2	0	1	3	1	4	4	4	4	4	20	2	0	0	0	0	0	1	1	1	3	1	4	5	1	1	1	2.4	1	3.09412	1	2	1	2	4	4	4	4	3	1	3.39951	1	5	5	5
8031075	803	1	61	1	5	0	1	3	1	5	5	5	5	5	25	2	0	0	0	0	0	1	3	2	2	1	3	3	3	3	3	3	2	3.09412	1	3	3	3	3	3	3	3	3	1	3.39951	1	3	3	3
8031076	803	2	61	1	3	0	1	3	1	3	3	4	4	3	17	2	1	1	0	0	0	2	1	1	2	1	4	2	3	2	3	2.8	1	3.09412	1	2	2	5	1	1	4	3	2.57143	1	3.39951	1	3	3	3
8031083	803	2	70	3	1	0	1	3	1	5	5	5	5	5	25	2	0	1	0	1	0	2	1	1	2	0	4	4	3	2	2	3	2	3.09412	1	4	3	4	4	4	4	4	3.85714	3	3.39951	1	4	4	4
8031084	803	2	70	3	3	1	0	4	1	2	3	1	2	1	9	1	1	1	1	1	1	3	1	1	2	1	1	1	4	4	3	2.6	1	3.09412	1	2	2	3	1	2	4	4	2.57143	1	3.39951	1	4	4	4
8031085	803	1	68	2	3	0	1	3	1	4	4	4	5	4	21	2	0	1	0	0	0	2	1	1	2	1	3	3	5	5	3	3.8	3	3.09412	1	3	3	3	2	1	1	3	2.28571	1	3.39951	1	5	5	5
8031087	803	2	66	2	3	0	1	2	0	5	5	3	3	5	21	2	0	0	0	0	0	1	1	1	2	0	1	1	3	3	3	2.2	1	3.09412	1	1	1	1	1	4	5	5	2.57143	1	3.39951	1	3	2	1
8031090	803	2	66	2	4	0	1	2	0	5	4	5	3	4	21	2	1	1	1	1	1	3	1	1	3	1	5	5	3	5	5	4.6	4	3.09412	1	5	5	5	4	5	5	5	4.85714	4	3.39951	1	5	5	5
8031097	803	2	62	1	3	0	1	2	0	5	5	5	5	5	25	2	1	0	0	0	0	2	1	3	3	0	4	4	4	4	4	4	4	3.09412	1	4	4	4	4	4	4	4	4	3	3.39951	1	4	4	4
8031098	803	2	60	1	3	0	0	4	1	4	4	4	4	4	20	2	1	1	1	1	1	3	1	1	2	0	1	1	3	3	2	2	1	3.09412	1	4	4	4	4	4	4	4	4	3	3.39951	1	4	4	4
8031099	803	2	67	2	3	0	1	2	0	4	4	4	4	4	20	2	1	0	0	0	1	2	1	1	2	1	2	4	4	4	4	3.6	3	3.09412	1	5	5	5	5	5	5	5	5	4	3.39951	1	5	5	5
8031100	803	2	64	1	3	0	1	2	0	3	3	3	3	3	15	2	1	1	1	1	1	3	1	1	2	1	3	3	3	3	3	3	2	3.09412	1	3	3	3	3	3	3	3	3	1	3.39951	1	5	5	5
8031101	803	1	61	1	4	0	0	1	0	4	4	3	3	3	17	2	1	0	0	1	0	2	3	3	2	0	3	4	4	3	3	3.4	3	3.09412	1	4	3	4	3	3	4	4	3.57143	2	3.39951	1	4	4	4
8031102	803	1	72	3	3	0	1	2	0	5	5	5	5	5	25	2	0	0	1	1	0	2	1	1	3	0	4	5	4	4	4	4.2	4	3.09412	1	4	4	4	4	5	4	4	4.14286	3	3.39951	1	4	5	4
8031104	803	1	62	1	5	0	1	2	0	5	5	5	5	5	25	2	0	0	0	0	0	1	1	1	3	1	5	4	5	4	5	4.6	4	3.09412	1	5	5	5	4	5	5	5	4.85714	4	3.39951	1	5	5	5
8031105	803	2	60	1	2	0	0	2	0	5	4	5	5	5	24	2	0	1	1	1	1	3	3	1	1	1	4	2	4	4	4	3.6	3	3.09412	1	4	4	4	4	3	4	4	3.85714	3	3.39951	1	4	4	4
8031107	803	2	68	2	3	0	0	2	0	5	5	5	3	3	21	2	1	1	1	1	1	3	1	1	2	0	4	3	3	2	2	2.8	1	3.09412	1	4	4	4	2	4	4	4	3.71429	2	3.39951	1	3	3	3
8031108	803	2	69	2	3	0	1	1	0	2	3	2	1	0	8	1	1	1	1	1	0	3	1	1	2	0	4	4	3	1	2	2.8	1	3.09412	1	3	3	4	3	4	4	4	3.57143	2	3.39951	1	3	3	3
8031110	803	1	72	3	5	1	1	2	0	3	4	3	3	3	16	2	1	1	0	1	0	3	1	1	3	0	3	3	3	3	3	3	2	3.09412	1	3	3	3	3	3	3	3	3	1	3.39951	1	4	4	4
8031111	803	1	61	1	4	0	1	2	0	4	4	4	4	5	21	2	1	0	0	0	0	2	1	1	1	0	3	2	2	2	2	2.2	1	3.09412	1	4	3	2	2	1	4	4	2.85714	1	3.39951	1	5	5	4
8031114	803	1	70	3	4	0	1	2	0	3	4	4	3	4	18	2	0	0	0	0	0	1	1	1	1	1	3	3	2	3	3	2.8	1	3.09412	1	3	3	3	3	3	3	3	3	1	3.39951	1	4	4	4
8031115	803	2	62	1	3	0	1	2	0	3	4	4	3	4	18	2	0	0	0	0	0	1	1	1	1	1	3	3	2	3	3	2.8	1	3.09412	1	3	3	3	3	3	3	3	3	1	3.39951	1	4	4	4
8031117	803	2	70	3	3	0	1	2	0	4	4	4	3	3	18	2	1	0	0	1	0	2	1	1	2	1	1	3	3	3	2	2.4	1	3.09412	1	5	2	3	2	2	3	5	3.14286	1	3.39951	1	5	5	5
8031118	803	1	69	2	4	0	1	2	0	4	4	3	3	3	17	2	1	0	0	0	0	2	3	1	2	1	4	4	2	2	1	2.6	1	3.09412	1	5	5	4	3	3	4	4	4	3	3.39951	1	4	5	5
8031119	803	1	74	3	3	0	1	3	1	4	4	4	4	5	21	2	1	0	0	0	0	2	2	1	2	1	3	3	3	2	2	2.6	1	3.09412	1	2	1	5	1	4	1	2	2.28571	1	3.39951	1	3	3	2
8031120	803	2	63	1	4	0	1	2	0	4	4	4	5	5	22	2	0	0	0	0	0	1	1	1	1	0	3	2	2	2	2	2.2	1	3.09412	1	4	2	2	2	1	4	4	2.71429	1	3.39951	1	5	5	4
8031121	803	2	67	2	5	0	1	4	1	5	5	5	4	4	23	2	0	0	0	0	0	1	1	1	3	1	4	4	3	4	3	3.6	3	3.09412	1	3	3	5	3	5	5	5	4.14286	3	3.39951	1	5	4	4
8031123	803	2	66	2	3	0	0	4	1	4	4	4	4	4	20	2	0	0	0	0	0	1	1	2	2	1	2	3	3	3	3	2.8	1	3.09412	1	4	4	4	4	4	4	4	4	3	3.39951	1	3	5	5
8031124	803	1	65	2	3	0	1	3	1	4	4	4	4	4	20	2	0	0	0	0	0	1	3	3	2	1	5	4	5	4	5	4.6	4	3.09412	1	5	5	5	4	5	5	5	4.85714	4	3.39951	1	2	2	2
8031125	803	2	67	2	4	0	0	2	0	5	5	5	5	5	25	2	0	0	0	0	0	1	1	1	3	1	2	2	5	5	3	3.4	3	3.09412	1	3	3	4	4	4	3	3	3.42857	2	3.39951	1	4	4	4
8031126	803	1	63	1	3	0	0	2	0	4	4	4	4	4	20	2	1	1	1	1	0	3	2	1	2	1	3	3	3	1	3	2.6	1	3.09412	1	3	3	3	3	3	3	3	3	1	3.39951	1	3	3	3
9011001	901	2	65	2	4	0	1	3	1	5	5	5	5	3	23	2	1	0	1	0	0	2	1	1	3	1	5	5	1	3	1	3	2	3.38421	2	5	5	5	5	5	5	5	5	4	3.92481	3	5	5	5
9011002	901	2	63	1	4	0	1	3	1	5	5	5	5	5	25	2	0	0	0	0	0	1	1	2	2	1	3	3	3	3	1	2.6	1	3.38421	2	3	2	3	4	4	4	3	3.28571	2	3.92481	3	3	4	3
9011003	901	1	61	1	4	0	0	3	1	4	4	4	4	4	20	2	0	1	0	1	0	2	1	1	1	1	5	5	3	3	3	3.8	3	3.38421	2	4	4	4	4	4	4	4	4	3	3.92481	3	4	4	4
9011005	901	2	62	1	3	0	1	2	0	3	3	3	3	3	15	2	1	1	1	0	1	3	1	1	2	1	4	4	3	3	3	3.4	3	3.38421	2	4	4	4	4	4	4	4	4	3	3.92481	3	4	4	4
9011006	901	2	61	1	4	0	1	2	0	4	4	4	4	4	20	2	1	1	0	1	0	3	1	1	3	1	4	4	2	3	4	3.4	3	3.38421	2	5	4	5	4	4	4	4	4.28571	4	3.92481	3	4	4	4
9011007	901	2	72	3	3	0	1	3	1	5	5	5	5	5	25	2	0	0	0	1	0	2	1	1	1	1	5	5	3	3	3	3.8	3	3.38421	2	4	4	4	4	4	4	4	4	3	3.92481	3	3	3	3
9011008	901	2	73	3	3	0	1	3	1	3	3	3	3	3	15	2	0	1	1	1	0	3	1	1	3	1	5	5	3	3	3	3.8	3	3.38421	2	4	4	4	4	4	4	4	4	3	3.92481	3	3	3	3
9011009	901	1	67	2	3	0	1	2	0	2	2	2	2	2	10	1	1	1	0	0	0	2	1	1	1	1	5	5	2	3	3	3.6	3	3.38421	2	4	5	5	5	4	4	4	4.42857	4	3.92481	3	3	3	4
9011010	901	2	64	1	2	0	1	3	1	5	5	5	5	3	23	2	0	0	0	0	0	1	1	1	2	0	4	4	4	4	4	4	4	3.38421	2	3	3	3	3	4	4	4	3.42857	2	3.92481	3	3	3	3
9011015	901	1	70	3	4	0	1	2	0	4	4	3	2	3	16	2	0	1	0	0	0	2	1	2	3	1	4	4	3	3	3	3.4	3	3.38421	2	4	4	4	4	4	4	3	3.85714	3	3.92481	3	3	3	3
9011017	901	2	63	1	3	0	1	4	1	5	5	5	3	3	21	2	1	1	1	0	0	3	1	1	3	1	5	5	3	3	3	3.8	3	3.38421	2	4	4	4	4	5	5	5	4.42857	4	3.92481	3	5	5	5
9011019	901	2	66	2	3	0	0	3	1	4	4	4	4	4	20	2	1	1	1	1	0	3	1	1	1	1	4	4	3	3	3	3.4	3	3.38421	2	4	4	3	3	3	4	4	3.57143	2	3.92481	3	3	3	3
9011020	901	2	67	2	3	0	1	3	1	5	5	5	4	4	23	2	0	1	1	1	0	3	1	1	2	0	5	5	3	3	3	3.8	3	3.38421	2	5	5	5	5	5	5	5	5	4	3.92481	3	3	3	3
9011022	901	1	70	3	2	0	1	4	1	4	4	3	4	4	19	2	0	1	1	0	0	2	1	1	3	0	5	5	3	3	3	3.8	3	3.38421	2	4	4	4	4	4	4	4	4	3	3.92481	3	3	3	3
9011023	901	1	73	3	4	0	1	3	1	3	3	3	4	3	16	2	0	1	0	0	0	2	1	1	3	1	5	5	2	3	3	3.6	3	3.38421	2	3	3	4	4	4	4	4	3.71429	2	3.92481	3	4	4	4
9011026	901	2	72	3	4	0	0	3	1	4	4	4	4	3	19	2	1	1	0	0	0	2	1	1	1	0	5	5	2	3	3	3.6	3	3.38421	2	4	4	4	4	4	4	2	3.71429	2	3.92481	3	4	4	4
9011028	901	1	62	1	3	0	1	3	1	5	3	4	4	4	20	2	0	1	0	0	0	2	3	1	1	0	3	3	3	3	3	3	2	3.38421	2	3	3	3	3	4	4	4	3.42857	2	3.92481	3	3	3	3
9011029	901	2	67	2	3	0	1	2	0	4	4	3	3	4	18	2	1	1	0	0	0	2	1	1	1	0	5	5	3	3	3	3.8	3	3.38421	2	4	4	4	4	4	4	4	4	3	3.92481	3	3	3	3
9011034	901	2	65	2	4	0	1	2	0	3	4	3	3	3	16	2	1	1	0	0	0	2	1	1	2	1	3	4	2	1	3	2.6	1	3.38421	2	3	4	3	4	3	3	4	3.42857	2	3.92481	3	4	4	4
9011037	901	2	66	2	4	0	1	3	1	3	3	3	3	3	15	2	1	1	1	1	0	3	1	1	1	0	5	5	3	3	3	3.8	3	3.38421	2	3	3	3	3	4	4	4	3.42857	2	3.92481	3	3	3	3
9011042	901	2	65	2	4	0	1	3	1	4	4	4	4	4	20	2	1	1	1	1	0	3	1	1	2	1	5	5	2	3	3	3.6	3	3.38421	2	5	5	4	4	4	4	3	4.14286	3	3.92481	3	4	4	4
9011043	901	2	65	2	3	0	1	3	1	4	4	4	4	4	20	2	0	1	1	1	1	3	1	1	1	0	5	5	2	3	3	3.6	3	3.38421	2	4	4	4	4	4	4	4	4	3	3.92481	3	3	3	3
9011046	901	1	63	1	1	0	1	3	1	4	4	3	3	3	17	2	0	0	0	0	0	1	3	1	1	1	5	3	3	3	3	3.4	3	3.38421	2	4	4	4	4	4	4	4	4	3	3.92481	3	3	3	3
9011050	901	1	70	3	3	0	1	5	1	5	5	5	4	5	24	2	1	1	0	1	1	3	1	1	3	1	5	5	1	2	1	2.8	1	3.38421	2	5	5	5	5	5	5	5	5	4	3.92481	3	3	4	4
9011051	901	2	62	1	3	0	1	2	0	4	4	3	3	3	17	2	0	1	1	1	0	3	1	1	2	1	5	5	3	3	3	3.8	3	3.38421	2	4	4	4	4	4	4	4	4	3	3.92481	3	3	3	3
9011054	901	1	66	2	3	0	1	3	1	5	5	4	4	4	22	2	0	0	0	1	0	2	3	1	1	0	4	4	3	3	3	3.4	3	3.38421	2	4	4	4	4	4	3	3	3.71429	2	3.92481	3	4	4	4
9011055	901	2	62	1	3	0	1	3	1	5	5	5	5	5	25	2	0	0	1	0	0	2	1	1	3	1	1	1	2	3	3	2	1	3.38421	2	2	2	4	2	4	4	4	3.14286	1	3.92481	3	3	4	3
9011056	901	2	68	2	3	0	0	3	1	4	4	3	3	3	17	2	0	1	1	0	0	2	1	1	1	0	5	5	3	3	3	3.8	3	3.38421	2	4	4	4	4	4	4	4	4	3	3.92481	3	4	4	4
9011058	901	1	60	1	3	0	1	2	0	5	3	4	4	3	19	2	1	1	0	1	1	3	3	1	2	1	4	4	3	3	4	3.6	3	3.38421	2	5	4	3	3	5	5	2	3.85714	3	3.92481	3	4	3	3
9011071	901	2	72	3	4	0	1	2	0	3	3	3	3	3	15	2	0	1	0	1	0	2	1	1	2	1	3	4	3	3	2	3	2	3.38421	2	4	4	4	4	4	4	4	4	3	3.92481	3	3	3	4
9011074	901	1	71	3	4	0	1	2	0	5	5	4	3	4	21	2	1	0	0	1	0	2	3	2	2	1	3	3	2	3	4	3	2	3.38421	2	4	3	3	3	4	4	4	3.57143	2	3.92481	3	3	3	3
9011082	901	2	69	2	4	0	0	3	1	3	3	4	3	2	15	2	0	1	1	1	0	3	1	1	3	1	5	5	2	2	2	3.2	2	3.38421	2	4	4	4	4	4	4	2	3.71429	2	3.92481	3	4	4	4
9011084	901	2	74	3	5	0	1	3	1	5	5	4	5	5	24	2	1	0	1	0	0	2	1	1	3	0	2	4	4	3	3	3.2	2	3.38421	2	4	2	4	3	4	4	4	3.57143	2	3.92481	3	5	5	5
9011090	901	1	72	3	5	0	1	3	1	5	5	5	5	5	25	2	0	0	0	0	0	1	1	1	2	0	3	3	3	3	3	3	2	3.38421	2	3	3	3	3	3	3	3	3	1	3.92481	3	3	3	3
9011091	901	1	68	2	5	0	1	4	1	5	5	5	5	5	25	2	0	1	0	1	0	2	3	2	1	1	5	5	1	3	3	3.4	3	3.38421	2	5	5	5	5	5	5	5	5	4	3.92481	3	5	5	5
9011093	901	1	70	3	5	0	1	2	0	4	4	4	5	5	22	2	0	0	0	0	0	1	1	1	3	1	4	4	2	3	3	3.2	2	3.38421	2	3	3	4	4	4	4	4	3.71429	2	3.92481	3	4	4	3
9011094	901	1	74	3	4	0	1	3	1	5	4	4	5	4	22	2	0	1	0	0	0	2	1	2	1	1	5	5	3	3	3	3.8	3	3.38421	2	3	3	4	4	4	4	4	3.71429	2	3.92481	3	4	4	4
9011099	901	2	74	3	5	0	1	4	1	4	4	4	4	4	20	2	0	0	0	0	0	1	1	1	1	1	3	3	3	2	3	2.8	1	3.38421	2	4	4	4	4	4	4	4	4	3	3.92481	3	4	4	4
9021002	902	2	62	1	4	0	0	4	1	4	4	3	3	4	18	2	1	1	0	1	0	3	1	1	2	1	5	3	3	3	3	3.4	3	3.50122	3	3	3	3	3	3	3	3	3	1	3.79791	2	3	3	3
9021004	902	2	61	1	4	0	1	4	1	4	3	3	4	1	15	1	0	0	0	0	0	1	1	1	2	1	3	3	4	2	3	3	2	3.50122	3	3	3	4	3	5	3	3	3.42857	2	3.79791	2	4	3	3
9021006	902	1	70	3	5	0	1	2	0	4	4	3	3	4	18	2	1	1	0	1	0	3	1	1	2	1	5	3	3	3	3	3.4	3	3.50122	3	3	3	3	3	3	4	3	3.14286	1	3.79791	2	3	3	3
9021007	902	1	70	3	4	1	1	3	1	3	4	3	2	3	15	2	0	0	0	0	0	1	1	1	3	1	4	5	3	2	3	3.4	3	3.50122	3	4	3	4	4	4	4	3	3.71429	2	3.79791	2	3	3	3
9021008	902	2	71	3	1	0	1	2	0	5	5	2	3	1	16	1	1	0	0	1	0	2	1	1	2	0	4	4	4	3	3	3.6	3	3.50122	3	4	4	4	4	4	4	4	4	3	3.79791	2	4	4	3
9021009	902	2	71	3	4	0	0	2	0	5	5	4	3				1	1	1	1	0	3	1	1	1	1	1	1	3	3	3	2.2	1	3.50122	3	4	4	5	5	5	5	5	4.71429	4	3.79791	2	5	5	5
9021016	902	1	65	2	4	0	1	2	0	3	3	3	3	3	15	2	0	0	0	0	0	1	3	2	2	0	5	5	4	2	3	3.8	3	3.50122	3	3	3	4	4	4	4	4	3.71429	2	3.79791	2	3	3	3
9021017	902	2	68	2	1	0	1	2	0	2		1	1	2		1	1	1	1	1	1	3	1	1	3	1	3	3	3	3	3	3	2	3.50122	3	4	4	4	3	4	4	4	3.85714	3	3.79791	2	4	4	4
9021018	902	2	71	3	4	1	1	4	1	5	5	4	4	3	21	2	0	1	0	0	0	2	1	1	2	1	3	3	2	3	2	2.6	1	3.50122	3	3	2	2	2	3	2	2	2.28571	1	3.79791	2	3	3	3
9021023	902	2	60	1	5	1	1	4	1	4	4	4	4	4	20	2	0	0	0	0	0	1	1	1	2	1	4	4	4	4	4	4	4	3.50122	3	4	4	4	4	5	5	5	4.42857	4	3.79791	2	4	4	4
9021028	902	1	65	2	5	0	1	3	1	4	4	4	4	4	20	2	0	0	0	0	0	1	3	2	2	1	4	4	4	3	3	3.6	3	3.50122	3	2	2	2	2	5	3	3	2.71429	1	3.79791	2	4	4	4
9021033	902	2	69	2	4	0	1	1	0		1	1	1	2		1	1	1	1	1	1	3	1	1	1	0	3	3	3	3	3	3	2	3.50122	3	3	3	4	3	3	4	4	3.42857	2	3.79791	2	4	4	4
9021037	902	2	65	2	4	0	1	3	1	3	3	3	3	3	15	2	1	0	0	0	0	2	1	1	1	1	5	5	4	4	4	4.4	4	3.50122	3	2	3	4	4	4	5	5	3.85714	3	3.79791	2	4	4	4
9021038	902	2	62	1	5	0	1	3	1	5	4	4	4	5	22	2	0	0	0	0	0	1	1	1	2	1	5	5	4	4	5	4.6	4	3.50122	3	4	5	4	5	5	5	4	4.57143	4	3.79791	2	5	5	5
9021040	902	2	62	1	4	0	0	4	1	5	5	5	5	5	25	2	0	0	0	0	0	1	1	2	2	1	4	4	3	3	4	3.6	3	3.50122	3	4	4	4	3	5	5	5	4.28571	4	3.79791	2	5	5	5
9021043	902	2	69	2	4	1	1	2	0	3	4	4	4	3	18	2	0	1	0	0	0	2	1	2	3	1	4	3	3	4	4	3.6	3	3.50122	3	4	5	5	5	5	5	5	4.85714	4	3.79791	2	4	3	4
9021044	902	1	62	1	5	0	1	2	0	5	5	5	5	5	25	2	1	1	1	1	1	3	1	1	2	1	5	5	3	3	5	4.2	4	3.50122	3	5	5	5	5	5	5	3	4.71429	4	3.79791	2	5	5	5
9021045	902	1	87	4	5	0	1	3	1	4	4	4	3	4	19	2	1	1	1	1	0	3	1	1	2	0	4	2	3	2	4	3	2	3.50122	3	4	5	5	5	5	5	5	4.85714	4	3.79791	2	5	5	5
9021046	902	1	67	2	3	0	1	3	1	4	3	4	3	1	15	1	0	0	0	0	0	1	1	1	2	1	5	3	4	3	4	3.8	3	3.50122	3	3	3	4	3	5	3	3	3.42857	2	3.79791	2	4	3	2
9021049	902	1	63	1	5	1	1	4	1	4	4	5	5	5	23	2	0	0	0	0	0	1	1	1	2	1	4	4	5	4	4	4.2	4	3.50122	3	4	4	4	4	4	4	4	4	3	3.79791	2	5	5	5
9021052	902	2	61	1	5	0	1	2	0	4	4	3	3	4	18	2	1	1	0	1	0	3	1	1	2	1	5	3	3	3	3	3.4	3	3.50122	3	3	3	3	2	3	4	3	3	1	3.79791	2	3	3	3
9021053	902	2	63	1	4	1	1	3	1	3	4	3	2	3	15	2	0	0	0	0	0	1	1	1	3	1	4	5	3	2	2	3.2	2	3.50122	3	3	4	3	4	4	4	4	3.71429	2	3.79791	2	4	3	3
9021057	902	2	67	2	4	0	1	3	1	5	5	5	5	5	25	2	0	0	0	0	0	1	1	1	2	1	5	5	3	1	5	3.8	3	3.50122	3	4	4	5	5	5	5	5	4.71429	4	3.79791	2	5	5	5
9021058	902	2	62	1	3	0	1	2	0	2	3	3	3	2	13	2	1	1	0	1	0	3	1	1	2	1	5	5	4	4	5	4.6	4	3.50122	3	3	5	5	5	4	5	5	4.57143	4	3.79791	2	4	5	5
9021060	902	2	61	1	4	0	1	3	1	5	4	4	3	4	20	2	0	0	0	0	0	1	1	1	1	1	5	4	3	4	2	3.6	3	3.50122	3	2	3	4	2	4	2	3	2.85714	1	3.79791	2	3	3	3
9021061	902	2	68	2	3	0	1	3	1	3	4	1	1	1	10	1	1	1	0	1	0	3	1	1	2	1	5	5	3		2	3.75	3	3.50122	3	3	2	4	4	3	4	3	3.28571	2	3.79791	2	4	4	3
9021065	902	2	63	1	4	0	1	3	1	5	5	5	4	5	24	2	0	0	0	0	0	1	1	1	3	1	5	2	4	3	3	3.4	3	3.50122	3	3	3	3	4	4	3	3	3.28571	2	3.79791	2	3	3	3
9021066	902	1	60	1	5	1	1	3	1	4	4	3	3	4	18	2	1	1	0	1	0	3	1	1	2	1	5	3	3	3	3	3.4	3	3.50122	3	3	3	3	3	3	4	3	3.14286	1	3.79791	2	3	3	3
9021070	902	1	65	2	4	1	1	4	1	5	5	5	5	5	25	2	0	0	0	0	0	1	1	1	1	1	5	1	3	3	3	3	2	3.50122	3	4	4	5	5	5	5	4	4.57143	4	3.79791	2	5	5	5
9021072	902	2	66	2	4	0	1	2	0	5	5		4	4			1	1	0	1	0	3	1	1	3	1	5	5	4	2	2	3.6	3	3.50122	3	3	3	5	4	3	5	3	3.71429	2	3.79791	2	5	5	5
9021073	902	2	60	1	3	0	0	1	0	3	3	3	3	3	15	2	1	1	1	1	1	3	1	1	3	1	5	5	4	3	3	4	4	3.50122	3	3	4	5	4	3	5	5	4.14286	3	3.79791	2	5	5	5
9021074	902	1	76	4	5	0	1	4	1	3	4	3	4	5	19	2	0	0	0	0	0	1	1	1	2	1	5	3	3	4	2	3.4	3	3.50122	3	4	3	4	3	4	3	3	3.42857	2	3.79791	2	4	4	3
9021075	902	2	70	3	4	0	1	3	1	4	4	3	3	4	18	2	1	1	0	1	0	3	1	1	2	1	3	3	3	3	3	3	2	3.50122	3	3	3	3	2	3	4	3	3	1	3.79791	2	3	3	3
9021076	902	2	69	2	4	0	1	4	1	5	5	5	5	5	25	2	1	0	0	1	0	2	1	1	3	1	5	4	4	4	3	4	4	3.50122	3	5	5	5	5	3	5	5	4.71429	4	3.79791	2	5	5	5
9021085	902	1	69	2	4	1	1	4	1	4	4	4	4	4	20	2	0	0	0	0	0	1	1	1	2	1	4	4	4	3	3	3.6	3	3.50122	3	4	4	4	4	4	4	4	4	3	3.79791	2	4	4	4
9021088	902	2	65	2	4	1	1	3	1	3	4	3	2	3	15	2	0	0	0	0	0	1	1	1	3	1	4	5	3	2	3	3.4	3	3.50122	3	4	3	4	4	4	4	3	3.71429	2	3.79791	2	3	3	3
9021089	902	1	78	4	4	1	1	2	0	5	5	5	5	5	25	2	0	1	1	0	0	2	2	1	1	1	3	3	3	3	3	3	2	3.50122	3	3	3	3	3	3	3	3	3	1	3.79791	2	3	3	3
9021090	902	1	69	2	4	1	1	3	1	3	4	3	2	3	15	2	0	0	0	0	0	1	1	1	3	1	4	5	3	2	3	3.4	3	3.50122	3	4	3	4	4	4	4	3	3.71429	2	3.79791	2	3	3	3
9021102	902	2	61	1	4	0	1	3	1	4	4	4	4	3	19	2	0	0	0	0	0	1	1	1	1	0	4	4	2	1	1	2.4	1	3.50122	3	5	1	5	2	5	5	5	4	3	3.79791	2	4	4	4
9021103	902	1	62	1	4	1	1	4	1	5	5	5	4	5	24	2	0	0	0	0	0	1	1	1	2	1	4	4	4	4	4	4	4	3.50122	3	4	4	4	4	4	4	5	4.14286	3	3.79791	2	5	5	5
9021287	902	2	62	1	3	1	1	3	1	4	4	4	4	4	20	2	0	1	0	1	0	2	1	1	2	1	4	4	4	1	3	3.2	2	3.50122	3	4	4	4	4	4	4	4	4	3	3.79791	2	4	4	4
9041001	904	2	62	1	3	0	1	2	0	4	4	5	4	4	21	2	0	0	0	0	0	1	1	1	2	1	1	1	4	3	3	2.4	1	3.525	3	3	3	3	4	4	5	5	3.85714	3	3.56378	2	5	5	5
9041003	904	1	64	1	3	0	1	2	0	3	2	4	4	3	16	2	0	0	0	0	0	1	1	1	2	1	4	4	4	4	3	3.8	3	3.525	3	4	3	4	3	5	3	4	3.71429	2	3.56378	2	3	4	5
9041006	904	2	65	2	4	0	1	3	1	3	3	3	3	3	15	2	0	0	0	0	0	1	1	1	3	1	5	5	4	4	4	4.4	4	3.525	3	4	3	5	5	4	5	4	4.28571	4	3.56378	2	5	5	5
9041007	904	2	64	1	3	0	1	4	1	4	5	5	3	3	20	2	0	0	0	0	0	1	1	1	2	1	2	4	4	3	3	3.2	2	3.525	3	4	4	4	4	3	5	5	4.14286	3	3.56378	2	4	4	3
9041008	904	2	69	2	4	1	1	2	0	4	4	4	5	2	19	2	0	1	0	0	0	2	1	1	2	1	4	4	4	3	3	3.6	3	3.525	3	4	4	3	2	3	2	2	2.85714	1	3.56378	2	4	4	4
9041009	904	2	63	1	3	1	1	2	0	5	5	5	3	3	21	2	0	1	0	1	0	2	1	1	3	1	5	5	5	3	4	4.4	4	3.525	3	3	3	5	5	5	5	5	4.42857	4	3.56378	2	5	5	5
9041010	904	1	65	2	3	0	1	2	0	4	4	3	3	3	17	2	1	0	0	0	0	2	3	1	3	1	4	4	4	2	3	3.4	3	3.525	3	4	3	4	4	4	4	4	3.85714	3	3.56378	2	4	4	4
9041011	904	2	66	2	3	0	1	2	0	4	4	3	3	2	16	2	1	1	0	1	0	3	1	1	2	1	5	3	3	4	4	3.8	3	3.525	3	4	4	4	4	4	4	4	4	3	3.56378	2	4	4	4
9041013	904	1	62	1	3	0	1	3	1	4	4	4	4	4	20	2	0	0	0	0	0	1	1	1	3	0	4	4	3	3	3	3.4	3	3.525	3	3	3	3	3	3	3	3	3	1	3.56378	2	4	4	4
9041016	904	1	69	2	4	0	1	1	0	1	1	0	0	0	2	1	1	1	1	1	0	3	1	1	3	1	3	3	3	3	3	3	2	3.525	3	3	3	3	3	3	3	3	3	1	3.56378	2	3	3	3
9041017	904	2	62	1	3	0	1	2	0	5	5	5	5	5	25	2	0	1	0	0	0	2	1	1	2	1	3	3	3	3	3	3	2	3.525	3	3	3	3	3	3	3	3	3	1	3.56378	2	3	3	3
9041019	904	1	64	1	5	0	1	4	1	4	4	4	3	5	20	2	1	0	0	0	0	2	1	3	1	1	3	4	1	3	4	3	2	3.525	3	4	4	4	3	4	4	4	3.85714	3	3.56378	2	3	3	4
9041025	904	2	67	2	4	0	1	2	0	3	3	2	1	1	10	1	1	1	0	0	1	3	1	1	2	0	4	3	3	3	2	3	2	3.525	3	2	2	2	2	3	2	2	2.14286	1	3.56378	2	4	3	3
9041026	904	1	64	1	3	0	1	2	0	3	3	3	3	3	15	2	0	0	1	0	0	2	3	2	2	0	5	5	4	3	4	4.2	4	3.525	3	4	4	4	5	3	5	5	4.28571	4	3.56378	2	4	4	4
9041027	904	1	69	2	4	0	1	2	0	5	5	4	4	3	21	2	0	1	0	0	0	2	2	1	1	1	4	4	3	2	2	3	2	3.525	3	4	3	3	4	4	4	4	3.71429	2	3.56378	2	4	4	3
9041028	904	2	61	1	4	0	1	2	0	3	3	2	3	3	14	2	0	0	0	0	0	1	1	1	2	1	2	3	3	4	3	3	2	3.525	3	3	3	4	3	4	3	5	3.57143	2	3.56378	2	4	3	4
9041031	904	1	63	1	4	0	1	2	0	4	4	4	4	0	16	1	0	0	0	0	1	2	3	2	2	1	5	5	5	3	5	4.6	4	3.525	3	5	5	5	5	5	5	3	4.71429	4	3.56378	2	5	5	5
9041034	904	2	66	2	4	0	1	2	0	4	4	3	3	3	17	2	1	0	0	0	0	2	1	1	3	1	5	5	5	5	5	5	4	3.525	3	4	4	4	5	4	5	5	4.42857	4	3.56378	2	4	4	4
9041035	904	1	64	1	4	0	1	1	0	5	5	3	4	4	21	2	1	1	0	0	1	3	1	1	2	1	4	5	4	3	4	4	4	3.525	3	4	4	4	4	2	4	4	3.71429	2	3.56378	2	4	3	4
9041036	904	1	73	3	5	0	0	2	0	4	4	5	4	3	20	2	0	0	0	1	0	2	3	2	1	0	3	3	3	3	3	3	2	3.525	3	3	3	3	2	3	3	3	2.85714	1	3.56378	2	3	3	3
9041037	904	2	61	1	3	0	1	2	0	3	4	3	5	2	17	2	1	0	1	0	1	3	1	1	2	1	4	4	4	4	4	4	4	3.525	3	4	4	5	4	2	4	4	3.85714	3	3.56378	2	4	4	5
9041038	904	2	62	1	4	0	1	2	0	5	4	2	4	3	18	2	1	1	0	1	0	3	1	1	2	0	5	5	5	3	3	4.2	4	3.525	3	3	4	4	4	4	4	4	3.85714	3	3.56378	2	4	4	4
9041041	904	2	75	4	3	0	1	2	0	4	4	4	4	4	20	2	1	1	1	1	0	3	1	1	1	1	4	5	2	2	2	3	2	3.525	3	3	3	3	3	3	3	3	3	1	3.56378	2	4	4	4
9041042	904	2	68	2	4	1	1	2	0	5	5	4	4	3	21	2	0	0	0	1	0	2	1	1	2	1	3	4	4	3	4	3.6	3	3.525	3	3	3	3	4	2	3	3	3	1	3.56378	2	4	5	4
9041043	904	2	62	1	5	0	1	2	0	2	2		3	2			0	0	0	0	0	1	1	1	2	0	3	2	3	4	5	3.4	3	3.525	3	4	4	5	4	3	4	3	3.85714	3	3.56378	2	3	4	5
9041044	904	1	68	2	5	1	0	2	0	5	4	4	5	3	21	2	0	1	1	0	1	3	3	1	2	1	2	5	5	2	5	3.8	3	3.525	3	5	5	5	5	2	2	2	3.71429	2	3.56378	2	5	5	5
9041046	904	1	64	1	3	0	1	3	1	4	4	4	4	4	20	2	0	0	0	0	0	1	1	2	2	1	5	3	5	3	5	4.2	4	3.525	3	3	3	3	5	5	3	4	3.71429	2	3.56378	2	3	4	3
9041047	904	2	62	1	2	0	1	4	1	3	3	3	3	3	15	2	0	0	0	0	0	1	1	1	1	1	2	2	4	4	4	3.2	2	3.525	3	4	3	5	5	4	5	5	4.42857	4	3.56378	2	5	5	5
9041048	904	2	62	1	4	0	1	2	0	4	4	3	3	3	17	2	1	0	0	0	0	2	1	1	3	1	2	4	3	2	3	2.8	1	3.525	3	4	4	4	4	3	3	3	3.57143	2	3.56378	2	3	3	3
9041049	904	1	68	2	4	0	1	2	0	3	3	2	1	1	10	1	1	1	0	1	0	3	3	2	2	1	4	4	3	3	3	3.4	3	3.525	3	3	2	4	4	4	2	2	3	1	3.56378	2	4	3	3
9041052	904	1	65	2	4	1	1	3	1	5	4	4	5	3	21	2	0	0	0	0	0	1	1	3	3	1	2	5	5	2	5	3.8	3	3.525	3	5	5	5	5	2	2	2	3.71429	2	3.56378	2	5	5	5
9041053	904	2	70	3	4	0	1	3	1	4	3	3	5	1	16	1	1	1	0	1	0	3	1	1	2	1	2	3	3	4	4	3.2	2	3.525	3	2	2	2	2	3	2	2	2.14286	1	3.56378	2	4	4	4
9041054	904	2	70	3	4	1	1	4	1	4	3	4	3	4	18	2	1	1	0	0	0	2	1	1	3	0	4	3	5	3	3	3.6	3	3.525	3	3	3	3	4	3	5	3	3.42857	2	3.56378	2	3	5	4
9041058	904	2	63	1	3	0	1	2	0	4	4	5	4	4	21	2	1	0	0	0	0	2	1	1	2	1	1	1	4	3	3	2.4	1	3.525	3	3	3	3	4	5	5	3	3.71429	2	3.56378	2	5	5	5
9041059	904	2	65	2	3	0	0	2	0	5	5	5	5	5	25	2	0	1	0	0	0	2	1	1	2	1	3	3	3	3	3	3	2	3.525	3	3	3	3	3	3	3	3	3	1	3.56378	2	3	3	3
9041060	904	1	62	1	3	0	1	1	0	5	4	3	5	5	22	2	1	1	1	1	0	3	1	1	3	1	3	4	4	1	3	3	2	3.525	3	2	1	1	4	3	3	3	2.42857	1	3.56378	2	3	3	3
9041061	904	1	65	2	3	0	1	2	0	3	3	3	3	3	15	2	1	0	0	1	0	2	3	2	3	1	4	5	2	2	3	3.2	2	3.525	3	4	4	5	3	4	4	4	4	3	3.56378	2	3	3	3
9041062	904	1	74	3	4	0	1	1	0	4	4	3	3	3	17	2	1	1	1	1	0	3	1	1	2	1	2	3	3	3	2	2.6	1	3.525	3	3	3	2	2	3	3	2	2.57143	1	3.56378	2	3	3	3
9041063	904	2	72	3	5	0	1	3	1	4	4	4	4	4	20	2	0	0	0	0	0	1	1	1	2	1	4	4	4	3	3	3.6	3	3.525	3	4	4	4	4	4	4	4	4	3	3.56378	2	4	4	4
9041065	904	1	75	4	5	0	1	2	0	4	4	3	3	2	16	2	0	0	0	0	0	1	1	1	3	1	4	4	3	3	3	3.4	3	3.525	3	3	3	3	3	2	2	2	2.57143	1	3.56378	2	2	3	3
9041066	904	1	60	1	4	1	1	4	1	4	4	4	4	3	19	2	0	0	0	0	0	1	3	2	2	0	5	5	4	4	4	4.4	4	3.525	3	4	4	4	5	4	5	5	4.42857	4	3.56378	2	5	5	5
9041069	904	2	67	2	4	0	0	3	1	4	4	3	3	2	16	2	1	0	0	1	0	2	1	1	3	1	4	4	4	2	3	3.4	3	3.525	3	4	4	4	4	3	5	5	4.14286	3	3.56378	2	4	4	4
9041070	904	2	71	3	3	0	1	4	1	4	5	5	4	4	22	2	0	0	0	0	0	1	1	1	2	1	5	5	4	1	4	3.8	3	3.525	3	4	4	3	4	4	4	4	3.85714	3	3.56378	2	4	4	4
9041071	904	2	64	1	4	0	1	3	1	3	3	3	3	3	15	2	0	0	0	0	0	1	1	1	3	1	5	5	4	4	4	4.4	4	3.525	3	4	3	5	5	4	5	4	4.28571	4	3.56378	2	5	5	5
9041073	904	1	65	2	5	0	1	3	1	4	4	4	4	4	20	2	0	1	0	0	0	2	1	2	1	1	4	5	4	4	4	4.2	4	3.525	3	4	4	5	5	5	4	5	4.57143	4	3.56378	2	4	4	4
9041074	904	2	75	4	4	0	1	4	1	4	4	4	4	4	20	2	1	1	1	1	0	3	1	1	1	1	4	4	5	4	4	4.2	4	3.525	3	3	3	3	4	4	3	4	3.42857	2	3.56378	2	5	5	5
9041075	904	1	65	2	5	0	1	2	0	4	4	4	4	4	20	2	0	0	0	0	0	1	1	1	2	1	2	3	3	4	3	3	2	3.525	3	4	4	4	4	3	4	4	3.85714	3	3.56378	2	3	3	4
9041080	904	2	63	1	2	1	1	3	1	3	3	3	3	3	15	2	1	0	0	0	0	2	1	1	1	1	4	3	3	3	3	3.2	2	3.525	3	3	4	3	4	4	2	2	3.14286	1	3.56378	2	5	5	4
9041084	904	2	69	2	4	0	1	2	0	3	3	3	3	3	15	2	1	0	0	1	0	2	1	1	2	1	3	3	3	3	2	2.8	1	3.525	3	2	2	2	4	2	2	3	2.42857	1	3.56378	2	5	5	5
9041087	904	1	74	3	4	0	1	3	1	5	5	5	5	5	25	2	0	1	1	1	0	3	1	2	2	1	5	5	5	5	5	5	4	3.525	3	4	4	4	4	4	4	4	4	3	3.56378	2	4	4	4
9041088	904	1	69	2	5	0	1	2	0	4	4	4	4	2	18	2	0	0	0	0	0	1	1	1	3	1	3	4	3	3	3	3.2	2	3.525	3	3	2	3	4	4	3	3	3.14286	1	3.56378	2	4	4	4
9041090	904	1	61	1	4	0	1	2	0	4	3	4	4	4	19	2	1	0	0	1	0	2	3	1	3	1	4	4	4	2	3	3.4	3	3.525	3	4	4	4	4	3	5	5	4.14286	3	3.56378	2	4	4	4
9041093	904	2	71	3	5	0	1	2	0	4	4	3	4	3	18	2	0	1	0	0	0	2	1	1	2	1	4	4	4	2	3	3.4	3	3.525	3	4	3	3	4	3	3	3	3.28571	2	3.56378	2	4	4	4
9041094	904	2	67	2	4	0	1	4	1	4	4	4	4	4	20	2	0	0	0	1	0	2	1	1	2	1	5	5	4	3	3	4	4	3.525	3	3	3	4	3	1	1	1	2.28571	1	3.56378	2	1	1	1
9041097	904	2	65	2	3	0	1	2	0	4	4	3	3	3	17	2	1	0	0	0	0	2	1	1	3	1	2	4	3	2	3	2.8	1	3.525	3	4	4	4	4	3	3	3	3.57143	2	3.56378	2	3	3	3
9041098	904	1	62	1	5	0	1	3	1	4	4	4	4	4	20	2	0	0	0	0	0	1	1	1	2	1	4	4	4	3	3	3.6	3	3.525	3	4	4	4	4	4	4	4	4	3	3.56378	2	4	4	4
9061002	906	2	64	1	3	0	1	2	0	3	4	2	4	1	14	1	1	0	0	0	0	2	1	1	1	0	5	5	3	2	3	3.6	3	3.17442	1	4	3	3	3	2	5	5	3.57143	2	3.45349	1	4	4	4
9061004	906	2	62	1	3	0	1	2	0	3	4	3	4	1	15	1	0	0	0	0	0	1	1	1	1	0	4	4	3	2	3	3.2	2	3.17442	1	4	3	4	5	2	5	4	3.85714	3	3.45349	1	4	3	3
9061011	906	1	60	1	4	1	1	2	0	3	4	3	4	1	15	1	0	0	0	0	0	1	1	1	1	0	5	5	3	3	3	3.8	3	3.17442	1	4	4	5	5	2	4	5	4.14286	3	3.45349	1	4	3	4
9061015	906	2	63	1	3	0	1	3	1	5	5	5	5	5	25	2	0	0	0	0	0	1	1	1	3	1	3	3	3	3	3	3	2	3.17442	1	3	3	3	3	3	3	3	3	1	3.45349	1	3	3	3
9061018	906	1	63	1	4	1	1	2	0	3	3	3	4	1	14	1	1	0	0	0	0	2	1	1	2	0	4	5	3	2	3	3.4	3	3.17442	1	4	4	3	5	2	5	5	4	3	3.45349	1	4	3	3
9061023	906	2	62	1	4	0	1	3	1	5	4	5	4	4	22	2	0	0	0	0	0	1	1	1	3	1	4	4	4	3	3	3.6	3	3.17442	1	4	4	4	4	4	2	2	3.42857	2	3.45349	1	4	4	4
9061025	906	1	64	1	4	0	1	2	0	4	4	3	4	1	16	1	0	1	1	0	0	2	1	3	1	0	4	4	4	3	3	3.6	3	3.17442	1	4	3	4	4	2	4	4	3.57143	2	3.45349	1	4	4	4
9061026	906	1	60	1	3	0	1	3	1	4	4	4	4	4	20	2	0	0	0	0	0	1	2	1	2	1	4	5	2	3	3	3.4	3	3.17442	1	4	4	4	1	2	4	4	3.28571	2	3.45349	1	4	4	3
9061027	906	1	63	1	2	0	1	2	0	2	2	2	2	2	10	1	0	0	0	0	0	1	1	3	2	1	3	3	4	4	4	3.6	3	3.17442	1	4	4	4	4	4	4	4	4	3	3.45349	1	4	4	4
9061029	906	2	61	1	3	1	1	2	0	3	3	3	2	1	12	1	0	1	0	0	0	2	1	1	1	0	5	4	4	3	3	3.8	3	3.17442	1	4	4	4	5	4	4	4	4.14286	3	3.45349	1	4	3	3
9061033	906	2	67	2	4	0	1	4	1	4	4	4	4	4	20	2	0	0	0	0	0	1	1	2	2	1	4	4	2	3	3	3.2	2	3.17442	1	4	4	4	4	5	5	5	4.42857	4	3.45349	1	4	4	4
9061035	906	1	67	2	4	0	1	3	1	4	4	3	4	2	17	2	0	0	0	0	0	1	1	1	2	0	5	5	4	3	3	4	4	3.17442	1	4	4	4	5	2	5	5	4.14286	3	3.45349	1	3	3	3
9061040	906	2	67	2	4	0	1	2	0	1	4	3	0	5	13	1	0	1	0	0	1	2	1	2	2	0	4	4	5	5	5	4.6	4	3.17442	1	5	3	5	5	5	5	5	4.71429	4	3.45349	1	5	5	1
9061043	906	1	62	1	3	0	1	3	1	3	3	3	3	3	15	2	0	0	0	1	0	2	3	2	1	0	2	2	2	2	3	2.2	1	3.17442	1	3	3	4	3	3	3	3	3.14286	1	3.45349	1	3	3	3
9061044	906	1	63	1	3	0	1	2	0	3	3	2	3	1	12	1	1	0	0	1	0	2	3	2	1	0	2	2	4	2	3	2.6	1	3.17442	1	3	3	4	3	3	3	3	3.14286	1	3.45349	1	3	3	3
9061048	906	1	62	1	3	0	1	3	1	3	3	2	4	1	13	1	1	0	0	0	0	2	1	1	1	0	5	5	3	2	4	3.8	3	3.17442	1	4	4	4	5	2	5	5	4.14286	3	3.45349	1	5	3	4
9061062	906	2	62	1	5	0	1	3	1	3	4	3	4	3	17	2	0	0	0	0	0	1	1	1	2	0	5	4	4	3	4	4	4	3.17442	1	4	4	4	4	2	5	4	3.85714	3	3.45349	1	4	4	3
9061064	906	1	60	1	3	0	1	3	1	5	4	5	5	5	24	2	0	0	0	0	0	1	3	2	3	0	3	3	2	3	3	2.8	1	3.17442	1	2	2	2	2	3	3	3	2.42857	1	3.45349	1	3	3	3
9061065	906	2	69	2	3	0	1	2	0	3	3	3	4	1	14	1	1	1	0	0	0	2	1	1	1	0	4	5	3	3	4	3.8	3	3.17442	1	4	4	5	5	1	4	4	3.85714	3	3.45349	1	4	4	4
9061066	906	1	67	2	3	0	1	2	0	3	4	3	4	3	17	2	1	0	0	0	0	2	1	1	1	0	5	5	3	3	3	3.8	3	3.17442	1	4	3	4	5	2	5	4	3.85714	3	3.45349	1	4	3	4
9061067	906	2	62	1	3	0	1	2	0	3	4	3	4	1	15	1	0	0	0	0	0	1	1	1	2	0	5	5	4	3	4	4.2	4	3.17442	1	4	4	3	5	1	5	5	3.85714	3	3.45349	1	4	4	4
9061070	906	2	68	2	4	0	1	2	0	4	4	3	4	3	18	2	1	1	0	0	0	2	1	1	2	0	5	4	4	3	4	4	4	3.17442	1	4	4	4	4	1	5	5	3.85714	3	3.45349	1	4	4	4
9061074	906	1	63	1	4	0	1	2	0	4	4	3	4	3	18	2	0	1	0	0	0	2	1	1	2	0	4	4	3	3	3	3.4	3	3.17442	1	4	4	5	1	4	4	2	3.42857	2	3.45349	1	4	3	3
9061080	906	2	71	3	3	0	1	2	0	3	4	2	4	1	14	1	1	1	0	0	0	2	1	1	2	0	5	5	4	3	4	4.2	4	3.17442	1	4	3	4	5	1	5	5	3.85714	3	3.45349	1	4	3	3
9061081	906	1	61	1	4	0	1	3	1	5	5	5	5	5	25	2	0	0	0	0	0	1	3	1	1	0	4	4	2	3	3	3.2	2	3.17442	1	4	3	4	4	1	5	5	3.71429	2	3.45349	1	4	4	4
9061087	906	2	70	3	3	0	1	2	0	4	4	3	4	3	18	2	0	0	0	0	0	1	1	1	1	0	4	4	3	3	3	3.4	3	3.17442	1	4	4	4	5	2	5	5	4.14286	3	3.45349	1	3	3	3
9061088	906	2	60	1	3	1	0	2	0	3	4	3	4	3	17	2	1	1	1	0	0	3	1	1	2	0	4	5	3	3	3	3.6	3	3.17442	1	4	4	4	5	3	5	4	4.14286	3	3.45349	1	4	4	3
9061089	906	1	71	3	5	0	1	2	0	4	4	3	2	3	16	2	1	0	0	0	0	2	3	2	2	0	4	5	3	3	3	3.6	3	3.17442	1	4	5	4	4	4	3	5	4.14286	3	3.45349	1	4	3	3
9061091	906	1	72	3	4	0	1	2	0	4	4	3	4	1	16	1	1	0	0	0	0	2	1	1	1	0	4	4	4	3	4	3.8	3	3.17442	1	4	4	5	4	2	5	4	4	3	3.45349	1	4	3	3
9061095	906	1	68	2	3	0	1	4	1	3	3	3	3	3	15	2	1	1	0	0	0	2	3	2	2	0	3	3	4	3	3	3.2	2	3.17442	1	4	4	2	4	4	4	4	3.71429	2	3.45349	1	4	4	4
9061096	906	1	64	1	3	0	1	1	0	2	2	2	2	2	10	1	1	1	1	1	0	3	3	1	2	0	4	4	4	4	4	4	4	3.17442	1	4	3	4	4	4	4	2	3.57143	2	3.45349	1	4	4	4
9061100	906	1	64	1	3	0	1	4	1	5	5	5	5	5	25	2	0	0	0	1	0	2	3	1	3	0	4	5	5	4	4	4.4	4	3.17442	1	3	4	4	5	4	4	3	3.85714	3	3.45349	1	4	4	4
9061107	906	1	70	3	2	0	1	3	1	3	3	3	3	3	15	2	1	0	0	0	0	2	3	2	1	0	3	3	3	3	3	3	2	3.17442	1	2	3	3	3	4	4	4	3.28571	2	3.45349	1	4	4	3
9062002	906	1	67	2	2	1	1	3	1	5	5	5	5	5	25	2	0	0	0	0	0	1	3	1	1	1	1	1	5	5	5	3.4	3	3.17442	1	5	5	5	5	5	5	5	5	4	3.45349	1	5	5	5
9062004	906	2	68	2	2	0	1	3	1	4	4	4	3	3	18	2	0	0	0	1	0	2	1	1	2	1	4	4	4	2	2	3.2	2	3.17442	1	2	2	4	3	4	4	4	3.28571	2	3.45349	1	4	4	4
9062012	906	2	67	2	3	0	1	3	1	5	4	4	4	4	21	2	1	1	0	0	0	2	3	3	2	1	5	3	3	3	3	3.4	3	3.17442	1	5	5	3	5	3	5	5	4.42857	4	3.45349	1	5	5	3
9062024	906	1	63	1	2	0	1	4	1	4	4	3	3	3	17	2	0	1	1	0	0	2	1	3	1	1	5	5	5	2	2	3.8	3	3.17442	1	3	5	5	5	5	5	5	4.71429	4	3.45349	1	5	5	5
9062042	906	1	60	1	3	0	1	3	1	4	4	4	4	4	20	2	1	1	0	0	0	2	1	2	3	1	5	5		3	4	4.25	4	3.17442	1	3	3	4	5	5	4	4	4	3	3.45349	1	5	5	5
9062043	906	1	60	1	3	0	1	3	1	4	4	4	4	4	20	2	1	1	0	0	0	2	1	2	3	1	5	5	3	3	4	4	4	3.17442	1	4	4	4	5	5	4	4	4.28571	4	3.45349	1	5	5	5
9062047	906	1	66	2	3	0	1	1	0	4	4	4	4	4	20	2	1	1	0	1	0	3	2	2	2	1	2	2	4	1	1	2	1	3.17442	1	3	3	3	3	3	3	3	3	1	3.45349	1	3	3	4
9062057	906	1	60	1	3	1	1	2	0	5	5	5	4	4	23	2	1	0	0	0	0	2	3	1	3	1	5	5	1	3	5	3.8	3	3.17442	1	5	4	3	5	3	4	4	4	3	3.45349	1	5	5	4
9062063	906	1	62	1	2	0	1	4	1	4	3	3	4	4	18	2	1	0	0	0	0	2	1	1	2	1	3	5	3		4	3.75	3	3.17442	1	4	5	4	4	3	5	5	4.28571	4	3.45349	1		5	4
9062073	906	2	70	3	1	0	1	3	1	4	4	4	3	3	18	2	0	0	0	1	0	2	1	1	3	0	2	3	2	1	2	2	1	3.17442	1	3	2	3	2	3	3	3	2.71429	1	3.45349	1	4	4	3
9062074	906	1	62	1	2	1	1	3	1	4	4	4	3	3	18	2	0	0	0	1	0	2	1	1	3	0	2	3	2	1	2	2	1	3.17442	1	3	2	3	2	3	3	3	2.71429	1	3.45349	1	4	4	3
9062079	906	1	67	2	2	0	1	3	1	3	3	3	3	3	15	2	1	0	0	0	0	2	1	1	1	0	2	3	2	1	2	2	1	3.17442	1	3	2	3	2	3	3	3	2.71429	1	3.45349	1	4	4	3
9062080	906	2	62	1	2	0	1	3	1	3	3	3	3	3	15	2	1	0	0	0	0	2	1	1	1	0	2	3	2	1	2	2	1	3.17442	1	3	2	3	2	3	3	3	2.71429	1	3.45349	1	4	4	3
9062082	906	2	67	2	1	0	1	3	1	3	3	3	3	3	15	2	0	0	0	1	0	2	1	1	3	0	2	3	2	1	2	2	1	3.17442	1	3	2	3	2	3	3	3	2.71429	1	3.45349	1	4	4	3
9062083	906	2	72	3	1	0	1	3	1	4	4	4	3	3	18	2	0	0	0	1	0	2	1	1	3	0	2	3	2	1	2	2	1	3.17442	1	3	2	3	2	3	3	3	2.71429	1	3.45349	1	4	4	3
9062085	906	1	61	1	3	1	1	3	1	3	3	3	3	3	15	2	1	0	0	0	0	2	1	1	1	0	2	3	2	1	2	2	1	3.17442	1	3	2	3	2	3	3	3	2.71429	1	3.45349	1	4	4	3
9062086	906	1	70	3	2	0	1	3	1	3	3	3	3	3	15	2	1	0	0	0	0	2	1	1	1	0	2	3	2	1	2	2	1	3.17442	1	3	2	3	2	3	3	3	2.71429	1	3.45349	1	4	4	3
9062089	906	2	69	2	1	0	1	3	1	4	4	4	3	3	18	2	0	0	0	1	0	2	1	1	3	0	2	3	2	1	2	2	1	3.17442	1	3	2	3	2	3	3	3	2.71429	1	3.45349	1	4	4	3
9062094	906	1	78	4	1	0	1	3	1	3	3	3	3	3	15	2	1	0	0	0	0	2	1	1	1	1	2	3	2	1	2	2	1	3.17442	1	3	2	3	2	3	3	3	2.71429	1	3.45349	1	4	4	3
9062097	906	1	65	2	1	0	1	3	1	3	3	3	3	3	15	2	1	0	0	0	0	2	1	1	1	0	2	3	2	1	2	2	1	3.17442	1	3	2	3	2	3	3	3	2.71429	1	3.45349	1	4	4	3
9062102	906	1	60	1	2	0	1	3	1	3	3	3	3	3	15	2	1	0	0	0	0	2	3	2	1	0	3	3	3	3	3	3	2	3.17442	1	2	3	3	3	4	4	4	3.28571	2	3.45349	1	4	4	3
9062104	906	2	71	3	1	0	1	3	1	3	3	3	3	3	15	2	1	0	0	0	0	2	3	2	1	0	3	3	3	3	3	3	2	3.17442	1	2	3	3	3	4	4	4	3.28571	2	3.45349	1	4	4	3
9062105	906	2	69	2	1	0	1	3	1	3	3	3	3	3	15	2	1	0	0	0	0	2	3	2	1	0	3	3	3	3	3	3	2	3.17442	1	2	3	3	3	4	4	4	3.28571	2	3.45349	1	4	4	3
9062108	906	1	63	1	2	1	1	3	1	3	3	3	3	3	15	2	1	0	0	0	0	2	3	2	1	0	3	3	3	3	3	3	2	3.17442	1	2	3	3	3	4	4	4	3.28571	2	3.45349	1	4	4	3
9062109	906	2	67	2	1	0	1	3	1	3	3	3	3	3	15	2	1	0	0	0	0	2	3	2	1	0	3	3	3	3	3	3	2	3.17442	1	2	3	3	3	4	4	4	3.28571	2	3.45349	1	4	4	3
9062110	906	1	69	2	2	0	1	3	1	3	3	3	3	3	15	2	1	0	0	0	0	2	3	2	1	0	3	3	3	3	3	3	2	3.17442	1	2	3	3	3	4	4	4	3.28571	2	3.45349	1	4	4	3
9062112	906	2	66	2	1	0	1	3	1	3	3	3	3	3	15	2	1	0	0	0	0	2	3	2	1	0	3	3	3	3	3	3	2	3.17442	1	2	3	3	3	4	4	4	3.28571	2	3.45349	1	4	4	3
9062113	906	1	65	2	2	0	1	3	1	3	3	3	3	3	15	2	1	0	0	0	0	2	3	3	1	0	3	3	3	3	3	3	2	3.17442	1	2	3	3	3	4	4	4	3.28571	2	3.45349	1	4	4	3
9062115	906	1	60	1	2	0	1	2	0	3	3	3	3	3	15	2	1	0	0	0	0	2	3	2	1	0	3	3	3	3	3	3	2	3.17442	1	2	3	3	3	4	4	4	3.28571	2	3.45349	1	4	4	3
9062117	906	2	73	3	1	0	1	3	1	1	4	4	4	3	16	1	0	0	0	1	0	2	1	1	3	1	4	4	4	2	2	3.2	2	3.17442	1	2	2	4	3	4	4	4	3.28571	2	3.45349	1	4	4	4
9063020	906	1	60	1	3	0	1	4	1	4	4	4	4	4	20	2	0	0	0	0	0	1	3	2	2	1	2	2	4	4	4	3.2	2	3.17442	1	4	4	4	4	4	4	4	4	3	3.45349	1	4	4	4
9063025	906	1	61	1	3	0	1	4	1	4	4	4	4	4	20	2	0	0	0	0	0	1	3	3	2	1	2	2	4	4	4	3.2	2	3.17442	1	4	4	4	4	4	5	5	4.28571	4	3.45349	1	4	4	4
9063026	906	2	61	1	2	0	1	4	1	4	4	4	4	4	20	2	0	0	0	0	0	1	1	1	3	1	5	5	4	4	4	4.4	4	3.17442	1	4	4	4	4	4	5	1	3.71429	2	3.45349	1	5	5	5
9063030	906	1	70	3	2	1	1	3	1	5	5	4	4	4	22	2	0	1	0	0	0	2	1	1	1	1	4	4	4	4	4	4	4	3.17442	1	4	4	4	4	4	5	5	4.28571	4	3.45349	1	5	5	5
9063031	906	2	61	1	4	1	1	5	1	4	4	4	4	4	20	2	0	0	0	0	0	1	1	1	3	1	5	5	4	3	4	4.2	4	3.17442	1	4	4	4	4	4	4	4	4	3	3.45349	1	4	4	4
9063038	906	2	65	2	2	0	1	3	1	5	4	5	5	5	24	2	0	0	0	0	0	1	1	1	1	0	3	3	3	3	3	3	2	3.17442	1	3	3	3	3	2	2	2	2.57143	1	3.45349	1	4	5	4
9063040	906	1	75	4	2	0	1	2	0	5	5	5	5	5	25	2	0	0	0	0	0	1	1	2	1	0	3	3	3	3	2	2.8	1	3.17442	1	2	1	1	1	1	1	1	1.14286	1	3.45349	1	2	5	5
9063043	906	1	65	2	2	0	1	2	0	5	5	5	4	5	24	2	0	0	0	0	0	1	1	2	1	0	4	5	2	3	2	3.2	2	3.17442	1	2	2	2	2	1	1	1	1.57143	1	3.45349	1	5	5	5
9063044	906	1	76	4	2	0	1	2	0	5	5	5	5	5	25	2	0	0	0	0	0	1	3	2	1	0	5	5	1	1	1	2.6	1	3.17442	1	2	2	2	2	1	1	1	1.57143	1	3.45349	1	5	5	5
9063053	906	2	64	1	5	1	1	5	1	5	5	5	4	5	24	2	1	1	0	0	0	2	1	1	2	1	3	5	5	3	3	3.8	3	3.17442	1	4	4	5	5	5	5	5	4.71429	4	3.45349	1	3	4	4
9063054	906	1	61	1	3	1	1	4	1	5	5	5	5	3	23	2	0	1	0	1	0	2	1	1	1	0	3	3	3	3	3	3	2	3.17442	1	3	3	3	3	3	4	4	3.28571	2	3.45349	1	4	4	4
9063057	906	2	71	3	1	1	1	3	1	4	4	5	5	3	21	2	0	1	0	0	0	2	1	1	1	0	2	3	3	3	2	2.6	1	3.17442	1	3	3	3	4	4	4	4	3.57143	2	3.45349	1	4	4	4
9063058	906	2	63	1	1	0	1	2	0	3	3	3	3	3	15	2	0	1	1	0	0	2	2	2	2	1	3	3	3	3	3	3	2	3.17442	1	3	3	3	3	3	3	3	3	1	3.45349	1	3	3	3
9063061	906	2	68	2	2	0	1	2	0	3	3	3	3	3	15	2	0	1	0	0	0	2	1	1	2	0	3	3	3	3	3	3	2	3.17442	1	2	3	3	3	2	4	3	2.85714	1	3.45349	1	2	2	2
9063062	906	1	65	2	3	0	1	2	0	3	3	3	4	4	17	2	0	0	0	0	0	1	3	1	1	0	2	3	3	2	4	2.8	1	3.17442	1	3	3	3	3	3	3	3	3	1	3.45349	1	4	4	4
9063063	906	1	63	1	2	0	1	2	0	1	3	0	0	0	4	1	1	1	1	1	0	3	3	3	2	0	3	3	3	3	3	3	2	3.17442	1	3	3	3	3	3	2	3	2.85714	1	3.45349	1	4	4	4
9063068	906	2	65	2	2	0	1	2	0	3	3	3	3	3	15	2	0	1	0	0	0	2	1	1	2	0	3	3	3	3	3	3	2	3.17442	1	4	3	3	3	3	3	3	3.14286	1	3.45349	1	4	4	4
9063069	906	1	62	1	2	0	0	2	0	4	4	4	4	4	20	2	0	1	0	0	0	2	2	3	3	0	2	3	3	3	3	2.8	1	3.17442	1	2	2	4	3	4	4	4	3.28571	2	3.45349	1	4	4	4
9063070	906	1	65	2	2	0	1	2	0	3	3	3	2	4	15	2	1	0	0	0	0	2	1	1	1	0	3	3	3	3	3	3	2	3.17442	1	4	2	3	3	3	3	3	3	1	3.45349	1	4	4	4
9063072	906	1	61	1	3	0	1	2	0	3	3	3	3	3	15	2	0	1	1	0	0	2	1	2	2	1	2	3	2	2	3	2.4	1	3.17442	1	4	4	3	2	4	4	3	3.42857	2	3.45349	1	3	3	3
9063097	906	1	72	3	3	0	1	2	0	5	4	3	5	5	22	2	0	0	0	0	1	2	1	3	1	0	4	4	2	2	2	2.8	1	3.17442	1	2	2	4	4	2	2	2	2.57143	1	3.45349	1	5	4	4
9063098	906	1	62	1	3	0	1	3	1	5	5	4	5	4	23	2	0	0	0	0	0	1	1	1	1	0	3	2	3	2	3	2.6	1	3.17442	1	4	4	5	5	4	5	2	4.14286	3	3.45349	1	3	3	3
9063102	906	1	60	1	2	0	1	2	0	2	2	2	2	2	10	1	1	1	1	0	0	3	3	2	3	0	3	3	3	3	3	3	2	3.17442	1	3	3	3	3	3	3	3	3	1	3.45349	1	3	3	3
10011001	1001	2	64	1	3	0	0	3	1	4	4	4	4	3	19	2	0	0	0	0	0	1	1	1	3	1	5	4	4	3	4	4	4	3.54241	3	5	5	4	4	4	5	5	4.57143	4	3.92948	3	4	4	3
10011003	1001	2	63	1	4	0	1	3	1	4	3	3	3	3	16	2	1	0	0	0	0	2	1	1	3	1	5	4	4	3	3	3.8	3	3.54241	3	5	5	5	5	5	4	5	4.85714	4	3.92948	3	4	4	3
10011004	1001	2	66	2	3	0	1	3	1	5	5	5	5	5	25	2	1	0	0	0	0	2	1	1	3	1	5	5	5	5	5	5	4	3.54241	3	5	5	5	5	3	5	5	4.71429	4	3.92948	3	5	5	5
10011006	1001	2	71	3	4	0	1	2	0	4	4	4	3	4	19	2	0	1	0	0	0	2	1	1	3	1	4	4	4	4	4	4	4	3.54241	3	4	4	5	5	5	4	5	4.57143	4	3.92948	3	4	4	3
10011008	1001	1	62	1	4	0	1	3	1	4	4	3	3	4	18	2	0	1	1	0	0	2	3	1	3	1	5	5	4	4	3	4.2	4	3.54241	3	4	3	4	3	4	4	4	3.71429	2	3.92948	3	4	4	4
10011009	1001	2	61	1	4	0	0	3	1	4	3	3	4	3	17	2	1	0	0	0	0	2	1	1	2	1	4	5	4	4	4	4.2	4	3.54241	3	5	5	5	5	4	5	5	4.85714	4	3.92948	3	4	4	4
10011016	1001	1	65	2	3	0	1	3	1	4	4	4	3	3	18	2	1	0	0	0	0	2	1	1	2	1	4	4	4	4	3	3.8	3	3.54241	3	4	4	5	5	5	4	5	4.57143	4	3.92948	3	3	4	3
10011018	1001	1	66	2	5	0	1	4	1	4	4	4	4	4	20	2	1	0	0	0	0	2	1	1	2	1	4	4	4	3	3	3.6	3	3.54241	3	4	4	4	4	4	5	5	4.28571	4	3.92948	3	4	4	3
10011022	1001	1	64	1	5	0	1	2	0	3	3	2	3	3	14	2	1	0	0	0	0	2	1	1	2	0	4	4	4	4	3	3.8	3	3.54241	3	4	4	4	4	4	4	4	4	3	3.92948	3	4	4	3
10011025	1001	1	69	2	4	0	1	4	1	5	5	5	5	5	25	2	1	0	0	0	0	2	1	1	3	1	4	4	4	4	4	4	4	3.54241	3	5	5	5	5	5	5	5	5	4	3.92948	3	3	4	4
10011027	1001	2	62	1	4	0	1	2	0	2	1	1	1	1	6	1	1	0	0	0	0	2	3	2	3	1	3	3	3	3	3	3	2	3.54241	3	3	3	3	3	3	3	3	3	1	3.92948	3	4	3	3
10011032	1001	2	67	2	3	0	0	3	1	4	3	3	3	3	16	2	0	0	0	0	0	1	1	1	2	1	4	4	4	3	2	3.4	3	3.54241	3	4	3	4	3	4	4	4	3.71429	2	3.92948	3	3	4	3
10011035	1001	1	66	2	4	0	1	3	1	4	4	3	3	4	18	2	0	0	0	0	0	1	3	1	3	1	4	4	4	3	4	3.8	3	3.54241	3	4	4	5	5	5	4	4	4.42857	4	3.92948	3	3	4	3
10011041	1001	2	62	1	2	0	1	5	1	4	4	4	4	3	19	2	0	0	0	0	0	1	1	1	3	1	4	4	4	3	4	3.8	3	3.54241	3	4	4	4	3	3	4	4	3.71429	2	3.92948	3	4	4	3
10011042	1001	1	67	2	3	0	1	3	1	4	5	4	4	4	21	2	0	0	0	0	0	1	3	1	2	1	4	5	4	4	3	4	4	3.54241	3	5	5	4	4	3	4	4	4.14286	3	3.92948	3	4	3	3
10011044	1001	1	70	3	1	0	1	2	0	3	3	2	2	1	11	1	0	0	0	0	0	1	1	1	3	1	4	4	3	3	3	3.4	3	3.54241	3	3	3	4	4	2	4	3	3.28571	2	3.92948	3	4	4	3
10011045	1001	2	62	1	4	0	1	4	1	4	4	4	4	4	20	2	0	0	0	0	0	1	1	1	2	1	5	5	4	3	4	4.2	4	3.54241	3	5	5	5	4	3	5	4	4.42857	4	3.92948	3	4	4	4
10011047	1001	1	74	3	2	0	1	5	1	4	4	4	5	4	21	2	0	0	0	0	0	1	1	1	3	1	5	5	4	3	4	4.2	4	3.54241	3	5	5	5	5	4	5	5	4.85714	4	3.92948	3	4	4	4
10011048	1001	1	66	2	5	0	1	3	1	4	4	4	4	4	20	2	0	1	0	0	0	2	3	1	1	0	5	5	4	4	4	4.4	4	3.54241	3	4	4	4	5	5	5	5	4.57143	4	3.92948	3	5	5	5
10011049	1001	2	70	3	2	0	0	5	1	4	4	5	4	4	21	2	0	0	0	0	0	1	1	1	2	1	5	5	4	3	4	4.2	4	3.54241	3	5	4	5	5	4	5	5	4.71429	4	3.92948	3	4	4	4
10011050	1001	1	62	1	5	0	1	4	1	4	4	4	5	4	21	2	0	0	0	0	0	1	1	1	3	1	5	5	4	3	4	4.2	4	3.54241	3	5	5	5	5	4	5	5	4.85714	4	3.92948	3	4	3	4
10011051	1001	2	65	2	5	0	1	4	1	4	4	3	3	4	18	2	0	0	0	0	0	1	1	1	3	1	4	5	4	3	4	4	4	3.54241	3	5	4	5	5	4	5	5	4.71429	4	3.92948	3	4	4	3
10011055	1001	1	66	2	5	0	1	4	1	4	4	4	4	4	20	2	0	0	0	0	0	1	1	1	3	1	5	5	4	3	4	4.2	4	3.54241	3	5	5	5	5	4	5	5	4.85714	4	3.92948	3	4	5	4
10011056	1001	2	69	2	4	0	1	3	1	4	3	3	3	3	16	2	1	0	0	0	0	2	1	1	2	1	5	5	4	4	3	4.2	4	3.54241	3	4	4	5	4	5	4	4	4.28571	4	3.92948	3	4	4	3
10011061	1001	2	65	2	4	0	1	3	1	4	4	4	4	3	19	2	1	0	0	0	0	2	1	1	3	1	4	4	4	4	4	4	4	3.54241	3	4	5	4	5	5	5	5	4.71429	4	3.92948	3	4	4	3
10011062	1001	1	70	3	5	0	1	4	1	3	4	4	3	4	18	2	0	0	0	0	0	1	1	2	2	1	5	4	4	4	4	4.2	4	3.54241	3	3	3	4	4	4	4	5	3.85714	3	3.92948	3	3	3	3
10011064	1001	2	61	1	5	0	1	2	0	4	4	3	4	3	18	2	0	0	0	0	0	1	1	1	2	1	4	5	3	3	4	3.8	3	3.54241	3	4	4	4	5	5	4	5	4.42857	4	3.92948	3	4	4	4
10011069	1001	2	66	2	3	0	1	4	1	4	4	3	3	4	18	2	0	0	0	0	0	1	1	1	3	1	5	5	4	4	3	4.2	4	3.54241	3	4	4	4	4	5	4	5	4.28571	4	3.92948	3	4	3	4
10011070	1001	1	69	2	5	0	1	4	1	4	4	4	3	3	18	2	1	0	0	0	0	2	1	2	2	1	4	5	4	4	3	4	4	3.54241	3	4	4	5	5	4	4	5	4.42857	4	3.92948	3	4	3	4
10011072	1001	1	70	3	2	0	1	2	0	3	3	3	4	3	16	2	0	0	0	0	0	1	1	1	3	0	4	4	3	3	4	3.6	3	3.54241	3	3	4	4	4	4	4	4	3.85714	3	3.92948	3	4	3	4
10011073	1001	1	60	1	4	0	1	4	1	4	4	5	5	5	23	2	0	0	0	0	0	1	3	1	2	1	4	4	4	4	4	4	4	3.54241	3	5	5	4	4	4	4	4	4.28571	4	3.92948	3	4	4	4
10011075	1001	2	64	1	4	0	1	2	0	4	4	4	5	4	21	2	1	0	0	0	0	2	1	1	3	1	4	4	4	4	4	4	4	3.54241	3	5	5	4	4	4	4	4	4.28571	4	3.92948	3	4	4	4
10011078	1001	1	67	2	3	1	1	3	1	4	4	3	3	4	18	2	0	0	0	0	0	1	1	1	2	1	4	4	4	4	4	4	4	3.54241	3	4	4	4	4	4	4	4	4	3	3.92948	3	4	4	4
10011081	1001	2	61	1	3	0	0	2	0	3	3	3	3	3	15	2	0	0	0	0	0	1	1	1	3	1	5	4	4	4	4	4.2	4	3.54241	3	4	4	4	4	4	4	3	3.85714	3	3.92948	3	4	4	4
10011089	1001	2	71	3	4	0	0	2	0	3	4	4	4	3	18	2	0	0	0	0	0	1	1	1	3	1	4	4	3	3	3	3.4	3	3.54241	3	4	4	5	4	4	4	4	4.14286	3	3.92948	3	4	3	4
10011090	1001	2	67	2	3	0	1	2	0	2	2	2	3	2	11	1	1	0	0	0	0	2	1	1	2	0	4	4	3	3	3	3.4	3	3.54241	3	4	4	4	4	4	4	4	4	3	3.92948	3	3	4	3
10012002	1001	2	61	1	4	0	0	2	0	4	3	3	3	2	15	2	1	1	1	1	1	3	1	1	1	1	3	4	2	2	2	2.6	1	3.54241	3	3	3	4	4	4	4	4	3.71429	2	3.92948	3	3	3	3
10012003	1001	2	63	1	5	0	1	4	1	5	4	4	5	4	22	2	0	0	0	1	0	2	1	1	2	1	2	4	2	3	3	2.8	1	3.54241	3	4	4	4	4	3	4	4	3.85714	3	3.92948	3	4	4	4
10012004	1001	1	65	2	5	1	1	2	0	4	4	4	4	4	20	2	1	0	0	0	0	2	1	3	1	1	4	4	3	2	3	3.2	2	3.54241	3	4	4	3	2	4	4	3	3.42857	2	3.92948	3	4	3	3
10012007	1001	1	67	2	3	0	1	2	0	4	4	4	3	3	18	2	0	0	0	0	0	1	2	1	2	0	4	4	2	4	3	3.4	3	3.54241	3	4	5	4	3	4	4	4	4	3	3.92948	3	4	4	4
10012008	1001	2	64	1	3	0	1	2	0	5	5	5	5	5	25	2	0	0	0	0	0	1	1	3	2	1	3	2	2	4	4	3	2	3.54241	3	5	3	3	3	3	3	2	3.14286	1	3.92948	3	3	4	4
10012011	1001	1	60	1	3	0	1	5	1	5	5	5	5	4	24	2	0	0	0	0	0	1	3	2	2	0	4	1	3	3	3	2.8	1	3.54241	3	2	1	3	3	3	3	3	2.57143	1	3.92948	3	4	4	4
10012012	1001	1	66	2	5	0	1	2	0	4	4	4	4	4	20	2	0	0	0	0	0	1	1	1	1	1	4	4	2	3	4	3.4	3	3.54241	3	4	4	4	4	4	2	2	3.42857	2	3.92948	3	4	4	4
10012017	1001	2	64	1	4	0	1	2	0	4	4	4	4	4	20	2	1	0	0	0	0	2	1	1	1	1	4	4	2	3	2	3	2	3.54241	3	4	4	2	2	2	2	4	2.85714	1	3.92948	3	4	4	4
10012018	1001	1	65	2	5	0	1	2	0	4	4	3	3	4	18	2	1	0	0	0	1	2	1	1	2	1	4	4	3	2	2	3	2	3.54241	3	3	3	3	2	4	2	2	2.71429	1	3.92948	3	4	4	3
10012019	1001	1	69	2	5	0	1	2	0	1	1	1	1	1	5	1	0	0	0	0	0	1	1	1	1	0	4	4	3	3	3	3.4	3	3.54241	3	3	3	4	3	4	4	4	3.57143	2	3.92948	3	4	4	3
10012020	1001	2	63	1	3	0	1	2	0	5	4	4	4	3	20	2	0	0	0	0	0	1	1	1	1	1	3	3	2	2	2	2.4	1	3.54241	3	3	3	3	3	3	3	3	3	1	3.92948	3	3	3	3
10012021	1001	1	68	2	3	0	1	3	1	5	5	5	5	5	25	2	0	1	0	0	0	2	1	1	1	0	5	5	1	1	1	2.6	1	3.54241	3	3	4	3	3	3	3	3	3.14286	1	3.92948	3	3	3	3
10012023	1001	2	60	1	4	0	1	3	1	5	5	5	5	4	24	2	0	0	0	0	0	1	1	1	1	0	4	4	5	3	3	3.8	3	3.54241	3	4	4	4	4	4	4	4	4	3	3.92948	3	3	3	3
10012027	1001	2	68	2	5	0	1	3	1	4	4	4	4	4	20	2	0	0	0	0	0	1	1	1	2	1	3	4	3	2	4	3.2	2	3.54241	3	4	4	5	4	3	4	4	4	3	3.92948	3	4	4	4
10012028	1001	1	72	3	1	0	1	3	1	4	4	4	4	4	20	2	0	0	0	0	0	1	2	1	2	0	2	2	4	4	4	3.2	2	3.54241	3	4	4	4	5	5	5	4	4.42857	4	3.92948	3	4	4	4
10012035	1001	1	67	2	5	1	1	2	0	4	4	3	4	3	18	2	1	0	0	0	0	2	3	2	1	0	2	2	4	3	3	2.8	1	3.54241	3	3	3	4	4	4	4	4	3.71429	2	3.92948	3	3	3	3
10012036	1001	2	61	1	4	0	1	3	1	3	3	3	3	3	15	2	0	1	1	1	0	3	1	1	2	0	4	4	5	5	5	4.6	4	3.54241	3	5	3	5	4	2	4	4	3.85714	3	3.92948	3	3	3	3
10012037	1001	2	67	2	3	0	1	4	1	3	3	3	3	4	16	2	0	0	0	0	0	1	1	2	2	0	3	1	3	3	3	2.6	1	3.54241	3	1	2	4	4	4	2	2	2.71429	1	3.92948	3	2	4	4
10012042	1001	2	62	1	3	0	1	5	1	5	5	5	5	5	25	2	0	0	0	0	0	1	1	1	2	1	5	5	5	5	5	5	4	3.54241	3	5	5	5	5	5	5	5	5	4	3.92948	3	5	5	5
10012044	1001	1	68	2	5	0	1	2	0	5	5	4	4	4	22	2	0	1	0	1	0	2	1	1	3	1	4		2	3	4	3.25	2	3.54241	3	4	5	4	4	4	5	5	4.42857	4	3.92948	3	4	4	4
10012046	1001	1	67	2	3	0	1	2	0	4	4	4	5	3	20	2	0	1	0	0	0	2	3	1	2	0	3	3	3	3	3	3	2	3.54241	3	4	3	4	3	3	4	4	3.57143	2	3.92948	3	3	3	3
10012049	1001	2	65	2	4	0	1	3	1	5	5	2	4	5	21	2	0	0	0	0	0	1	1	1	2	1	4	3	4	4	3	3.6	3	3.54241	3	5	4	5	5	5	5	5	4.85714	4	3.92948	3	5	5	3
10012051	1001	1	60	1	5	0	1	2	0	4	4	3	4	3	18	2	1	0	0	0	0	2	1	1	3	0	5	5	4	3	3	4	4	3.54241	3	4	4	4	4	4	4	4	4	3	3.92948	3	3	3	3
10012053	1001	2	67	2	4	0	1	3	1	5	5	5	5	5	25	2	0	0	0	1	0	2	1	1	3	1	4	4	3	3	4	3.6	3	3.54241	3	4	5	4	4	4	4	4	4.14286	3	3.92948	3	4	4	4
10012054	1001	2	70	3	5	0	1	3	1	5	5	4	3	4	21	2	0	1	0	0	0	2	1	2	3	1	4	4	2	3	2	3	2	3.54241	3	4	4	2	3	2	2	2	2.71429	1	3.92948	3	4	4	4
10012057	1001	1	62	1	3	1	1	2	0	4	4	4	4	4	20	2	1	0	0	0	0	2	1	1	1	0	4	4	4	3	4	3.8	3	3.54241	3	4	4	4	4	4	4	3	3.85714	3	3.92948	3	4	4	4
10012061	1001	2	70	3	4	0	1	2	0	4	4	3	4	3	18	2	0	1	0	1	0	2	1	1	1	1	4	4	3	3	3	3.4	3	3.54241	3	3	4	4	4	3	4	4	3.71429	2	3.92948	3	3	3	3
10012064	1001	2	61	1	4	0	1	2	0	5	5	5	5	5	25	2	0	1	0	0	0	2	1	1	1	0	5	5	3	3	4	4	4	3.54241	3	3	3	3	3	3	3	3	3	1	3.92948	3	5	5	5
10012065	1001	1	63	1	5	0	1	4	1	5	5	4	4	4	22	2	0	0	0	0	0	1	1	1	3	0	4	4	4	3	4	3.8	3	3.54241	3	4	4	4	4	3	4	4	3.85714	3	3.92948	3	4	4	4
10012066	1001	1	62	1	5	0	1	3	1	4	4	4	4	4	20	2	1	1	0	1	1	3	1	2	2	0	4	4	3	3	3	3.4	3	3.54241	3	4	3	4	4	4	4	4	3.85714	3	3.92948	3	3	3	3
10012067	1001	1	68	2	3	0	1	2	0	3	4	2	1	3	13	1	1	0	0	0	0	2	1	1	1	0	1	1	2	1	1	1.2	1	3.54241	3	3	3	3	3	2	3	3	2.85714	1	3.92948	3	3	3	3
10012070	1001	1	65	2	5	0	1	4	1	4	4	5	5	5	23	2	0	0	0	0	0	1	1	2	2	1	3	3	3	4	4	3.4	3	3.54241	3	5	5	5	5	5	5	5	5	4	3.92948	3	4	4	3
10012071	1001	1	69	2	4	0	1	5	1	5	5	5	5	5	25	2	0	0	0	0	0	1	1	2	2	1	4	4	1	2	1	2.4	1	3.54241	3	1	2	4	5	5	1	2	2.85714	1	3.92948	3	4	4	4
10012072	1001	1	75	4	4	0	1	2	0	4	4	3	3	3	17	2	0	0	0	0	0	1	1	1	2	1	5	4	3	2	3	3.4	3	3.54241	3	3	3	3	4	3	3	3	3.14286	1	3.92948	3	4	4	4
10012073	1001	2	68	2	4	0	1	2	0	4	4	2	3	4	17	2	1	1	0	1	0	3	1	1	2	1	5	5	3	1	3	3.4	3	3.54241	3	5	3	1	2	4	2	1	2.57143	1	3.92948	3	5	5	5
10012074	1001	2	65	2	5	0	1	2	0	2	2	2	2	2	10	1	1	1	0	0	0	2	1	1	1	0	4	4	3	3	3	3.4	3	3.54241	3	3	3	3	4	3	3	3	3.14286	1	3.92948	3	3	3	3
10012075	1001	2	72	3	4	0	1	3	1	5	5	4	5	5	24	2	0	0	0	0	0	1	1	1	2	1	4	1	3	1	2	2.2	1	3.54241	3	3	3	2	3	4	3	3	3	1	3.92948	3	4	4	4
10012077	1001	2	71	3	4	0	1	2	0	3	3	3	3	3	15	2	1	1	1	1	0	3	1	1	1	0	3	3	3	3	2	2.8	1	3.54241	3	3	4	4	4	4	5	5	4.14286	3	3.92948	3	3	3	3
10012078	1001	2	60	1	3	0	1	3	1	4	4	4	4	4	20	2	0	1	0	1	0	2	1	1	1	0	4	4	4	2	2	3.2	2	3.54241	3	4	4	4	4	4	4	4	4	3	3.92948	3	4	3	3
10012079	1001	2	63	1	3	0	1	3	1	4	4	4	4	3	19	2	0	1	0	1	0	2	1	1	1	0	4	4	3	3	3	3.4	3	3.54241	3	4	4	4	4	4	4	4	4	3	3.92948	3	3	3	3
10012082	1001	2	75	4	3	0	1	3	1	5	4	4	4	4	21	2	0	1	0	0	0	2	1	1	1	1	4	4	3	3	3	3.4	3	3.54241	3	4	4	5	4	5	4	4	4.28571	4	3.92948	3	4	3	4
10012090	1001	2	74	3	5	0	1	2	0	4	4	3	3	4	18	2	0	0	0	0	0	1	1	1	3	1	4	2	3	3	3	3	2	3.54241	3	4	4	4	4	2	5	5	4	3	3.92948	3	3	3	3
10012096	1001	1	65	2	5	1	1	4	1	1	1	1	1	1	5	1	1	0	0	1	0	2	3	1	2	1	5	3	2	2	2	2.8	1	3.54241	3	4	4	4	3	3	3	3	3.42857	2	3.92948	3	3	3	3
10021002	1002	2	60	1	4	0	1	2	0	4	4	4	4	4	20	2	0	0	0	0	0	1	1	1	2	1	4	4	3	3	3	3.4	3	3.48846	3	4	4	4	4	4	4	4	4	3	4.00962	3	4	4	4
10021004	1002	2	63	1	3	0	1	5	1	4	3	3	2	1	13	1	1	1	0	1	0	3	1	1	2	1	5	5	5	3	3	4.2	4	3.48846	3	5	5	5	1	5	5	5	4.42857	4	4.00962	3	5	4	4
10021005	1002	1	67	2	3	0	1	3	1	3	3	3	4	3	16	2	0	0	0	1	0	2	1	1	1	1	4	4	3	3	3	3.4	3	3.48846	3	4	5	5	5	5	4	4	4.57143	4	4.00962	3	4	4	5
10021006	1002	1	61	1	3	0	1	5	1	2	0	4	3	0	9	1	1	1	1	0	0	3	1	2	2	1	5	5	2	2	3	3.4	3	3.48846	3	5	4	4	3	5	4	2	3.85714	3	4.00962	3	4	4	5
10021007	1002	1	71	3	5	0	1	2	0	5	5	5	5	5	25	2	0	0	0	0	0	1	1	2	3	1	5	5	5	3	5	4.6	4	3.48846	3	5	5	5	5	5	5	5	5	4	4.00962	3	5	5	5
10021010	1002	2	62	1	3	0	1	5	1	5	5	5	5	5	25	2	0	0	0	0	0	1	1	2	2	1	5	5	5	3	5	4.6	4	3.48846	3	5	5	5	5	5	5	5	5	4	4.00962	3	5	5	5
10021012	1002	2	62	1	4	1	1	3	1	5	5	5	4	5	24	2	0	0	0	0	0	1	3	1	3	1	4	4	3	3	4	3.6	3	3.48846	3	5	5	5	5	5	5	3	4.71429	4	4.00962	3	5	5	5
10021015	1002	2	65	2	3	0	1	3	1	4	4	4	4	3	19	2	1	0	0	1	0	2	1	1	2	1	4	5	5	4	4	4.4	4	3.48846	3	5	5	5	5	5	5	5	5	4	4.00962	3	5	5	5
10021016	1002	1	64	1	4	1	1	3	1	5	5	5	4	4	23	2	0	1	0	0	0	2	1	1	3	1	4	4	3	3	3	3.4	3	3.48846	3	5	5	5	5	5	5	5	5	4	4.00962	3	5	5	5
10021017	1002	1	67	2	3	0	1	3	1	5	5	5	5	5	25	2	0	0	1	0	0	2	1	1	2	1	5	5	3	3	3	3.8	3	3.48846	3	5	5	5	5	5	3	3	4.42857	4	4.00962	3	5	5	5
10021018	1002	2	72	3	2	0	1	3	1	3	3	3	4	3	16	2	1	0	0	1	0	2	1	1	1	0	4	4	3	3	3	3.4	3	3.48846	3	4	5	5	5	5	4	4	4.57143	4	4.00962	3	4	4	5
10021019	1002	1	66	2	4	0	1	3	1	5	5	5	5	5	25	2	0	0	0	0	0	1	1	2	2	1	5	5	3	3	3	3.8	3	3.48846	3	5	5	5	5	1	1	5	3.85714	3	4.00962	3	5	5	5
10021021	1002	1	64	1	3	0	1	3	1	3	3	3	4	3	16	2	1	1	0	1	0	3	3	1	1	1	5	5	5	1	5	4.2	4	3.48846	3	5	5	5	5	5	5	5	5	4	4.00962	3	5	5	5
10021022	1002	1	64	1	3	0	1	3	1	4	4	5	5	4	22	2	1	0	0	0	0	2	1	1	2	1	4	4	3	3	4	3.6	3	3.48846	3	5	5	5	5	5	4	4	4.71429	4	4.00962	3	4	4	4
10021023	1002	2	64	1	3	0	1	3	1	4	4	2	4	3	17	2	1	1	1	0	0	3	1	1	2	1	5	5	2	4	1	3.4	3	3.48846	3	3	3	3	3	3	3	4	3.14286	1	4.00962	3	4	5	4
10021024	1002	2	63	1	3	0	1	3	1	3	3	3	4	3	16	2	1	0	0	0	0	2	1	1	2	1	4	3	3	3	4	3.4	3	3.48846	3	5	5	5	5	4	4	1	4.14286	3	4.00962	3	4	5	4
10021027	1002	2	63	1	3	0	1	3	1	5	4	5	5	5	24	2	0	0	0	0	0	1	1	1	1	0	3	3	2	2	2	2.4	1	3.48846	3	3	3	3	4	4	4	4	3.57143	2	4.00962	3	4	4	4
10021028	1002	2	60	1	3	1	1	4	1	5	5	5	5	5	25	2	0	0	0	0	0	1	3	1	2	1	4	5	5	3	5	4.4	4	3.48846	3	5	5	5	5	5	5	5	5	4	4.00962	3	5	5	5
10021030	1002	2	68	2	2	0	1	4	1	5	5	5	3	0	18	1	1	1	1	1	0	3	1	1	2	0	4	4	3	3	3	3.4	3	3.48846	3	4	4	5	5	5	5	4	4.57143	4	4.00962	3	4	4	5
10021031	1002	2	62	1	3	0	1	4	1	4	4	1	1	1	11	1	1	1	1	1	0	3	1	1	2	1	3	3	2	2	1	2.2	1	3.48846	3	1	1	2	2	2	4	4	2.28571	1	4.00962	3	5	3	3
10021032	1002	2	63	1	4	0	1	2	0	5	5	5	5	5	25	2	0	0	0	0	0	1	1	2	3	1	5	5	5	3	5	4.6	4	3.48846	3	5	5	5	5	5	5	5	5	4	4.00962	3	5	5	5
10021033	1002	2	62	1	4	0	1	5	1	5	5	5	4	4	23	2	0	1	0	0	0	2	1	1	3	1	4	4	3	3	4	3.6	3	3.48846	3	5	5	5	5	5	5	5	5	4	4.00962	3	5	5	5
10021035	1002	2	63	1	4	1	1	3	1	5	5	5	4	5	24	2	0	0	0	0	0	1	3	1	3	1	4	4	3	3	3	3.4	3	3.48846	3	5	5	5	5	5	5	5	5	4	4.00962	3	5	5	5
10021036	1002	2	70	3	3	0	1	2	0	5	5	5	5	5	25	2	0	0	0	1	0	2	1	1	2	1	4	4	3	3	4	3.6	3	3.48846	3	5	5	5	5	5	5	5	5	4	4.00962	3	5	5	5
10021037	1002	2	69	2	3	0	1	3	1	5	5	5	5	0	20	1	0	0	0	0	0	1	3	1	2	1	4	5	5	3	5	4.4	4	3.48846	3	5	5	5	5	5	5	5	5	4	4.00962	3	5	5	5
10021040	1002	2	62	1	3	0	1	2	0	5	5	5	5	5	25	2	1	1	0	1	0	3	1	3	2	1	5	5	4	3	4	4.2	4	3.48846	3	5	4	4	4	4	4	4	4.14286	3	4.00962	3	4	4	4
10021041	1002	2	65	2	3	0	1	2	0	4	4	3	4	3	18	2	0	0	0	0	0	1	1	1	2	1	4	5	5	4	4	4.4	4	3.48846	3	5	5	5	5	5	5	5	5	4	4.00962	3	5	5	5
10021042	1002	2	74	3	4	0	1	2	0	5	5	4	4	5	23	2	1	0	0	1	0	2	1	1	3	1	2	2	4	4	4	3.2	2	3.48846	3	4	4	4	4	4	4	4	4	3	4.00962	3	4	4	4
10021043	1002	2	73	3	4	0	0	2	0	4	4	4	4	3	19	2	0	0	0	0	0	1	1	1	2	1	4	4	1	5	4	3.6	3	3.48846	3	5	5	5	5	5	5	5	5	4	4.00962	3	5	5	5
10021045	1002	2	71	3	5	0	1	2	0	3	3	3	3	3	15	2	1	1	0	1	0	3	1	1	2	0	3	3	3	3	3	3	2	3.48846	3	4	4	3	3	4	4	4	3.71429	2	4.00962	3	3	3	3
10021047	1002	2	65	2	1	0	1	5	1	5	5	5	4	4	23	2	0	1	0	0	0	2	1	1	3	1	4	4	3	3	3	3.4	3	3.48846	3	5	5	5	5	5	5	5	5	4	4.00962	3	5	5	5
10021048	1002	1	67	2	5	0	1	4	1	4	4	4	4	4	20	2	0	0	0	0	0	1	3	1	2	1	2	2	4	5	4	3.4	3	3.48846	3	4	4	4	4	4	4	4	4	3	4.00962	3	5	5	5
10021050	1002	1	71	3	4	0	1	2	0	1	4	3	2	2	12	1	1	1	1	1	0	3	1	1	2	0	3	3	3	2	2	2.6	1	3.48846	3	4	4	3	3	4	4	4	3.71429	2	4.00962	3	4	4	3
10021051	1002	1	64	1	3	0	1	2	0	5	5	5	5	5	25	2	0	0	0	0	0	1	1	2	2	1	5	5	5	3	5	4.6	4	3.48846	3	5	5	5	5	5	5	5	5	4	4.00962	3	5	5	5
10021055	1002	1	67	2	3	0	1	3	1	3	3	3	4	3	16	2	1	0	0	1	0	2	1	1	1	0	4	4	3	3	3	3.4	3	3.48846	3	4	5	5	5	5	4	4	4.57143	4	4.00962	3	4	4	5
10021056	1002	2	60	1	3	0	1	3	1	4	5	4	4	3	20	2	0	1	1	0	0	2	1	1	2	1	5	5	3	4	1	3.6	3	3.48846	3	3	3	3	3	3	3	3	3	1	4.00962	3	4	5	5
10021057	1002	1	70	3	4	0	1	2	0	5	5	5	5	5	25	2	0	0	0	0	0	1	1	2	2	1	5	5	5	3	5	4.6	4	3.48846	3	5	5	5	5	5	5	5	5	4	4.00962	3	5	5	5
10021060	1002	2	67	2	4	0	0	2	0	5	5	5	4	4	23	2	0	1	0	0	0	2	1	1	3	0	4	4	3	3	4	3.6	3	3.48846	3	5	5	5	5	5	5	5	5	4	4.00962	3	5	5	5
10021062	1002	2	65	2	3	0	1	3	1	4	4	4	3	3	18	2	0	0	0	0	0	1	1	1	2	1	4	5	5	4	4	4.4	4	3.48846	3	5	5	5	5	5	5	5	5	4	4.00962	3	5	5	5
10021063	1002	2	73	3	4	1	1	3	1	5	5	5	4	5	24	2	0	0	0	0	0	1	3	1	3	1	4	4	3	3	3	3.4	3	3.48846	3	5	5	5	5	5	5	5	5	4	4.00962	3	5	5	5
10021064	1002	1	64	1	3	1	1	2	0	5	5	4	3	5	22	2	0	1	1	1	0	3	1	1	2	1	5	5	3	3	5	4.2	4	3.48846	3	5	3	5	5	3	5	5	4.42857	4	4.00962	3	4	4	4
10021065	1002	2	65	2	3	0	1	3	1	4	4	3	3	3	17	2	0	0	0	0	0	1	1	1	2	1	4	5	5	4	4	4.4	4	3.48846	3	5	5	5	5	5	5	5	5	4	4.00962	3	5	5	5
10021068	1002	2	61	1	3	0	1	3	1	4	4	2	4	3	17	2	1	1	0	0	0	2	1	1	2	1	5	5	5	1	5	4.2	4	3.48846	3	5	5	5	5	5	5	5	5	4	4.00962	3	5	5	5
10021070	1002	1	70	3	3	1	1	4	1	5	5	5	5	5	25	2	1	1	0	1	0	3	1	1	2	1	5	5	4	3	4	4.2	4	3.48846	3	5	4	4	4	4	4	4	4.14286	3	4.00962	3	4	4	4
10021073	1002	2	62	1	4	0	1	3	1	4	4	3	4	3	18	2	0	0	0	0	0	1	1	1	2	1	4	5	5	4	4	4.4	4	3.48846	3	5	5	5	5	5	5	5	5	4	4.00962	3	5	5	5
10021074	1002	2	73	3	4	0	1	4	1	3	4	4	4	3	18	2	1	0	0	0	0	2	1	1	2	1	3	3	3	3	3	3	2	3.48846	3	4	4	4	4	5	5	5	4.42857	4	4.00962	3	4	4	3
10021076	1002	2	66	2	3	0	1	4	1	5	4	3	5	3	20	2	1	1	0	0	0	2	1	1	2	1	4	5	4	3	4	4	4	3.48846	3	5	5	5	5	5	5	5	5	4	4.00962	3	5	5	5
10021077	1002	1	70	3	5	0	1	3	1	5	5	4	4	4	22	2	0	1	0	0	0	2	1	1	1	1	3	5	4	2	2	3.2	2	3.48846	3	4	3	3	3	3	4	4	3.42857	2	4.00962	3	4	4	3
10021079	1002	2	71	3	4	0	0	2	0	4	4	4	4	4	20	2	0	0	0	0	0	1	1	1	2	1	1	4	4	2	1	2.4	1	3.48846	3	5	5	5	5	5	5	2	4.57143	4	4.00962	3	5	5	5
10021080	1002	2	64	1	4	0	1	4	1	5	5	5	5	5	25	2	1	1	0	0	0	2	1	1	2	1	5	5	3	3	3	3.8	3	3.48846	3	5	5	5	5	3	3	3	4.14286	3	4.00962	3	5	5	5
10021083	1002	1	61	1	3	1	1	2	0	4	4	4	4	4	20	2	1	1	1	1	0	3	1	1	2	1	4	4	2	2	3	3	2	3.48846	3	5	5	5	5	5	5	5	5	4	4.00962	3	5	5	5
10021084	1002	2	64	1	4	1	1	3	1	5	5	5	4	5	24	2	0	0	0	0	0	1	3	1	3	1	4	4	3	3	3	3.4	3	3.48846	3	5	5	5	5	5	5	5	5	4	4.00962	3	5	5	5
10021085	1002	2	68	2	4	0	0	2	0	5	5	5	5	5	25	2	0	0	0	0	0	1	1	2	3	1	5	5	5	3	5	4.6	4	3.48846	3	5	5	5	5	5	5	5	5	4	4.00962	3	5	5	5
10021087	1002	2	64	1	3	0	1	2	0	5	5	5	5	5	25	2	0	1	0	1	0	2	1	1	2	1	5	5	4	3	4	4.2	4	3.48846	3	5	4	4	4	4	4	4	4.14286	3	4.00962	3	4	4	4
10021088	1002	1	68	2	4	0	1	5	1	5	5	5	4	4	23	2	0	1	0	0	0	2	1	1	3	1	4	4	3	3	4	3.6	3	3.48846	3	5	5	5	5	5	5	5	5	4	4.00962	3	5	5	5
10021089	1002	2	66	2	3	0	1	3	1	5	5	5	5	5	25	2	0	0	0	0	1	2	3	1	2	1	4	5	5	3	5	4.4	4	3.48846	3	5	5	5	5	5	5	5	5	4	4.00962	3	5	5	4
10021090	1002	2	69	2	3	0	0	4	1	5	5	5	5	5	25	2	0	0	0	0	0	1	1	1	2	1	4	4	3	3	4	3.6	3	3.48846	3	5	5	5	4	5	5	5	4.85714	4	4.00962	3	5	5	5
10021091	1002	2	61	1	3	0	1	2	0	5	5	5	5	5	25	2	0	1	1	1	0	3	1	1	3	1	5	5	1	3	3	3.4	3	3.48846	3	5	5	5	5	5	4	4	4.71429	4	4.00962	3	5	5	5
10021092	1002	1	65	2	3	0	1	2	0	4	4	4	4	4	20	2	0	0	0	0	0	1	3	1	2	1	4	5	5	3	5	4.4	4	3.48846	3	5	5	5	5	5	5	5	5	4	4.00962	3	5	5	5
10021093	1002	2	62	1	3	0	1	2	0	5	5	5	4	5	24	2	0	1	1	0	0	2	1	1	2	1	4	5	4	3	4	4	4	3.48846	3	4	4	4	4	4	4	4	4	3	4.00962	3	5	4	4
10021094	1002	2	62	1	4	0	1	2	0	5	5	5	5	5	25	2	0	0	0	0	0	1	1	2	3	0	5	5	5	2	5	4.4	4	3.48846	3	5	5	5	5	5	5	5	5	4	4.00962	3	5	5	5
10021097	1002	2	67	2	5	0	1	3	1	5	5	4	4	4	22	2	0	1	0	0	0	2	1	1	1	1	3	5	4	2	2	3.2	2	3.48846	3	4	3	3	3	3	4	4	3.42857	2	4.00962	3	4	4	3
10021098	1002	2	61	1	4	0	1	2	0	5	5	5	5	5	25	2	0	0	0	0	0	1	1	2	3	0	5	5	5	5	5	5	4	3.48846	3	5	5	5	5	5	5	5	5	4	4.00962	3	5	5	5
10022006	1002	2	63	1	5	0	1	3	1	3	3	3	3	3	15	2	0	0	0	0	0	1	1	1	1	1	3	3	3	3	3	3	2	3.48846	3	3	3	3	3	3	3	3	3	1	4.00962	3	3	3	3
10022008	1002	2	62	1	4	0	1	3	1	2	2	2	2	2	10	1	0	0	0	0	0	1	1	1	1	1	3	3	3	3	3	3	2	3.48846	3	3	3	3	3	3	3	3	3	1	4.00962	3	3	3	3
10022010	1002	2	66	2	4	0	1	3	1	4	4	4	3	3	18	2	0	0	0	0	0	1	1	1	1	1	3	3	3	3	3	3	2	3.48846	3	3	3	3	3	3	3	3	3	1	4.00962	3	3	3	3
10022012	1002	1	65	2	4	0	1	3	1	3	3	3	3	3	15	2	0	0	0	0	0	1	1	1	1	1	3	3	3	3	3	3	2	3.48846	3	3	3	3	3	3	3	3	3	1	4.00962	3	3	3	3
10022013	1002	2	66	2	4	0	1	3	1	3	3	3	3	3	15	2	0	0	0	0	0	1	1	1	1	1	3	3	3	3	3	3	2	3.48846	3	3	3	3	3	3	3	3	3	1	4.00962	3	3	3	3
10022015	1002	1	75	4	4	0	1	4	1	3	3	3	3	3	15	2	0	0	0	0	0	1	1	1	1	1	3	3	3	3	3	3	2	3.48846	3	3	3	3	3	3	3	3	3	1	4.00962	3	3	3	3
10022016	1002	1	69	2	3	0	1	3	1	4	4	4	4	4	20	2	0	1	0	1	0	2	3	1	1	1	4	4	2	3	3	3.2	2	3.48846	3	4	4	4	4	4	4	4	4	3	4.00962	3	4	4	4
10022017	1002	1	61	1	3	0	1	3	1	3	3	3	3	3	15	2	1	1	0	1	0	3	3	1	1	1	3	3	3	3	3	3	2	3.48846	3	4	4	4	4	4	4	4	4	3	4.00962	3	4	4	4
10022018	1002	2	70	3	3	0	1	3	1	4	4	4	4	4	20	2	0	1	0	0	0	2	1	1	1	0	4	4	3	3	3	3.4	3	3.48846	3	3	3	3	3	3	3	4	3.14286	1	4.00962	3	4	4	4
10022021	1002	1	76	4	3	0	1	3	1	3	3	3	3	3	15	2	0	0	0	0	0	1	1	1	1	1	4	3	3	3	3	3.2	2	3.48846	3	3	3	3	3	3	3	3	3	1	4.00962	3	4	3	3
10022022	1002	1	64	1	5	0	1	3	1	3	3	3	3	3	15	2	0	0	0	0	0	1	1	1	1	1	3	3	3	3	3	3	2	3.48846	3	3	3	3	3	3	3	3	3	1	4.00962	3	3	3	3
10022028	1002	1	68	2	4	1	0	3	1	2	2	2	2	2	10	1	0	1	1	1	1	3	1	1	1	1	3	3	3	3	3	3	2	3.48846	3	3	3	3	3	3	3	3	3	1	4.00962	3	3	3	3
10022029	1002	1	62	1	4	0	1	4	1	3	3	3	3	3	15	2	0	0	0	0	0	1	1	1	1	1	3	3	3	3	3	3	2	3.48846	3	3	3	3	3	3	3	3	3	1	4.00962	3	3	3	3
10022030	1002	1	61	1	4	0	1	3	1	3	3	3	3	3	15	2	0	0	0	0	0	1	1	1	1	1	3	3	3	3	3	3	2	3.48846	3	3	3	3	3	3	3	3	3	1	4.00962	3	3	3	3
10022035	1002	2	63	1	4	1	1	3	1	2	2	2	2	2	10	1	0	0	0	0	0	1	1	1	1	1	3	3	3	3	3	3	2	3.48846	3	3	3	3	3	3	3	3	3	1	4.00962	3	3	3	3
10022036	1002	1	62	1	4	0	1	3	1	3	3	3	3	3	15	2	0	0	0	0	0	1	1	1	1	1	3	3	3	3	3	3	2	3.48846	3	3	3	3	3	3	3	3	3	1	4.00962	3	3	3	3
10022038	1002	2	67	2	3	0	1	2	0	4	4	3	2	2	15	2	0	1	0	0	0	2	1	1	2	1	4	3	4	1	3	3	2	3.48846	3	4	4	3	3	3	4	4	3.57143	2	4.00962	3	4	4	3
10022039	1002	2	72	3	3	0	1	2	0	4	4	4	3	4	19	2	0	1	0	0	0	2	1	1	3	1	4	4	4	4	4	4	4	3.48846	3	4	4	4	4	4	4	4	4	3	4.00962	3	4	4	4
10022049	1002	1	67	2	4	0	1	4	1	3	3	3	3	3	15	2	0	0	0	0	0	1	1	1	1	1	3	3	3	3	3	3	2	3.48846	3	3	3	3	3	3	3	3	3	1	4.00962	3	3	3	3
10022052	1002	2	62	1	4	0	1	3	1	4	4	4	4	4	20	2	0	0	0	0	0	1	1	1	1	1	3	3	3	3	3	3	2	3.48846	3	3	3	3	3	3	3	3	3	1	4.00962	3	3	3	3
10022053	1002	1	60	1	4	0	1	3	1	3	3	3	3	3	15	2	0	0	0	0	0	1	1	1	1	0	3	3	3	3	3	3	2	3.48846	3	3	3	3	3	3	3	3	3	1	4.00962	3	3	3	3
10022054	1002	1	68	2	2	0	1	3	1	4	4	4	4	4	20	2	0	0	0	0	0	1	1	1	1	0	3	3	3	3	3	3	2	3.48846	3	3	3	3	3	3	3	3	3	1	4.00962	3	3	3	3
10022056	1002	1	61	1	4	0	1	3	1	3	3	3	3	3	15	2	0	0	0	0	0	1	1	1	1	1	3	3	3	3	3	3	2	3.48846	3	3	3	3	3	3	3	3	3	1	4.00962	3	3	3	3
10022058	1002	1	69	2	4	0	1	2	0	4	4	2	2	2	14	2	1	0	0	1	0	2	1	1	2	1	3	3	2	1	2	2.2	1	3.48846	3	2	1	4	3	3	3	3	2.71429	1	4.00962	3	3	3	3
10022059	1002	1	66	2	3	0	1	2	0	4	4	4	3	4	19	2	0	0	0	0	0	1	1	2	2	1	4	4	2	3	2	3	2	3.48846	3	2	4	4	4	4	2	2	3.14286	1	4.00962	3	2	2	3
10022060	1002	1	70	3	4	0	1	3	1	1	2	1	1	1	6	1	1	0	0	0	0	2	3	1	3	1	3	4	2	2	3	2.8	1	3.48846	3	4	3	4	4	4	4	4	3.85714	3	4.00962	3	3	3	3
10022061	1002	1	73	3	3	0	1	2	0	1	2	2	2	2	9	1	1	1	0	0	0	2	1	1	2	1	3	3	3	3	3	3	2	3.48846	3	4	4	4	4	3	4	4	3.85714	3	4.00962	3	4	3	3
10022070	1002	2	69	2	4	0	1	3	1	3	3	3	3	3	15	2	0	0	0	0	0	1	1	2	3	1	2	3	3	3	3	2.8	1	3.48846	3	4	4	4	4	4	4	4	4	3	4.00962	3	4	4	4
10022073	1002	1	65	2	4	0	1	4	1	4	4	4	4	4	20	2	0	0	0	0	0	1	1	1	3	1	3	3	3	3	3	3	2	3.48846	3	3	3	3	3	3	3	3	3	1	4.00962	3	3	3	3
10022076	1002	2	80	4	4	0	1	4	1	3	3	3	3	3	15	2	0	0	0	0	0	1	1	1	1	1	3	3	3	3	3	3	2	3.48846	3	3	3	3	3	3	3	3	3	1	4.00962	3	3	3	3
10022078	1002	1	67	2	4	0	1	3	1	3	3	3	3	3	15	2	1	0	0	1	0	2	1	1	3	1	3	3	3	3	3	3	2	3.48846	3	3	3	3	3	3	3	3	3	1	4.00962	3	3	3	3
10022086	1002	2	67	2	3	0	1	4	1	4	4	4	4	4	20	2	0	0	0	0	0	1	1	1	2	1	4	4	3	3	3	3.4	3	3.48846	3	4	4	4	3	4	4	4	3.85714	3	4.00962	3	4	4	4
10022087	1002	2	64	1	5	1	1	4	1	4	5	5	5	4	23	2	0	0	0	0	0	1	1	1	1	1	5	5	4	4	4	4.4	4	3.48846	3	4	3	3	4	4	3	3	3.42857	2	4.00962	3	5	5	5
10022088	1002	1	62	1	4	0	1	3	1	3	3	3	3	3	15	2	0	0	0	0	0	1	1	1	1	1	3	3	3	3	3	3	2	3.48846	3	3	3	3	3	3	3	3	3	1	4.00962	3	3	3	3
10022089	1002	2	66	2	4	0	1	3	1	3	3	3	3	3	15	2	1	0	0	1	0	2	1	1	2	1	3	3	3	3	3	3	2	3.48846	3	3	3	3	3	3	3	3	3	1	4.00962	3	3	3	3
10022093	1002	1	65	2	3	0	1	3	1	4	4	4	4	3	19	2	0	0	0	0	0	1	1	1	1	0	3	3	3	3	3	3	2	3.48846	3	3	3	3	3	3	3	3	3	1	4.00962	3	3	3	3
10022096	1002	2	70	3	3	0	1	2	0	4	4	4	4	4	20	2	0	0	0	1	0	2	1	1	2	1	3	3	3	3	3	3	2	3.48846	3	4	3	3	3	3	3	3	3.14286	1	4.00962	3	4	4	4
10022097	1002	1	71	3	4	0	1	2	0	4	4	4	4	4	20	2	0	0	0	1	0	2	3	2	2	1	3	3	3	3	3	3	2	3.48846	3	3	3	3	3	3	3	3	3	1	4.00962	3	4	4	4
10022098	1002	1	72	3	3	0	1	4	1	5	5	5	5	5	25	2	0	0	0	0	0	1	3	1	3	1	5	5	1	1	4	3.2	2	3.48846	3	5	5	3	4	4	4	4	4.14286	3	4.00962	3	5	5	5
10022099	1002	2	62	1	3	0	0	3	1	3	3	3	3	3	15	2	0	0	0	0	0	1	1	1	2	1	3	4	3	3	3	3.2	2	3.48846	3	3	3	3	3	3	3	3	3	1	4.00962	3	4	4	4
10022100	1002	2	70	3	2	0	1	3	1	3	3	3	3	3	15	2	0	0	0	0	0	1	1	1	2	1	3	3	3	3	3	3	2	3.48846	3	3	3	3	3	3	3	2	2.85714	1	4.00962	3	4	4	4
10041009	1004	1	62	1	3	0	1	4	1	4	4	4	4	4	20	2	1	1	1	0	0	3	1	2	1	0	3	3	3	3	3	3	2	3.46829	3	3	3	3	3	3	3	3	3	1	3.50871	2	3	3	3
10041039	1004	2	70	3	2	0	1	2	0	3	3	3	3	3	15	2	1	1	1	0	0	3	1	1	2	0	4	4	3	3	3	3.4	3	3.46829	3	4	4	4	4	4	4	4	4	3	3.50871	2	4	4	4
10041041	1004	2	66	2	2	0	1	2	0	3	3	3	3	3	15	2	1	0	0	0	0	2	1	1	2	0	4	4	4	4	4	4	4	3.46829	3	4	4	4	4	4	4	4	4	3	3.50871	2	4	4	4
10041066	1004	2	66	2	2	0	1	2	0	3	3	3	3	3	15	2	1	1	0	0	0	2	1	1	2	0	4	4	3	3	3	3.4	3	3.46829	3	4	4	4	4	4	4	4	4	3	3.50871	2	4	4	4
10041072	1004	1	65	2	2	0	1	3	1	4	4	3	3	3	17	2	1	1	0	1	0	3	1	1	2	1	4	4	4	3	3	3.6	3	3.46829	3	4	4	4	4	4	4	4	4	3	3.50871	2	4	4	4
10041077	1004	1	60	1	2	0	1	2	0	3	3	2	3	2	13	2	0	0	0	0	0	1	3	2	2	0	3	3	3	2	3	2.8	1	3.46829	3	4	4	4	4	4	4	4	4	3	3.50871	2	4	4	4
10041080	1004	2	65	2	2	0	1	2	0	3	3	3	3	2	14	2	1	1	0	0	0	2	1	1	1	0	4	4	4	3	3	3.6	3	3.46829	3	4	4	4	4	4	4	4	4	3	3.50871	2	4	4	4
10041082	1004	1	60	1	3	0	1	2	0	3	3	3	3	2	14	2	0	0	0	0	0	1	1	2	2	1	3	3	2	2	3	2.6	1	3.46829	3	4	4	4	4	3	4	3	3.71429	2	3.50871	2	4	3	3
10041086	1004	1	60	1	3	1	1	3	1	4	4	4	3	3	18	2	0	0	0	0	0	1	3	3	1	0	4	4	4	3	3	3.6	3	3.46829	3	4	3	4	4	4	4	4	3.85714	3	3.50871	2	5	5	5
10041093	1004	2	66	2	2	0	1	4	1	4	4	4	4	4	20	2	0	0	0	0	0	1	1	1	2	0	4	4	3	3	3	3.4	3	3.46829	3	4	4	4	4	4	4	4	4	3	3.50871	2	4	4	4
10041107	1004	2	67	2	3	0	1	2	0	3	3	3	3	3	15	2	0	0	0	0	0	1	1	1	2	0	4	4	4	4	4	4	4	3.46829	3	4	4	4	4	4	4	4	4	3	3.50871	2	4	4	4
10042001	1004	1	68	2	2	0	1	3	1	4	4	3	3	3	17	2	0	0	0	0	0	1	3	2	3	0	4	4	4	3	3	3.6	3	3.46829	3	4	4	4	4	4	4	4	4	3	3.50871	2	5	5	5
10042003	1004	1	75	4	3	0	1	2	0	3	3	3	3	3	15	2	1	0	0	1	0	2	2	3	2	1	4	4	2	2	2	2.8	1	3.46829	3	2	2	2	2	2	2	2	2	1	3.50871	2	4	4	4
10042007	1004	2	62	1	2	0	1	4	1	4	4	4	4	4	20	2	0	0	0	0	0	1	1	1	1	0	4	4	3	3	3	3.4	3	3.46829	3	3	3	3	3	3	3	3	3	1	3.50871	2	3	3	3
10042009	1004	2	61	1	3	0	1	4	1	4	4	4	4	4	20	2	0	0	0	0	0	1	1	1	1	0	5	5	3	3	3	3.8	3	3.46829	3	3	3	3	3	3	3	3	3	1	3.50871	2	3	3	3
10042011	1004	2	63	1	3	1	1	3	1	3	3	3	3	3	15	2	0	0	0	0	0	1	3	1	2	1	5	5	1	1	3	3	2	3.46829	3	1	1	1	1	1	1	1	1	1	3.50871	2	3	3	3
10042012	1004	1	67	2	3	1	1	4	1	4	3	5	4	3	19	2	0	0	0	0	0	1	3	2	2	1	5	5	5	4	4	4.6	4	3.46829	3	5	4	4	4	4	3	4	4	3	3.50871	2	4	4	3
10042026	1004	1	66	2	3	0	1	3	1	4	4	4	5	4	21	2	0	0	0	0	0	1	3	2	2	1	4	4	4	3	3	3.6	3	3.46829	3	4	4	4	2	4	4	2	3.42857	2	3.50871	2	4	4	4
10042027	1004	2	72	3	1	0	1	3	1	3	3	2	2	3	13	2	1	1	0	1	0	3	1	1	2	0	3	4	3	3	3	3.2	2	3.46829	3	2	2	3	2	2	3	3	2.42857	1	3.50871	2	3	4	3
10042028	1004	2	61	1	2	0	1	3	1	3	3	3	3	3	15	2	1	0	0	0	0	2	1	1	2	0	2	2	3	3	4	2.8	1	3.46829	3	4	4	4	4	2	4	4	3.71429	2	3.50871	2	4	4	4
10042035	1004	2	65	2	2	0	1	4	1	4	4	4	4	4	20	2	0	0	0	0	0	1	1	1	1	0	3	3	3	3	3	3	2	3.46829	3	3	3	3	3	3	3	3	3	1	3.50871	2	3	3	3
10042037	1004	1	64	1	2	0	1	3	1	4	4	4	4	4	20	2	0	0	0	0	0	1	3	2	2	1	3	3	3	3	3	3	2	3.46829	3	3	3	3	3	3	3	3	3	1	3.50871	2	3	3	3
10042040	1004	2	62	1	3	0	1	3	1	4	4	4	4	4	20	2	0	1	0	0	0	2	1	1	2	1	5	4	3	3	3	3.6	3	3.46829	3	4	4	4	4	4	4	4	4	3	3.50871	2	5	5	5
10042049	1004	1	65	2	2	0	1	3	1	4	4	3	4	3	18	2	0	0	0	1	0	2	3	2	2	0	4	4	4	4	4	4	4	3.46829	3	4	4	3	3	4	4	4	3.71429	2	3.50871	2	3	3	3
10042053	1004	1	63	1	3	0	1	2	0	3	3	3	3	3	15	2	1	1	0	1	0	3	1	1	1	0	3	4	3	2	2	2.8	1	3.46829	3	2	2	4	2	2	4	4	2.85714	1	3.50871	2	4	4	4
10042054	1004	1	73	3	3	0	1	2	0	4	4	4	4	4	20	2	1	1	0	0	0	2	1	1	2	1	3	3	3	3	3	3	2	3.46829	3	4	4	4	4	4	4	4	4	3	3.50871	2	4	4	4
10042058	1004	1	66	2	4	0	1	3	1	3	3	3	4	4	17	2	0	0	0	0	0	1	1	1	2	1	4	4	3	2	2	3	2	3.46829	3	4	4	4	2	4	4	4	3.71429	2	3.50871	2	4	4	4
10042064	1004	2	63	1	4	1	1	4	1	2	2	2	3	1	10	1	0	0	0	0	0	1	1	1	2	0	4	4	3	2	2	3	2	3.46829	3	2	2	3	3	3	4	4	3	1	3.50871	2	4	4	4
10042067	1004	2	71	3	1	0	1	3	1	5	3	4	5	4	21	2	1	0	0	1	0	2	1	1	1	1	3	5	3	4	5	4	4	3.46829	3	5	4	5	3	4	3	4	4	3	3.50871	2	3	4	5
10042069	1004	1	67	2	2	0	1	3	1	4	3	4	4	3	18	2	0	0	0	1	1	2	1	1	1	1	5	5	5	3	3	4.2	4	3.46829	3	5	5	4	4	4	5	5	4.57143	4	3.50871	2	5	5	4
10042070	1004	1	71	3	2	0	1	3	1	4	4	4	4	4	20	2	0	0	0	1	0	2	3	1	1	1	2	3	3	4	3	3	2	3.46829	3	4	4	4	2	3	3	3	3.28571	2	3.50871	2	3	3	3
10042073	1004	1	67	2	2	0	1	4	1	5	4	5	4	3	21	2	0	0	0	0	0	1	1	1	1	1	5	5	5	3	3	4.2	4	3.46829	3	5	4	3	5	4	3	4	4	3	3.50871	2	5	4	3
10042074	1004	1	66	2	1	0	1	3	1	5	3	4	2	5	19	2	0	0	0	0	0	1	1	1	1	1	5	5	5	2	3	4	4	3.46829	3	5	4	5	4	3	5	3	4.14286	3	3.50871	2	5	4	3
10042082	1004	2	65	2	2	0	1	3	1	4	4	4	4	4	20	2	0	0	0	0	0	1	1	1	3	1	3	3	3	3	3	3	2	3.46829	3	2	2	4	3	4	4	4	3.28571	2	3.50871	2	4	4	4
10042083	1004	1	66	2	4	0	1	2	0	5	5	3	4	4	21	2	1	1	1	1	0	3	1	1	2	1	4	4	4	4	4	4	4	3.46829	3	4	4	4	4	4	4	4	4	3	3.50871	2	5	5	5
10042088	1004	1	62	1	3	0	1	4	1	4	4	4	4	4	20	2	0	0	0	0	0	1	3	2	3	0	3	3	3	3	3	3	2	3.46829	3	3	3	3	3	3	3	3	3	1	3.50871	2	4	4	4
10042091	1004	1	61	1	3	0	1	3	1	4	5	5	5	5	24	2	0	0	0	0	0	1	1	1	2	0	4	4	3	3	3	3.4	3	3.46829	3	3	4	4	3	3	3	3	3.28571	2	3.50871	2	3	4	4
10042093	1004	1	65	2	2	0	0	4	1	4	4	5	4	4	21	2	0	0	0	0	0	1	3	2	1	0	5	4	5	4	4	4.4	4	3.46829	3	5	5	5	1	4	4	4	4	3	3.50871	2	4	4	4
10042097	1004	2	61	1	1	0	1	2	0	2	2	2	2	3	11	1	1	1	1	1	0	3	1	1	2	0	3	3	3	3	3	3	2	3.46829	3	3	3	3	3	3	3	3	3	1	3.50871	2	3	3	3
10042098	1004	2	65	2	2	0	1	2	0	4	4	3	5	4	20	2	0	1	0	0	0	2	1	1	1	0	5	5	5	4	5	4.8	4	3.46829	3	5	3	4	4	3	4	4	3.85714	3	3.50871	2	4	4	4
10042099	1004	1	66	2	2	0	1	3	1	4	4	4	4	4	20	2	0	0	0	0	0	1	3	1	3	0	5	5	2	3	3	3.6	3	3.46829	3	2	2	3	3	3	4	4	3	1	3.50871	2	3	3	3
10061001	1006	1	61	1	3	0	1	3	1	3	3	2	3	2	13	2	0	0	0	0	1	2	1	2	2	0	4	4	3	3	4	3.6	3	3.13	1	5	4	4	4	4	3	3	3.85714	3	3.71071	2	5	5	4
10061004	1006	1	62	1	3	0	1	2	0	4	4	4	4	3	19	2	0	0	0	0	0	1	3	2	1	0	4	3	1	1	3	2.4	1	3.13	1	3	3	4	4	4	4	4	3.71429	2	3.71071	2	4	4	3
10061006	1006	1	74	3	2	0	1	2	0	3	4	3	3	2	15	2	1	1	0	1	0	3	1	1	2	1	2	2	4	4	4	3.2	2	3.13	1	4	5	4	5	5	4	5	4.57143	4	3.71071	2	4	4	4
10061007	1006	1	71	3	5	0	1	2	0	5	5	5	5	4	24	2	1	1	0	1	0	3	3	1	2	1	2	4	4	3	3	3.2	2	3.13	1	4	5	3	3	4	3	3	3.57143	2	3.71071	2	3	3	3
10061008	1006	2	62	1	3	0	1	3	1	4	4	4	4	4	20	2	0	1	1	1	1	3	1	1	3	1	2	2	4	4	4	3.2	2	3.13	1	5	5	5	5	5	5	5	5	4	3.71071	2	3	3	3
10061009	1006	2	71	3	3	0	0	2	0	3	3	3	3	3	15	2	1	1	0	0	0	2	1	1	1	1	3	3	3	3	3	3	2	3.13	1	3	3	3	3	3	3	3	3	1	3.71071	2	3	3	3
10061010	1006	2	78	4	1	0	0	3	1	5	5	5	5	5	25	2	0	1	0	0	0	2	1	1	1	1	4	4	2	1	3	2.8	1	3.13	1	3	3	3	3	3	3	3	3	1	3.71071	2	4	4	4
10061011	1006	2	73	3	3	0	1	2	0	4	4	3	3	3	17	2	1	1	1	1	0	3	1	1	2	1	3	3	3	3	3	3	2	3.13	1	4	4	5	5	5	4	4	4.42857	4	3.71071	2	4	4	3
10061012	1006	2	68	2	4	0	1	3	1	4	3	4	3	4	18	2	1	1	0	0	0	2	1	1	2	1	4	4	3	3	4	3.6	3	3.13	1	4	4	4	4	4	4	4	4	3	3.71071	2	4	4	4
10061015	1006	1	69	2	5	0	1	2	0	4	4	3	4	4	19	2	0	1	0	0	0	2	1	2	1	0	4	3	4	3	4	3.6	3	3.13	1	4	3	4	4	4	3	4	3.71429	2	3.71071	2	4	4	4
10061016	1006	2	62	1	3	0	1	3	1	2	2	1	1	0	6	1	1	1	0	0	0	2	1	1	3	0	5	4	3	3	3	3.6	3	3.13	1	4	4	4	4	4	4	4	4	3	3.71071	2	4	4	4
10061017	1006	2	63	1	3	0	0	2	0	3	3	2	2	2	12	1	1	1	0	1	0	3	1	1	2	0	5	5	3	3	4	4	4	3.13	1	5	5	5	5	5	5	5	5	4	3.71071	2	4	4	4
10061018	1006	1	67	2	3	0	1	3	1	4	4	4	4	4	20	2	0	0	0	0	0	1	1	1	2	0	3	4	3	2	2	2.8	1	3.13	1	3	2	4	3	4	3	3	3.14286	1	3.71071	2	4	4	4
10061019	1006	2	62	1	2	0	1	3	1	4	4	3	2	3	16	2	1	1	0	0	0	2	1	1	2	1	4	4	3	3	4	3.6	3	3.13	1	4	3	5	5	5	3	4	4.14286	3	3.71071	2	4	4	4
10061020	1006	2	66	2	3	0	1	4	1	5	4	4	4	4	21	2	1	0	0	0	0	2	1	1	2	0	2	3	2	2	2	2.2	1	3.13	1	2	2	2	3	4	4	2	2.71429	1	3.71071	2	3	4	3
10061025	1006	2	65	2	3	1	1	5	1	5	5	5	5	5	25	2	0	0	0	0	0	1	1	1	2	0	5	4	3	4	5	4.2	4	3.13	1	4	5	5	5	5	4	4	4.57143	4	3.71071	2	4	4	3
10061028	1006	2	73	3	3	0	1	5	1	3	3	3	3	3	15	2	0	1	0	1	0	2	1	1	1	0	4	4	3	4	4	3.8	3	3.13	1	4	4	4	4	4	4	4	4	3	3.71071	2	4	3	3
10061030	1006	1	85	4	2	0	0	3	1	5	5	5	5	4	24	2	0	0	0	1	0	2	1	1	2	1	5	5	1	2	4	3.4	3	3.13	1	4	4	4	5	4	4	4	4.14286	3	3.71071	2	5	5	5
10061032	1006	2	63	1	3	0	1	2	0	5	5	4	5	5	24	2	0	1	0	1	0	2	1	3	2	1	3	4	4	3	3	3.4	3	3.13	1	4	4	4	4	4	4	4	4	3	3.71071	2	4	4	4
10061038	1006	1	68	2	3	1	1	3	1	4	5	3	3	2	17	2	0	1	1	1	0	3	1	1	1	1	3	2	2	3	2	2.4	1	3.13	1	3	2	4	4	4	3	3	3.28571	2	3.71071	2	4	4	3
10061040	1006	2	61	1	4	0	1	2	0	3	3	4	3	3	16	2	0	0	0	0	0	1	1	1	3	0	3	3	3	3	3	3	2	3.13	1	3	3	3	3	3	3	3	3	1	3.71071	2	3	3	3
10061045	1006	1	68	2	3	0	1	2	0	5	5	4	5	3	22	2	0	0	0	0	0	1	1	1	2	0	1	3	1	1	3	1.8	1	3.13	1	5	5	3	3	3	3	3	3.57143	2	3.71071	2	5	5	3
10061054	1006	2	63	1	3	0	1	2	0	3	3	2	0	4	12	1	1	0	1	1	0	3	1	1	2	0	4	4	2	4	4	3.6	3	3.13	1	4	4	4	4	4	4	4	4	3	3.71071	2	4	4	4
10061055	1006	1	66	2	2	1	1	3	1	5	5	5	5	5	25	2	0	1	0	0	0	2	3	3	2	1	4	1	4	3	4	3.2	2	3.13	1	5	5	5	5	5	5	5	5	4	3.71071	2	5	5	5
10061056	1006	1	66	2	3	0	1	2	0	1	3	2	4	5	15	1	1	1	1	1	0	3	2	3	3	0	3	3	3	3	3	3	2	3.13	1	3	3	4	4	4	3	3	3.42857	2	3.71071	2	4	4	3
10061059	1006	2	61	1	3	0	0	2	0	3	4	3	3	2	15	2	1	1	0	0	0	2	1	1	2	0	4	4	3	3	4	3.6	3	3.13	1	4	3	4	5	4	3	3	3.71429	2	3.71071	2	3	4	4
10061064	1006	2	69	2	4	0	1	2	0	5	5	4	5	5	24	2	0	1	0	1	0	2	1	3	2	1	3	4	4	2	3	3.2	2	3.13	1	4	4	4	4	4	4	4	4	3	3.71071	2	4	4	4
10061065	1006	2	81	4	2	0	1	1	0	4	4	3	3	4	18	2	1	1	1	1	0	3	1	1	1	1	2	2	4	4	4	3.2	2	3.13	1	4	4	4	4	4	4	4	4	3	3.71071	2	4	4	4
10061067	1006	2	64	1	3	0	1	4	1	5	5	5	5	5	25	2	0	1	0	0	0	2	1	1	2	1	2	2	4	4	4	3.2	2	3.13	1	4	4	4	4	4	4	4	4	3	3.71071	2	5	5	5
10061068	1006	2	61	1	4	0	1	2	0	3	4	3	3	2	15	2	1	1	0	0	0	2	3	1	2	0	3	4	3	3	3	3.2	2	3.13	1	3	3	3	3	3	3	3	3	1	3.71071	2	3	3	3
10061070	1006	2	63	1	3	0	1	2	0	4	4	3	3	3	17	2	1	1	0	0	0	2	1	1	2	0	1	2	2	2	2	1.8	1	3.13	1	3	3	3	3	3	3	3	3	1	3.71071	2	3	3	3
10061071	1006	1	66	2	3	0	1	2	0	3	3	3	2	2	13	2	0	1	0	1	0	2	2	1	3	0	3	3	3	3	3	3	2	3.13	1	3	2	3	3	4	2	2	2.71429	1	3.71071	2	4	4	4
10061073	1006	2	62	1	2	0	0	2	0	4	4	4	4	4	20	2	0	0	0	0	0	1	1	1	1	1	3	2	3	1	1	2	1	3.13	1	4	3	4	4	4	2	2	3.28571	2	3.71071	2	5	5	3
10061074	1006	2	62	1	3	1	1	2	0	4	3	3	4	1	15	1	0	1	0	0	0	2	1	1	3	0	4	4	2	2	4	3.2	2	3.13	1	4	4	4	4	4	4	4	4	3	3.71071	2	4	4	4
10061075	1006	1	69	2	3	0	1	3	1	5	5	5	5	5	25	2	0	0	0	0	0	1	1	2	3	1	4	4	2	2	2	2.8	1	3.13	1	2	2	3	4	4	2	2	2.71429	1	3.71071	2	4	4	4
10061076	1006	2	69	2	3	0	1	2	0	4	4	3	3	4	18	2	1	0	0	0	0	2	1	1	2	1	4	4	4	3	3	3.6	3	3.13	1	3	3	3	2	3	3	2	2.71429	1	3.71071	2	3	3	3
10061077	1006	1	67	2	2	0	1	2	0	5	4	4	4	4	21	2	0	1	1	1	0	3	1	2	1	1	1	4	5	4	4	3.6	3	3.13	1	4	4	4	4	4	4	4	4	3	3.71071	2	4	4	4
10061079	1006	2	68	2	3	0	1	3	1	5	4	4	3	5	21	2	0	1	0	0	0	2	1	1	1	1	4	4	3	4	4	3.8	3	3.13	1	4	4	4	4	4	4	4	4	3	3.71071	2	4	4	4
10061081	1006	2	63	1	3	0	1	3	1	4	4	4	4	4	20	2	0	0	0	1	0	2	1	1	3	1	4	4	4	3	4	3.8	3	3.13	1	4	4	4	3	5	3	4	3.85714	3	3.71071	2	5	4	4
10061084	1006	2	68	2	3	0	0	2	0	4	3	3	0	1	11	1	1	1	0	0	0	2	1	1	1	0	3	2	1	1	1	1.6	1	3.13	1	2	3	2	3	3	3	2	2.57143	1	3.71071	2	3	3	2
10071002	1007	2	65	2	4	0	1	3	1	3	3	3	3	3	15	2	1	1	1	0	0	3	1	1	1	1	5	5	4	3	3	4	4	3.82105	4	5	5	4	3	4	4	4	4.14286	3	4.24812	4	3	3	3
10071009	1007	2	62	1	4	1	1	3	1	3	3	3	3	3	15	2	1	1	1	0	0	3	1	1	1	1	5	5	4	3	3	4	4	3.82105	4	5	5	4	3	4	4	4	4.14286	3	4.24812	4	3	3	3
10071027	1007	1	62	1	4	0	1	2	0	5	5	5	5	5	25	2	1	1	1	0	0	3	3	1	1	0	5	5	5	5	5	5	4	3.82105	4	5	5	5	5	5	5	5	5	4	4.24812	4	5	5	5
10071029	1007	1	60	1	3	0	1	3	1	5	5	5	5	5	25	2	1	1	1	0	0	3	3	1	1	0	5	5	5	5	5	5	4	3.82105	4	5	5	5	5	5	5	5	5	4	4.24812	4	5	5	5
10071032	1007	1	61	1	3	1	1	4	1	4	4	4	4	4	20	2	0	0	0	0	0	1	1	1	3	1	5	5	5	5	5	5	4	3.82105	4	4	4	3	3	3	3	3	3.28571	2	4.24812	4	4	4	4
10071035	1007	2	64	1	3	1	1	2	0	3	2	2	3	3	13	2	1	1	1	0	0	3	1	1	2	1	2	3	3	4	3	3	2	3.82105	4	4	4	4	3	3	3	3	3.42857	2	4.24812	4	4	4	4
10071037	1007	1	65	2	3	0	1	4	1	5	5	5	5	5	25	2	0	0	0	0	0	1	3	3	2	1	4	4	4	4	4	4	4	3.82105	4	4	4	4	4	4	4	4	4	3	4.24812	4	4	4	4
10071042	1007	2	60	1	4	0	1	3	1	3	3	3	3	3	15	2	1	1	1	0	0	3	1	1	1	1	5	5	4	3	3	4	4	3.82105	4	5	5	4	3	4	4	4	4.14286	3	4.24812	4	3	3	3
10071044	1007	1	70	3	3	0	1	4	1	4	4	4	4	4	20	2	0	0	0	0	0	1	3	3	2	1	5	5	4	3	3	4	4	3.82105	4	5	5	5	5	5	5	5	5	4	4.24812	4	5	5	5
10071045	1007	2	66	2	3	0	1	4	1	3	4	3	3	3	16	2	1	0	0	0	0	2	1	1	2	0	3	3	4	3	3	3.2	2	3.82105	4	5	5	5	5	5	5	5	5	4	4.24812	4	4	4	4
10071048	1007	1	60	1	1	0	1	3	1	5	5	5	4	4	23	2	0	0	0	0	0	1	2	1	3	1	4	4	3	3	3	3.4	3	3.82105	4	4	4	4	4	4	4	4	4	3	4.24812	4	4	4	4
10071050	1007	2	65	2	3	0	1	4	1	4	4	5	4	4	21	2	0	0	0	0	0	1	1	1	2	0	5	5	4	3	4	4.2	4	3.82105	4	4	5	5	4	5	5	5	4.71429	4	4.24812	4	5	5	4
10071051	1007	2	62	1	2	0	1	4	1	5	5	4	4	4	22	2	0	0	0	0	0	1	3	1	2	1	4	4	4	3	5	4	4	3.82105	4	4	4	5	5	5	4	4	4.42857	4	4.24812	4	4	4	4
10071057	1007	1	70	3	5	0	1	3	1	5	5	4	5	5	24	2	0	0	0	0	0	1	1	1	3	1	1	2	5	4	5	3.4	3	3.82105	4	5	4	5	4	5	5	5	4.71429	4	4.24812	4	5	5	5
10071060	1007	2	64	1	3	0	1	4	1	5	5	5	5	5	25	2	0	1	0	0	0	2	1	1	3	1	2	4	4	4	4	3.6	3	3.82105	4	4	4	4	4	4	4	4	4	3	4.24812	4	4	4	4
10071061	1007	2	60	1	4	0	1	4	1	5	5	5	5	5	25	2	0	0	0	0	0	1	1	1	2	1	4	4	4	4	4	4	4	3.82105	4	3	3	4	4	4	4	5	3.85714	3	4.24812	4	4	4	3
10071062	1007	1	61	1	3	0	1	2	0	5	5	5	5	5	25	2	1	1	1	0	0	3	3	1	1	0	5	5	5	5	5	5	4	3.82105	4	5	5	5	5	5	5	5	5	4	4.24812	4	5	5	5
10071067	1007	2	62	1	3	0	1	3	1	5	5	5	4	4	23	2	0	1	1	0	0	2	1	1	2	1	5	5	5	3	4	4.4	4	3.82105	4	4	4	5	4	4	5	5	4.42857	4	4.24812	4	4	4	5
10071071	1007	1	60	1	3	0	1	4	1	5	4	4	4	3	20	2	0	0	0	0	0	1	1	1	3	1	4	4	5	4	5	4.4	4	3.82105	4	5	5	5	5	5	5	5	5	4	4.24812	4	5	5	5
10071076	1007	1	67	2	4	0	1	4	1	5	5	5	4	4	23	2	0	0	0	0	0	1	1	1	3	1	4	4	4	4	4	4	4	3.82105	4	5	5	4	5	4	4	4	4.42857	4	4.24812	4	5	4	4
10071086	1007	2	66	2	2	0	1	2	0	3	3	3	3	3	15	2	0	0	0	0	0	1	1	1	2	1	4	4	4	4	4	4	4	3.82105	4	5	5	5	5	5	5	5	5	4	4.24812	4	5	5	5
10071087	1007	2	66	2	2	0	1	2	0	3	3	3	3	3	15	2	1	1	0	0	0	2	1	1	2	1	4	4	5	5	5	4.6	4	3.82105	4	5	5	5	5	5	5	5	5	4	4.24812	4	5	5	5
10071098	1007	2	65	2	3	0	1	4	1	4	4	4	4	4	20	2	0	0	0	0	0	1	1	1	3	1	5	5	5	5	5	5	4	3.82105	4	5	5	5	5	5	5	5	5	4	4.24812	4	4	4	4
10072007	1007	2	63	1	1	0	1	5	1	5	5	5	5	5	25	2	0	1	0	1	0	2	1	1	2	0	1	2	4	5	5	3.4	3	3.82105	4	4	3	4	4	3	4	4	3.71429	2	4.24812	4	5	5	5
10072008	1007	2	64	1	2	0	1	2	0	5	4	5	5	4	23	2	0	0	0	0	0	1	1	1	3	1	4	3	5	4	5	4.2	4	3.82105	4	4	5	4	5	4	5	5	4.57143	4	4.24812	4	5	5	4
10072009	1007	2	68	2	2	0	1	5	1	5	4	5	5	4	23	2	0	0	0	0	0	1	1	1	2	1	3	4	5	4	5	4.2	4	3.82105	4	5	4	5	5	4	4	5	4.57143	4	4.24812	4	5	4	5
10072010	1007	2	67	2	2	0	1	2	0	4	5	5	4	5	23	2	0	0	0	0	0	1	2	1	3	1	4	3	5	4	5	4.2	4	3.82105	4	4	5	5	5	4	5	5	4.71429	4	4.24812	4	5	5	4
[truncated: 958 more rows]
[truncated: 17 more columns]
